# Supplementary material for: Molecular underpinnings of ssDNA specificity by Rep HUH-endonucleases and implications for HUH-tag multiplexing and engineering
Source: Nucleic Acids Res. 2021 Jan 7;49(2):1046–64. doi: 10.1093/nar/gkaa1248 (PMC7826260; doi:10.1093/nar/gkaa1248)
Supplement: gkaa1248_Supplemental_Files [file gkaa1248_supplemental_files.zip]

Archive with 6 entries (6 files):
- 20201002_NAR_SI_submission_revision_v2.pdf
- 7N_Library_oligos.xlsx
- HUH-seq Data_ALL.xlsx
- HUH-seq_Statistics.xlsx
- Predicted_orthogonality.xlsx
- Synthetic_oligo_substrates.xlsx
