# Supplementary material for: Molecular underpinnings of ssDNA specificity by Rep HUH-endonucleases and implications for HUH-tag multiplexing and engineering
Source: Nucleic Acids Res. 2021 Jan 7;49(2):1046–64. doi: 10.1093/nar/gkaa1248 (PMC7826260; doi:10.1093/nar/gkaa1248)
Supplement: gkaa1248_Supplemental_Files [file gkaa1248_supplemental_files.zip › 7N_Library_oligos.xlsx]

## Sheet: Sheet1
Netxera Adapter Primers (TrueGrade, HPLC)
fwd-nextera-7N	5'-TCGTCGGCAGCGTCAGATGTGTATAAGAGACAGGCCGCAATACACAGTTTACCGCTGTCGGTCAGCTTGGTATCCTG
rev-nextera-7N	5'-GTCTCGTGGGCTCGGAGATGTGTATAAGAGACAGATCTTGACCTAACTGACAAACCATTGCGACCGGGGACATTC
7N ssDNA library (ultramer, IDT)	5'-TGTCGGTCAGCTTGGTATCCTGAGGTCAGTCGCTCGTCCGNNNNNNNACCGGAGATTGATAAGGGTCTCGGAATGTCCCCGGTCGCAATG
7N ssDNA library (oPools, IDT)	5'-TGTCGGTCAGCTTGGTATCCTGAGGTCAGTCGCTCGTCCGNNNNAAAACCGGAGATTGATAAGGGTCTCGGAATGTCCCCGGTCGCAATG
	5'-TGTCGGTCAGCTTGGTATCCTGAGGTCAGTCGCTCGTCCGNNNNAACACCGGAGATTGATAAGGGTCTCGGAATGTCCCCGGTCGCAATG
	5'-TGTCGGTCAGCTTGGTATCCTGAGGTCAGTCGCTCGTCCGNNNNAAGACCGGAGATTGATAAGGGTCTCGGAATGTCCCCGGTCGCAATG
	5'-TGTCGGTCAGCTTGGTATCCTGAGGTCAGTCGCTCGTCCGNNNNAATACCGGAGATTGATAAGGGTCTCGGAATGTCCCCGGTCGCAATG
	5'-TGTCGGTCAGCTTGGTATCCTGAGGTCAGTCGCTCGTCCGNNNNACAACCGGAGATTGATAAGGGTCTCGGAATGTCCCCGGTCGCAATG
	5'-TGTCGGTCAGCTTGGTATCCTGAGGTCAGTCGCTCGTCCGNNNNACCACCGGAGATTGATAAGGGTCTCGGAATGTCCCCGGTCGCAATG
	5'-TGTCGGTCAGCTTGGTATCCTGAGGTCAGTCGCTCGTCCGNNNNACGACCGGAGATTGATAAGGGTCTCGGAATGTCCCCGGTCGCAATG
	5'-TGTCGGTCAGCTTGGTATCCTGAGGTCAGTCGCTCGTCCGNNNNACTACCGGAGATTGATAAGGGTCTCGGAATGTCCCCGGTCGCAATG
	5'-TGTCGGTCAGCTTGGTATCCTGAGGTCAGTCGCTCGTCCGNNNNAGAACCGGAGATTGATAAGGGTCTCGGAATGTCCCCGGTCGCAATG
	5'-TGTCGGTCAGCTTGGTATCCTGAGGTCAGTCGCTCGTCCGNNNNAGCACCGGAGATTGATAAGGGTCTCGGAATGTCCCCGGTCGCAATG
	5'-TGTCGGTCAGCTTGGTATCCTGAGGTCAGTCGCTCGTCCGNNNNAGGACCGGAGATTGATAAGGGTCTCGGAATGTCCCCGGTCGCAATG
	5'-TGTCGGTCAGCTTGGTATCCTGAGGTCAGTCGCTCGTCCGNNNNAGTACCGGAGATTGATAAGGGTCTCGGAATGTCCCCGGTCGCAATG
	5'-TGTCGGTCAGCTTGGTATCCTGAGGTCAGTCGCTCGTCCGNNNNATAACCGGAGATTGATAAGGGTCTCGGAATGTCCCCGGTCGCAATG
	5'-TGTCGGTCAGCTTGGTATCCTGAGGTCAGTCGCTCGTCCGNNNNATCACCGGAGATTGATAAGGGTCTCGGAATGTCCCCGGTCGCAATG
	5'-TGTCGGTCAGCTTGGTATCCTGAGGTCAGTCGCTCGTCCGNNNNATGACCGGAGATTGATAAGGGTCTCGGAATGTCCCCGGTCGCAATG
	5'-TGTCGGTCAGCTTGGTATCCTGAGGTCAGTCGCTCGTCCGNNNNATTACCGGAGATTGATAAGGGTCTCGGAATGTCCCCGGTCGCAATG
	5'-TGTCGGTCAGCTTGGTATCCTGAGGTCAGTCGCTCGTCCGNNNNCAAACCGGAGATTGATAAGGGTCTCGGAATGTCCCCGGTCGCAATG
	5'-TGTCGGTCAGCTTGGTATCCTGAGGTCAGTCGCTCGTCCGNNNNCACACCGGAGATTGATAAGGGTCTCGGAATGTCCCCGGTCGCAATG
	5'-TGTCGGTCAGCTTGGTATCCTGAGGTCAGTCGCTCGTCCGNNNNCAGACCGGAGATTGATAAGGGTCTCGGAATGTCCCCGGTCGCAATG
	5'-TGTCGGTCAGCTTGGTATCCTGAGGTCAGTCGCTCGTCCGNNNNCATACCGGAGATTGATAAGGGTCTCGGAATGTCCCCGGTCGCAATG
	5'-TGTCGGTCAGCTTGGTATCCTGAGGTCAGTCGCTCGTCCGNNNNCCAACCGGAGATTGATAAGGGTCTCGGAATGTCCCCGGTCGCAATG
	5'-TGTCGGTCAGCTTGGTATCCTGAGGTCAGTCGCTCGTCCGNNNNCCCACCGGAGATTGATAAGGGTCTCGGAATGTCCCCGGTCGCAATG
	5'-TGTCGGTCAGCTTGGTATCCTGAGGTCAGTCGCTCGTCCGNNNNCCGACCGGAGATTGATAAGGGTCTCGGAATGTCCCCGGTCGCAATG
	5'-TGTCGGTCAGCTTGGTATCCTGAGGTCAGTCGCTCGTCCGNNNNCCTACCGGAGATTGATAAGGGTCTCGGAATGTCCCCGGTCGCAATG
	5'-TGTCGGTCAGCTTGGTATCCTGAGGTCAGTCGCTCGTCCGNNNNCGAACCGGAGATTGATAAGGGTCTCGGAATGTCCCCGGTCGCAATG
	5'-TGTCGGTCAGCTTGGTATCCTGAGGTCAGTCGCTCGTCCGNNNNCGCACCGGAGATTGATAAGGGTCTCGGAATGTCCCCGGTCGCAATG
	5'-TGTCGGTCAGCTTGGTATCCTGAGGTCAGTCGCTCGTCCGNNNNCGGACCGGAGATTGATAAGGGTCTCGGAATGTCCCCGGTCGCAATG
	5'-TGTCGGTCAGCTTGGTATCCTGAGGTCAGTCGCTCGTCCGNNNNCGTACCGGAGATTGATAAGGGTCTCGGAATGTCCCCGGTCGCAATG
	5'-TGTCGGTCAGCTTGGTATCCTGAGGTCAGTCGCTCGTCCGNNNNCTAACCGGAGATTGATAAGGGTCTCGGAATGTCCCCGGTCGCAATG
	5'-TGTCGGTCAGCTTGGTATCCTGAGGTCAGTCGCTCGTCCGNNNNCTCACCGGAGATTGATAAGGGTCTCGGAATGTCCCCGGTCGCAATG
	5'-TGTCGGTCAGCTTGGTATCCTGAGGTCAGTCGCTCGTCCGNNNNCTGACCGGAGATTGATAAGGGTCTCGGAATGTCCCCGGTCGCAATG
	5'-TGTCGGTCAGCTTGGTATCCTGAGGTCAGTCGCTCGTCCGNNNNCTTACCGGAGATTGATAAGGGTCTCGGAATGTCCCCGGTCGCAATG
	5'-TGTCGGTCAGCTTGGTATCCTGAGGTCAGTCGCTCGTCCGNNNNGAAACCGGAGATTGATAAGGGTCTCGGAATGTCCCCGGTCGCAATG
	5'-TGTCGGTCAGCTTGGTATCCTGAGGTCAGTCGCTCGTCCGNNNNGACACCGGAGATTGATAAGGGTCTCGGAATGTCCCCGGTCGCAATG
	5'-TGTCGGTCAGCTTGGTATCCTGAGGTCAGTCGCTCGTCCGNNNNGAGACCGGAGATTGATAAGGGTCTCGGAATGTCCCCGGTCGCAATG
	5'-TGTCGGTCAGCTTGGTATCCTGAGGTCAGTCGCTCGTCCGNNNNGATACCGGAGATTGATAAGGGTCTCGGAATGTCCCCGGTCGCAATG
	5'-TGTCGGTCAGCTTGGTATCCTGAGGTCAGTCGCTCGTCCGNNNNGCAACCGGAGATTGATAAGGGTCTCGGAATGTCCCCGGTCGCAATG
	5'-TGTCGGTCAGCTTGGTATCCTGAGGTCAGTCGCTCGTCCGNNNNGCCACCGGAGATTGATAAGGGTCTCGGAATGTCCCCGGTCGCAATG
	5'-TGTCGGTCAGCTTGGTATCCTGAGGTCAGTCGCTCGTCCGNNNNGCGACCGGAGATTGATAAGGGTCTCGGAATGTCCCCGGTCGCAATG
	5'-TGTCGGTCAGCTTGGTATCCTGAGGTCAGTCGCTCGTCCGNNNNGCTACCGGAGATTGATAAGGGTCTCGGAATGTCCCCGGTCGCAATG
	5'-TGTCGGTCAGCTTGGTATCCTGAGGTCAGTCGCTCGTCCGNNNNGGAACCGGAGATTGATAAGGGTCTCGGAATGTCCCCGGTCGCAATG
	5'-TGTCGGTCAGCTTGGTATCCTGAGGTCAGTCGCTCGTCCGNNNNGGCACCGGAGATTGATAAGGGTCTCGGAATGTCCCCGGTCGCAATG
	5'-TGTCGGTCAGCTTGGTATCCTGAGGTCAGTCGCTCGTCCGNNNNGGGACCGGAGATTGATAAGGGTCTCGGAATGTCCCCGGTCGCAATG
	5'-TGTCGGTCAGCTTGGTATCCTGAGGTCAGTCGCTCGTCCGNNNNGGTACCGGAGATTGATAAGGGTCTCGGAATGTCCCCGGTCGCAATG
	5'-TGTCGGTCAGCTTGGTATCCTGAGGTCAGTCGCTCGTCCGNNNNGTAACCGGAGATTGATAAGGGTCTCGGAATGTCCCCGGTCGCAATG
	5'-TGTCGGTCAGCTTGGTATCCTGAGGTCAGTCGCTCGTCCGNNNNGTCACCGGAGATTGATAAGGGTCTCGGAATGTCCCCGGTCGCAATG
	5'-TGTCGGTCAGCTTGGTATCCTGAGGTCAGTCGCTCGTCCGNNNNGTGACCGGAGATTGATAAGGGTCTCGGAATGTCCCCGGTCGCAATG
	5'-TGTCGGTCAGCTTGGTATCCTGAGGTCAGTCGCTCGTCCGNNNNGTTACCGGAGATTGATAAGGGTCTCGGAATGTCCCCGGTCGCAATG
	5'-TGTCGGTCAGCTTGGTATCCTGAGGTCAGTCGCTCGTCCGNNNNTAAACCGGAGATTGATAAGGGTCTCGGAATGTCCCCGGTCGCAATG
	5'-TGTCGGTCAGCTTGGTATCCTGAGGTCAGTCGCTCGTCCGNNNNTACACCGGAGATTGATAAGGGTCTCGGAATGTCCCCGGTCGCAATG
	5'-TGTCGGTCAGCTTGGTATCCTGAGGTCAGTCGCTCGTCCGNNNNTAGACCGGAGATTGATAAGGGTCTCGGAATGTCCCCGGTCGCAATG
	5'-TGTCGGTCAGCTTGGTATCCTGAGGTCAGTCGCTCGTCCGNNNNTATACCGGAGATTGATAAGGGTCTCGGAATGTCCCCGGTCGCAATG
	5'-TGTCGGTCAGCTTGGTATCCTGAGGTCAGTCGCTCGTCCGNNNNTCAACCGGAGATTGATAAGGGTCTCGGAATGTCCCCGGTCGCAATG
	5'-TGTCGGTCAGCTTGGTATCCTGAGGTCAGTCGCTCGTCCGNNNNTCCACCGGAGATTGATAAGGGTCTCGGAATGTCCCCGGTCGCAATG
	5'-TGTCGGTCAGCTTGGTATCCTGAGGTCAGTCGCTCGTCCGNNNNTCGACCGGAGATTGATAAGGGTCTCGGAATGTCCCCGGTCGCAATG
	5'-TGTCGGTCAGCTTGGTATCCTGAGGTCAGTCGCTCGTCCGNNNNTCTACCGGAGATTGATAAGGGTCTCGGAATGTCCCCGGTCGCAATG
	5'-TGTCGGTCAGCTTGGTATCCTGAGGTCAGTCGCTCGTCCGNNNNTGAACCGGAGATTGATAAGGGTCTCGGAATGTCCCCGGTCGCAATG
	5'-TGTCGGTCAGCTTGGTATCCTGAGGTCAGTCGCTCGTCCGNNNNTGCACCGGAGATTGATAAGGGTCTCGGAATGTCCCCGGTCGCAATG
	5'-TGTCGGTCAGCTTGGTATCCTGAGGTCAGTCGCTCGTCCGNNNNTGGACCGGAGATTGATAAGGGTCTCGGAATGTCCCCGGTCGCAATG
	5'-TGTCGGTCAGCTTGGTATCCTGAGGTCAGTCGCTCGTCCGNNNNTGTACCGGAGATTGATAAGGGTCTCGGAATGTCCCCGGTCGCAATG
	5'-TGTCGGTCAGCTTGGTATCCTGAGGTCAGTCGCTCGTCCGNNNNTTAACCGGAGATTGATAAGGGTCTCGGAATGTCCCCGGTCGCAATG
	5'-TGTCGGTCAGCTTGGTATCCTGAGGTCAGTCGCTCGTCCGNNNNTTCACCGGAGATTGATAAGGGTCTCGGAATGTCCCCGGTCGCAATG
	5'-TGTCGGTCAGCTTGGTATCCTGAGGTCAGTCGCTCGTCCGNNNNTTGACCGGAGATTGATAAGGGTCTCGGAATGTCCCCGGTCGCAATG
	5'-TGTCGGTCAGCTTGGTATCCTGAGGTCAGTCGCTCGTCCGNNNNTTTACCGGAGATTGATAAGGGTCTCGGAATGTCCCCGGTCGCAATG
