# Supplementary material for: Molecular underpinnings of ssDNA specificity by Rep HUH-endonucleases and implications for HUH-tag multiplexing and engineering
Source: Nucleic Acids Res. 2021 Jan 7;49(2):1046–64. doi: 10.1093/nar/gkaa1248 (PMC7826260; doi:10.1093/nar/gkaa1248)
Supplement: gkaa1248_Supplemental_Files [file gkaa1248_supplemental_files.zip › HUH-seq Data_ALL.xlsx]

## Sheet: Log2FC
All Log2FoldChange reduction values of each Rep treatment for each k-mer
k-mer #	kmers	BBTV	CLCV	CpCDVV	DCV	FBNYV	MSMV	PCV2	TYLCV	TGMV	WDV	WDV(Y106F)
1	AAAAAAA	0.114482	0.0654659	-0.808285	0.0101992	0.143437	-0.635535	0.108286	-0.0324661	0.166552	0.0589081	0.0321147
2	AAAAAAC	0.0871741	0.0324247	-0.469699	0.0728929	-0.0136825	-0.626685	0.171175	-0.00208466	0.0720115	0.120877	0.113781
3	AAAAAAG	0.040316	-0.650916	-0.441316	0.120909	0.242552	-1.20173	0.322694	0.133394	0.156833	0.0992162	0.126439
4	AAAAAAT	-0.0453743	-1.48742	-2.49874	-0.114628	-0.0474652	-0.392105	-1.06396	-0.223881	-0.0726333	-0.449719	-0.127561
5	AAAAACA	0.10842	-0.358501	-2.20108	0.0359741	0.193485	-0.625345	0.0223923	0.0847056	0.1726	0.125418	0.180384
6	AAAAACC	-0.0380639	-0.123176	-1.1001	-0.0361511	-0.0186573	-0.705062	-0.310478	0.003026	-0.00105599	0.00993287	0.026305
7	AAAAACG	0.0945653	-0.797027	-0.0821277	0.0830946	0.0863484	-0.923553	0.201919	0.0113943	0.085187	0.00396877	0.0602974
8	AAAAACT	0.0769557	-2.88919	-2.73207	0.0897749	0.180984	-1.08282	-1.67391	0.0588703	-0.308778	-1.01971	0.189747
9	AAAAAGA	0.00590592	-0.0835729	-0.482829	0.0265187	0.0561368	-1.0607	0.0703721	0.0155849	0.105484	0.035918	0.0581342
10	AAAAAGC	0.204303	-0.134701	-0.267415	0.103147	0.0712391	-1.08352	0.31862	0.163586	0.157431	0.0911968	0.12083
11	AAAAAGG	0.0444284	0.162839	0.538205	0.0444714	-0.0565228	-0.375891	0.198868	0.0175256	0.0940168	0.0155273	0.0864703
12	AAAAAGT	-0.00900171	-0.78561	-2.0779	0.0692308	0.0316096	-1.16734	-0.514029	0.0534759	0.0747136	-0.215983	0.0106038
13	AAAAATA	0.00462974	-0.441952	-2.74125	-0.0408837	-0.0181006	-0.743912	-0.147168	-0.0846669	0.131107	-0.0377467	-0.0409821
14	AAAAATC	-0.0595361	-0.312657	-0.795097	0.00959565	0.0231473	-0.767354	-0.0587465	-0.0352029	-0.0270768	-0.054612	-3.90379e-05
15	AAAAATG	0.0971015	-0.388583	-0.727799	0.103461	0.0703663	-0.888173	0.114005	0.105037	0.161594	0.0766737	-0.00637172
16	AAAAATT	-0.34581	-3.85507	-3.16709	-0.271632	0.143161	-2.00403	-3.89739	-0.0977524	-2.1233	-3.42232	-0.0714809
17	AAAACAA	0.0987559	-0.029077	-0.783207	0.0424302	0.119366	-0.589979	0.123564	0.0523165	0.00896559	0.143955	0.00541753
18	AAAACAC	0.114297	-0.102957	-0.699541	0.0334453	0.1059	-0.71328	0.0571331	0.0357307	0.0518343	0.0626205	0.0193775
19	AAAACAG	0.0987877	-0.639222	-0.718088	0.00923319	0.109651	-1.0448	0.257593	0.0796737	0.0956525	-0.00919346	0.0300179
20	AAAACAT	0.114763	-0.0103563	-0.84057	0.0810147	0.0732756	0.680365	0.0166162	0.0816897	0.0246221	0.190351	0.148033
21	AAAACCA	-0.0575441	-0.2129	-2.50261	-0.0892408	-0.0229538	-0.504448	-0.464277	-0.0726601	0.0125179	-0.0479411	-0.0427989
22	AAAACCC	0.0107547	-0.0646133	-1.03111	-0.0612775	0.0438839	-0.375839	-0.598484	-0.112202	-0.0342188	0.0138099	-0.0609204
23	AAAACCG	-0.000248276	-0.787402	-0.299225	-0.0567434	0.0613314	-1.06566	0.105733	-0.0211018	-0.0344714	-0.0379978	-0.0785036
24	AAAACCT	-0.073614	-1.94397	-2.79843	-0.182482	-0.0416197	-0.735611	-1.59719	-0.0689489	-0.222747	-0.506075	-0.0352477
25	AAAACGA	-0.0375122	-0.233518	-0.737978	0.0843104	-0.0199395	-1.21398	0.0691725	0.0376814	-0.043949	-0.143761	-0.0105327
26	AAAACGC	-0.0338104	-0.255343	-0.624674	0.0526701	0.0462755	-1.0599	0.130413	-0.0535017	0.0318927	-0.122386	-0.0602027
27	AAAACGG	0.0581051	0.480919	1.3211	0.0636934	0.0857869	1.31338	0.162373	-0.0527771	0.207777	0.122244	0.0224934
28	AAAACGT	0.0377974	-0.196777	-1.06182	0.101397	0.0648479	-0.800503	-0.057111	0.0196944	0.0568603	-0.0781763	0.0999548
29	AAAACTA	-0.00912119	-0.251495	-2.34329	-0.018822	-0.017832	-0.587304	-0.135507	0.00920289	0.0607128	-0.0510543	0.0367249
30	AAAACTC	-0.0991255	-0.499817	-1.56221	0.0389386	0.0247973	-0.633072	-0.0312886	0.000120568	-0.023649	-0.205409	0.10856
31	AAAACTG	-0.0521472	-0.105362	0.737927	-0.0882528	-0.0931348	1.24601	-0.00708947	-0.101409	-0.0450549	0.0258469	-0.0720826
32	AAAACTT	-0.36097	-3.26173	-2.95687	-0.446569	0.11031	-1.35732	-3.13012	0.093066	-1.30541	-2.45291	0.133887
33	AAAAGAA	-0.034822	-0.0281271	-0.425466	0.0274768	0.016456	-0.539544	0.116314	-0.120764	0.19831	0.0874115	0.119159
34	AAAAGAC	0.0040195	0.146667	0.37981	0.0437056	-0.0391618	-0.208246	0.080389	-0.043502	0.0897203	-0.0318858	0.0110984
35	AAAAGAG	0.0597327	-0.689045	-0.479396	0.0262654	0.139307	-1.03342	0.196295	0.0750064	0.0882666	0.0297465	0.0497091
36	AAAAGAT	-0.0267757	0.0729905	1.12789	0.0652953	-0.105012	1.64073	0.196847	-0.137896	0.107988	0.00450904	0.0297881
37	AAAAGCA	0.10913	-0.423475	-1.47544	0.0635393	0.143086	-1.07625	-0.0737553	0.134352	0.112759	0.100013	0.0832673
38	AAAAGCC	0.105508	-0.442153	-0.815492	0.0629995	0.136045	-0.957447	0.160181	0.101668	0.0995569	-0.0208747	0.00840021
39	AAAAGCG	0.0782602	-0.621223	0.815437	0.108444	0.191928	-0.34502	0.20354	0.101225	0.0731542	0.0258627	0.0943188
40	AAAAGCT	-0.0492312	-0.860411	-1.80804	-0.0374808	-0.0393968	-0.306393	-0.0553031	-0.0213468	-0.0274873	-0.117132	-0.0267548
41	AAAAGGA	-0.0015492	0.203218	0.499174	-0.00296452	0.0540974	-0.0736936	0.131098	-0.114434	0.0801738	0.00392462	0.0570489
42	AAAAGGC	0.0909925	-0.0433109	-0.0758239	0.0603777	0.0879975	-0.781121	0.220979	0.083069	0.158764	0.106519	0.08399
43	AAAAGGG	0.0355949	-0.253101	-0.341442	0.0779969	0.1426	-0.740975	0.203111	0.0776313	0.109676	0.0135339	-0.0115962
44	AAAAGGT	-0.0131907	0.144238	0.909459	0.0930569	-0.0489741	1.40154	0.131553	-0.184438	0.0807244	-0.0254957	0.038704
45	AAAAGTA	0.10137	-0.359886	-2.23137	0.0277416	0.0102433	-0.733269	-0.103362	0.041741	0.114984	-0.0147146	0.117275
46	AAAAGTC	0.159013	-0.954051	-1.01588	0.0987849	0.1333	-0.855374	0.161076	0.0389307	0.0235862	-0.0812935	0.133439
47	AAAAGTG	0.0337706	-0.658072	-0.74909	0.0259609	-0.00611371	-1.02667	0.143973	0.0700503	0.0736985	-0.00823174	-0.0338027
48	AAAAGTT	-0.16545	-3.56973	-2.85929	-0.222352	-0.106827	-1.7273	-2.73167	-0.163362	-0.900177	-2.29217	-0.031877
49	AAAATAA	0.148124	-0.18266	-0.555126	0.0182802	0.026903	-0.55681	0.136472	-0.0383284	0.252214	0.138591	0.0831128
50	AAAATAC	-0.0568582	-0.156323	-1.0264	-0.002658	-0.00929055	-1.00402	0.0370377	-0.0514428	-0.00752663	-0.00393762	-0.0794305
51	AAAATAG	-0.0589898	-0.711789	-0.426816	0.0776826	0.134875	-1.23124	0.184815	0.109727	0.0652089	-0.0231381	0.0399265
52	AAAATAT	-0.0895056	-1.65384	-2.40988	-0.114896	-0.0273973	-0.417233	-0.739908	-0.0386981	-0.0939747	-0.495745	-0.0157325
53	AAAATCA	0.168918	0.125514	-1.80605	0.128773	0.13858	-0.137099	0.101247	0.137044	0.0878892	0.189531	0.153219
54	AAAATCC	-0.0219858	-0.0210953	-0.445941	-0.0160142	-0.0379382	-0.607624	0.0383264	-0.0853896	0.00140208	-0.0235686	-0.00935736
55	AAAATCG	0.115856	-0.884442	0.0124068	0.122903	0.135361	-1.07096	0.288854	0.0649533	0.119201	0.0259017	0.0647729
56	AAAATCT	-0.091923	-3.13818	-2.8545	-0.0659712	0.0264891	-1.12516	-1.48081	0.0564467	-0.408317	-1.2442	0.00882312
57	AAAATGA	-0.0293116	-0.0645939	-0.331617	0.0371038	0.0268491	-0.873401	0.140642	0.00448639	0.0773641	0.0181696	0.018078
58	AAAATGC	0.00962216	-0.684729	-0.602777	-0.00188475	-0.0169045	-1.28004	0.0569778	0.061512	0.0364792	-0.0493785	-0.0138162
59	AAAATGG	0.0665616	-0.192084	-0.159386	0.0844336	0.0480711	-0.944774	0.159925	0.0671349	0.152556	0.0729553	0.10853
60	AAAATGT	-0.0350591	-0.975068	-2.14316	0.0148511	0.00486961	-1.03172	-0.343983	-0.0790872	-0.0420423	-0.32285	0.0386445
61	AAAATTA	0.0937656	-0.193736	-2.38598	0.0679048	0.0835789	-0.78358	-0.166379	-0.0844652	0.0260441	0.0200087	0.0902961
62	AAAATTC	0.148689	-0.0983383	-0.634625	0.186969	0.128735	-0.875946	0.144382	0.133879	0.105515	-0.0171188	0.1673
63	AAAATTG	-0.0384914	-0.571844	-0.693186	-0.0107692	-0.0475016	-1.14757	0.122267	-0.0565852	0.0767867	-0.0580238	0.0514451
64	AAAATTT	-0.306993	-3.75783	-3.47527	-0.325454	0.0656344	-2.16721	-3.55873	-0.0275994	-1.7436	-3.46617	0.0544798
65	AAACAAA	-0.0202957	-0.109172	-1.03232	0.011721	-0.035657	-0.550604	-0.0172328	-0.0647428	-0.00289926	-0.0127787	0.0902778
66	AAACAAC	-0.0286661	-0.150918	-2.26979	-0.0811859	-0.0702272	-0.640346	0.0165167	-0.0916067	-0.0453214	0.0854758	-0.015226
67	AAACAAG	0.0374603	-0.890317	-0.447577	-0.125555	-0.0325461	-1.09701	0.1625	0.0196335	-0.0622039	-0.188289	-0.122588
68	AAACAAT	0.215497	-0.274032	-2.13197	0.0467754	0.100348	0.106869	-0.159871	0.0892191	0.218498	-0.0459915	0.195103
69	AAACACA	-0.159874	-0.379723	-2.42506	-0.0544487	-0.0369031	-0.768674	-0.119408	-0.121677	-0.101036	-0.100066	-0.131534
70	AAACACC	-0.0157029	-0.0967937	-1.06067	-0.0764944	0.0418559	-0.57642	-0.168373	-0.0563205	-0.00340015	-0.0585142	-0.0281496
71	AAACACG	-0.0346874	-0.937752	-0.188894	-0.0533173	-0.0451066	-0.970975	0.106298	-0.0308397	-0.0164847	-0.123332	-0.128449
72	AAACACT	-0.0747727	-1.70329	-2.84118	0.0257062	-0.0432964	-0.948145	-0.671407	-0.0984936	-0.144574	-0.437644	-0.0165062
73	AAACAGA	0.0306351	-0.125354	-0.811253	-0.0369673	0.0604216	-0.923492	0.156565	-0.0188082	-0.010574	-0.0445622	0.0180653
74	AAACAGC	-0.0227445	-0.295131	-0.874153	-0.132539	-0.0369238	-1.04458	0.136967	-0.010984	0.0352022	-0.0618023	-0.0298886
75	AAACAGG	0.113428	-0.00216277	0.630507	0.0940578	0.0578993	-0.233738	0.171952	0.0026399	0.101061	0.178127	0.0441487
76	AAACAGT	-0.0661163	-0.570096	-2.16569	-0.0318296	-0.176541	-0.939984	-0.126667	-0.0750255	-0.0903341	-0.0780983	-0.0670981
77	AAACATA	0.107241	-0.257011	-2.45047	-0.0192623	0.0235175	-0.402328	-0.0206769	0.023247	-0.064134	0.0109822	0.0597336
78	AAACATC	0.0185861	-0.134195	-0.803394	0.000906341	0.0156773	-0.604195	0.154746	0.0774813	-0.057848	0.109988	-0.0824167
79	AAACATG	0.171582	-0.27809	-0.534225	0.05806	0.186437	-0.829575	0.123718	0.0393153	0.109073	-0.0304854	0.105862
80	AAACATT	0.0237483	-1.36458	-2.51594	-0.0574118	-0.0503422	0.337815	-0.713633	0.0992497	-0.125221	-0.23777	0.0563061
81	AAACCAA	-0.0434004	-0.000337742	-1.11179	-0.0169138	-0.0724812	-0.615375	-0.45298	-0.0497076	-0.0205411	-0.0737566	-0.08002
82	AAACCAC	-0.141017	-0.0761062	-1.39837	-0.0733489	-0.0600812	-0.85788	-0.445878	-0.123412	-0.0719859	-0.0581758	-0.129193
83	AAACCAG	0.0236046	-0.747491	-0.858373	-0.0112259	-0.0567908	-1.0475	-0.281255	0.0823034	0.0156495	-0.0594098	-0.0283237
84	AAACCAT	0.120939	-0.257401	-2.24967	0.177343	0.00427822	-0.340156	-0.409994	0.12019	0.0170368	0.0820632	0.0530426
85	AAACCCA	0.100656	0.0175293	-1.46912	-0.0150594	0.216639	0.0372031	-0.688877	0.0997184	0.202301	0.00360965	0.189711
86	AAACCCC	-0.00531593	0.185539	-0.255549	-0.146991	-0.0204353	0.0197593	-0.692535	0.0261435	-0.0787536	0.0383403	0.114209
87	AAACCCG	0.0423836	-0.85098	-0.507448	-0.0128664	-0.0635887	-0.825831	-0.857052	-0.00606887	0.0122717	0.0293129	-0.0569289
88	AAACCCT	-0.115407	-0.371557	-2.31434	-0.0281526	-0.0107788	0.203641	-0.517582	-0.0198164	-0.135249	0.0147086	0.0332415
89	AAACCGA	0.0243042	-0.281995	-0.879004	0.0387307	0.185486	-0.846203	0.0829622	0.103692	0.0781175	-0.0374544	0.0688553
90	AAACCGC	-0.0372021	-0.58587	-0.92687	0.0411817	-0.039175	-1.02074	-0.0895881	-0.115696	-0.0941389	-0.0613328	-0.0295605
91	AAACCGG	-0.0130482	0.31451	1.08668	-0.0107976	-0.0391326	1.02216	-0.0575648	-0.0888871	0.0980782	0.0600528	-0.0631909
92	AAACCGT	0.00969282	-0.410633	-1.7186	0.0253943	0.0805806	-0.865229	-0.015887	0.060555	0.0742766	-0.0861653	0.0958108
93	AAACCTA	0.0894495	-0.116314	-2.46178	0.048038	0.0340644	-0.571375	-0.615311	0.0529858	-0.00257333	0.0197181	0.0987087
94	AAACCTC	0.0635945	0.116722	-0.320369	0.0708839	0.112145	0.394203	-0.208716	0.0869931	0.0543081	0.0308041	0.0253924
95	AAACCTG	-0.0097387	0.0431651	0.41203	-0.0816742	0.0101625	0.979428	0.0305632	-0.0186085	0.0711103	-0.00175467	0.0550291
96	AAACCTT	-0.192029	-1.04386	-2.56445	-0.181585	-0.109443	-0.196514	-0.93727	-0.0568669	-0.272363	-0.403313	-0.0495381
97	AAACGAA	-0.0568977	-0.197256	-0.727862	-0.0239348	0.0317033	-0.826771	0.012865	-0.185497	0.0659822	-0.00521427	-0.0708178
98	AAACGAC	-0.117391	-0.136134	-0.101026	-0.0444169	-0.0168413	-0.549166	0.0453456	-0.152267	-0.105132	-0.0573865	-0.0787852
99	AAACGAG	-0.0428278	-0.117393	-0.0986358	-0.117244	0.0225693	-0.873502	0.076503	-0.0751452	-0.0571155	0.00761561	-0.114485
100	AAACGAT	-0.11384	0.0838134	0.640426	-0.0193133	-0.176866	1.38996	0.0533396	-0.305463	0.0618968	-0.0459302	-0.122243
101	AAACGCA	0.0547949	-0.208343	-1.10295	0.0148429	0.0357183	-0.669346	0.0631783	-0.029104	0.0112574	0.00945562	-0.0269709
102	AAACGCC	0.0382364	-0.250565	-0.805625	-0.0702766	0.0156437	-0.766333	-0.0378993	-0.087587	-0.038301	-0.104483	-0.00100411
103	AAACGCG	-0.0153714	-0.575689	0.813047	-0.0905647	-0.0396578	-0.194125	0.110235	0.0386465	-0.0677601	-0.124145	-0.0572014
104	AAACGCT	-0.02379	-0.96105	-2.34079	-0.0541671	0.00864127	-1.10328	-0.120583	-0.0189432	-0.0556198	-0.357541	0.00280173
105	AAACGGA	-0.0107458	0.0611723	0.41802	0.0348377	0.00603197	0.108266	0.0215556	-0.0786943	0.0816212	0.0212251	0.0387417
106	AAACGGC	0.145448	0.00124511	-0.264534	0.0911013	0.0186962	-0.722371	0.0640093	-0.0583778	0.103292	0.0850394	-0.0129732
107	AAACGGG	0.0854447	-0.209435	-0.160428	0.198489	0.0759388	-0.776433	0.153262	0.0531827	0.0461521	-0.00764529	0.0783353
108	AAACGGT	-0.127229	0.12639	0.975759	-0.042079	-0.0433718	1.47788	-0.0760718	-0.182715	-0.029895	-0.102416	-0.129922
109	AAACGTA	-0.00468162	-0.21922	-1.86105	0.0438252	0.113628	-0.625331	-0.0118046	-0.0180838	0.067465	-0.0487876	0.129033
110	AAACGTC	0.0526538	-0.0158839	-0.661927	0.132416	0.136788	-0.867104	0.0313474	-0.0151018	0.0118054	-0.0269812	0.068387
111	AAACGTG	0.0283226	-0.56981	-0.761031	0.0532805	0.0425012	-1.07195	0.15494	0.0089455	0.0802222	-0.0286699	-0.0809918
112	AAACGTT	-0.0717431	-1.53107	-2.39205	-0.014257	-0.0399035	-0.889098	-1.11632	0.079335	-0.0448563	-0.733483	0.0729822
113	AAACTAA	0.0637804	-0.110582	-1.14745	0.0821483	0.0697653	-0.531302	0.0162506	-0.0672767	0.152109	0.11357	0.200567
114	AAACTAC	0.0188007	-0.343145	-2.73703	0.0512808	0.0903438	-0.621113	0.0648876	-0.00182323	0.137103	0.0535335	0.0815043
115	AAACTAG	0.083907	-0.589728	-0.832206	0.171794	0.0814686	-1.27451	0.216994	0.100403	0.120021	0.0274231	0.10993
116	AAACTAT	-0.0867851	-0.451124	-2.38295	-0.000230581	0.0316159	-0.391157	-0.189076	-0.0131592	-0.0091861	-0.130034	0.0183817
117	AAACTCA	0.0890728	-0.159361	-2.20229	-0.0160843	0.0347007	-0.522617	-0.137458	0.105591	0.042006	0.0239389	0.0852043
118	AAACTCC	-0.0281074	0.0689122	-0.186725	-0.0278165	0.0893891	0.718381	0.155795	0.0399307	0.0384014	0.142339	0.0290522
119	AAACTCG	-0.0139632	-0.817639	-0.76783	-0.0258681	0.0677157	-1.15597	0.10776	-0.0402285	0.0153436	-0.120919	-0.0897479
120	AAACTCT	-0.0989247	-1.58259	-2.94988	0.014246	0.0692879	-0.882096	-0.588331	-0.103761	-0.11748	-0.707358	-0.0215594
121	AAACTGA	0.0197908	0.0899722	0.517896	0.070885	0.110942	1.13918	0.236835	-0.0633543	0.0878002	0.0227235	0.0900843
122	AAACTGC	0.0263434	-0.255927	-0.235554	-0.00429758	0.011196	-0.565685	0.227384	-0.0862585	0.0616728	0.0368678	-0.00436384
123	AAACTGG	0.147148	0.14072	0.232174	0.0968949	0.179763	-0.223734	0.243486	0.143849	0.220134	0.336685	0.147693
124	AAACTGT	0.0661503	0.0408905	-0.04284	0.0827388	0.0572168	0.968224	0.0727591	-0.0514507	0.0296059	0.0270212	-0.011854
125	AAACTTA	0.117753	-0.15206	-2.64658	-0.00127388	0.115865	-0.433093	-0.140505	0.152753	0.131374	-0.0942833	0.0976373
126	AAACTTC	-0.12699	-0.277614	-1.33555	-0.100848	-0.0179008	-0.852342	-0.144973	-0.102762	-0.0512711	-0.085369	-0.0540633
127	AAACTTG	0.0476406	-0.317275	-1.58633	0.0228788	0.141476	-0.581025	0.16142	0.0827909	0.045797	0.00202612	0.0161472
128	AAACTTT	-0.0264478	-2.28033	-2.96125	0.0035055	0.0149324	-1.2017	-1.55268	0.0506874	-0.286008	-1.22942	0.0512765
129	AAAGAAA	0.0020242	0.0794499	-0.254275	0.0340675	0.0670652	-0.235312	0.121979	-0.0401955	0.0892669	0.0694235	0.0469268
130	AAAGAAC	0.0548372	-0.255207	-0.212137	-0.00871106	0.0222493	-0.471913	0.162843	-0.110284	0.0495473	0.0492318	0.0108687
131	AAAGAAG	0.121398	-0.728987	-0.306078	0.0865224	0.079102	-1.058	0.428636	0.0748832	0.0996601	0.0869799	0.0427532
132	AAAGAAT	0.0266657	0.20979	1.24976	0.118352	0.0303228	1.63813	0.206949	-0.0502252	0.285558	0.12961	0.191302
133	AAAGACA	-0.0183757	0.0375414	-1.5816	0.00357039	-0.000626134	0.579797	0.0486245	-0.13384	0.0142563	0.0498697	-0.00703197
134	AAAGACC	0.0492104	0.0941616	0.456742	0.0657297	-0.00128304	0.141986	0.134121	0.00968572	0.0523158	0.121033	0.148125
135	AAAGACG	0.189694	-0.324064	-0.393327	0.0363979	0.0545568	-1.09879	0.206882	0.121314	0.0118463	0.11258	0.0614073
136	AAAGACT	0.0130688	0.029506	-0.500776	0.189838	0.067237	1.39837	0.122861	-0.0401741	0.129623	0.14236	0.0991861
137	AAAGAGA	0.0396269	0.316286	0.443935	0.0731028	0.111801	-0.234859	0.135876	-0.0977988	0.149606	0.107052	0.00561892
138	AAAGAGC	0.0365122	-0.146971	-0.196705	0.0584874	-0.0490993	-0.888832	0.0944533	0.0591315	0.0256545	-0.0353228	-0.00481486
139	AAAGAGG	-0.00200431	0.16831	0.715685	0.0070592	0.0705798	-0.0784403	0.27024	-0.0730191	0.166505	-0.0137159	-0.00183364
140	AAAGAGT	-4.10365e-05	0.0687838	0.480041	0.0761163	0.0571182	0.682202	0.18592	-0.0382739	0.0558166	0.0712082	0.0949081
141	AAAGATA	0.113359	0.131844	-0.793812	0.199942	0.21795	0.946186	0.129723	-0.0939655	0.193637	0.132248	0.0982846
142	AAAGATC	0.0663154	0.179613	0.260125	0.0592066	0.0932079	0.531924	0.218703	0.0264051	0.15252	0.118221	0.12896
143	AAAGATG	0.136359	0.436323	1.54011	0.0664295	0.15174	1.53933	0.250299	-0.144929	0.188192	0.0957871	0.0641665
144	AAAGATT	0.0595726	-1.18483	-2.25214	0.0736065	0.0778513	0.776423	-0.461569	-0.181339	-0.0193187	-0.19888	-0.0580412
145	AAAGCAA	0.0730437	-0.0114661	-0.102474	0.027017	-0.0161453	-0.342663	0.0056811	-0.00687756	0.0816021	0.0535839	-0.0408663
146	AAAGCAC	0.0836875	-0.145953	0.0403675	-5.13109e-05	0.0825876	-0.590259	0.156924	0.0286948	0.112415	0.0522628	0.0974655
147	AAAGCAG	-0.106731	-0.146731	0.0848211	-0.0413265	-0.00943329	-0.448972	0.147516	-0.131173	-0.0250792	-0.0623697	-0.123964
148	AAAGCAT	0.0359839	0.0689096	0.56794	0.049614	-0.0230622	0.817623	0.165948	-0.0490077	0.0770819	0.0600186	-0.0422866
149	AAAGCCA	-0.0698898	-0.195303	-1.6076	-0.0909648	-0.0822425	-0.429095	-0.0230036	-0.0900708	0.00547254	-0.0595868	-0.0422908
150	AAAGCCC	-0.0162477	-0.0205673	-0.243625	-0.0725785	0.00910674	-0.448041	0.01226	-0.142317	0.0177193	0.0611117	-0.00538744
151	AAAGCCG	-0.0389984	-0.866153	-0.367717	-0.0389552	-0.040879	-1.14535	0.123788	-0.0596459	-0.121088	-0.0990588	-0.114419
152	AAAGCCT	0.0588415	-0.592774	-2.35613	0.0185263	0.0115683	-0.200553	-0.226622	-0.0427135	-0.12476	-0.186791	0.0240901
153	AAAGCGA	-0.023391	-0.672982	-0.174793	0.0321194	-0.0859433	-0.949944	0.15879	-0.0470824	-0.00575462	-0.108928	0.0561594
154	AAAGCGC	-0.0950598	-0.772135	-0.257996	-0.0129066	-0.0360537	-1.05027	0.102427	-0.0743984	-0.0650564	-0.218749	-0.168957
155	AAAGCGG	-0.00180249	0.321437	1.1079	0.083664	0.0786121	1.07266	0.2295	-0.0190383	0.222866	0.0909931	0.0462138
156	AAAGCGT	0.020291	-0.58318	-0.517336	0.046813	0.134028	-0.988745	0.195659	0.0854179	0.0625655	-0.0882481	0.10661
157	AAAGCTA	0.0829742	0.270955	0.622784	0.0958201	0.0275716	1.2119	0.106067	-0.0889008	0.205738	0.094012	0.160295
158	AAAGCTC	-0.0172299	0.188491	0.271797	0.0226822	0.0442633	0.861553	0.131467	-0.0710806	0.119156	-0.0114826	0.00989913
159	AAAGCTG	0.087117	0.436426	1.77273	0.0578997	0.105785	1.76784	0.25382	-0.0190838	0.0929568	0.16929	0.0128996
160	AAAGCTT	-0.0794773	-0.329419	-1.03756	-0.138486	-0.108233	1.34207	-0.285746	-0.20353	-0.0446913	-0.124371	-0.103789
161	AAAGGAA	0.00518023	0.179856	1.50484	0.00855084	0.0702609	1.59506	0.240404	-0.176142	0.0465503	0.134106	0.115081
162	AAAGGAC	0.0713635	0.274232	1.30895	0.0260451	-0.0353245	1.23698	0.184674	-0.0190579	0.0978283	0.116188	0.106367
163	AAAGGAG	-0.00706164	0.0955132	1.51017	0.117074	0.0566014	1.08134	0.177175	-0.0977032	0.0529645	0.0795027	-0.0141905
164	AAAGGAT	-0.0383592	0.169963	1.67874	-0.0485855	-0.0287993	1.78342	0.190796	-0.204095	0.0680965	0.00504802	-0.0382833
165	AAAGGCA	-0.0621002	-0.0513725	-0.051316	-0.0261259	-0.0513498	-0.328347	-0.0104828	-0.08211	0.00827379	0.0289997	-0.00365639
166	AAAGGCC	0.107661	0.155269	0.368754	0.120746	0.080049	0.00345848	0.0727707	-0.0417513	0.0675398	0.156137	0.0359949
167	AAAGGCG	0.0335551	-0.572577	0.808979	0.0816875	0.0889691	-0.214391	0.18461	0.0891825	0.0138225	-0.0961777	-0.0318464
168	AAAGGCT	0.247555	0.207306	1.08661	0.153069	0.0676158	1.35963	0.200831	-0.0354088	0.168212	0.046167	0.149063
169	AAAGGGA	0.0323414	0.242651	1.15088	-0.0228408	0.0679801	1.20525	0.118969	-0.0885235	0.0524211	0.0446194	0.00776703
170	AAAGGGC	0.0633078	0.168211	0.56891	0.0723233	0.030045	0.131042	0.0471901	0.00451698	-5.65862e-05	0.0197199	0.0163265
171	AAAGGGG	0.093099	0.364514	0.995542	0.130178	0.0866343	0.683753	0.357365	0.07304	0.216725	0.200677	0.0171567
172	AAAGGGT	0.0726839	0.287923	1.7317	0.0574852	0.116823	1.95538	0.231516	0.00488235	0.216354	0.0637833	0.0327517
173	AAAGGTA	0.161715	0.240854	1.14593	0.146626	0.0841258	1.44638	0.223145	-0.0148875	0.199534	0.106165	0.122159
174	AAAGGTC	0.121979	0.300179	0.881236	0.117936	0.0421757	0.93051	0.142438	0.017739	0.113784	0.0219732	0.0684424
175	AAAGGTG	-0.00610208	0.0713429	0.858005	-0.0857952	-0.0808975	0.749995	0.165581	-0.0904571	0.0393141	0.00755576	-0.0791327
176	AAAGGTT	0.106311	0.216485	1.52816	0.183991	0.0634612	1.81387	0.149363	-0.0149996	0.164079	0.129939	0.0781022
177	AAAGTAA	0.10885	-0.0852325	-0.196296	0.0644763	0.0632986	-0.329587	-0.04047	0.0654168	0.0619085	0.0211683	0.181125
178	AAAGTAC	-0.0696561	-0.136037	-0.481525	0.0291077	0.0703883	-0.69197	-0.0375061	-0.0475931	0.0449187	0.00478136	0.0656376
179	AAAGTAG	0.0334295	-0.629533	-0.488657	0.0941671	0.0218576	-1.19496	0.236048	0.0943098	0.0317327	-0.063579	0.0526362
180	AAAGTAT	0.149684	0.215386	1.11731	0.220821	0.121295	1.67895	0.234537	0.0269561	0.235348	0.170413	0.138911
181	AAAGTCA	-0.0385292	-0.25559	-1.6672	-0.00201881	-0.109497	-0.685082	-0.0634707	0.00142658	-0.070249	-0.106123	-0.013568
182	AAAGTCC	0.0878178	-0.000181063	-0.562436	0.0882941	0.100322	-0.301562	-0.024432	0.0625481	0.0570239	0.107319	-0.0234501
183	AAAGTCG	0.0547827	-0.823046	-0.0115097	0.0352836	0.137661	-0.942408	0.152289	0.0889765	0.0117436	-0.0676521	0.0290286
184	AAAGTCT	-0.0344948	-1.30623	-2.74627	-0.00407869	-0.024013	-0.350742	-0.365054	-0.126118	-0.0821328	-0.285245	0.0371898
185	AAAGTGA	-0.012837	-0.174092	-0.169894	-0.0213212	0.0355911	-0.641851	0.0110929	-0.133078	-0.0693501	0.0148879	0.0187915
186	AAAGTGC	-0.0598882	-0.591933	-0.742133	0.0137	0.11825	-1.34388	0.142145	0.0550019	0.0510954	-0.0181466	-0.00563717
187	AAAGTGG	0.0240312	-0.0362751	-0.0033678	0.0826945	0.0485824	-0.712276	0.143561	0.0232243	0.0565649	-0.0470958	0.00714802
188	AAAGTGT	0.0798754	0.122027	0.614362	0.189496	0.100425	0.741922	0.207015	0.0404308	0.163072	0.044333	0.0953768
189	AAAGTTA	0.0393236	-0.331762	-1.57377	0.0230329	0.0417007	-0.306135	-0.14593	-0.0442737	0.147185	-0.0537565	0.113029
190	AAAGTTC	-0.0457944	-0.163659	-2.17202	0.121606	0.0177233	-0.527742	-0.0816356	-0.00748769	-0.019337	-0.280799	0.0301798
191	AAAGTTG	0.0515723	0.2521	1.26025	0.0768756	0.0602701	1.23406	0.226527	-0.0682846	0.0389559	0.0608875	-0.169836
192	AAAGTTT	-0.0333801	-2.40255	-2.4334	0.157438	0.111248	-0.0740847	-0.943759	0.098076	-0.180799	-0.640421	0.13659
193	AAATAAA	0.107531	-0.242332	-0.696926	-0.0949327	0.132124	-0.829205	-0.185692	-0.047583	0.183628	0.00870955	0.081456
194	AAATAAC	-0.0362347	-1.36675	-2.52917	-0.0134203	-0.0438455	-1.19496	-0.125046	-0.0920472	-0.096012	-0.198773	0.0269313
195	AAATAAG	-0.00967596	-0.807536	0.23353	-0.104516	0.20787	-0.678141	0.135432	0.0935471	0.0463268	-0.126992	-0.00359288
196	AAATAAT	-1.13009	-4.15889	-3.58663	-4.08725	-0.314055	-3.4023	-4.12958	-1.09839	-3.8303	-3.96896	-0.392915
197	AAATACA	0.00439682	-0.882498	-2.87237	-0.573616	0.00502214	-0.901595	-1.31047	0.0283908	-0.161011	-0.211314	-0.00118924
198	AAATACC	-0.137267	-2.77375	-2.79691	-0.067224	-0.127487	-0.959025	-0.826989	-0.139898	-0.440186	-0.345625	-0.0558297
199	AAATACG	-0.0576937	-0.788749	-0.00885501	-0.0514184	-0.0102609	-0.904623	0.17278	-0.0465726	-0.0190835	-0.123807	-0.0750906
200	AAATACT	-3.46975	-4.88722	-4.02046	-4.49839	-0.890079	-3.56464	-4.49064	-2.99997	-4.01198	-4.57835	-1.31621
201	AAATAGA	0.0325403	-0.30993	-0.762606	0.093648	0.0542973	-1.04223	-0.0185614	0.0537553	0.13748	0.0484368	0.120969
202	AAATAGC	0.000623319	-0.91584	-1.13626	0.154626	0.121626	-1.438	0.138773	0.0430167	-0.0517743	-0.0403155	0.0316709
203	AAATAGG	-0.0234753	0.00068196	0.674059	0.0311897	-0.0191442	-0.18017	-0.0156813	-0.0840539	-0.00611285	-0.0275042	0.000900642
204	AAATAGT	-0.792268	-4.41526	-3.56696	-3.96197	-0.0744739	-3.78399	-4.47708	-0.551071	-3.95604	-4.10906	-0.443186
205	AAATATA	0.0927392	-1.1718	-2.94428	-0.564443	0.105094	-0.705726	-1.60035	0.107568	-0.0442256	-0.284222	0.0639532
206	AAATATC	0.00261966	-3.15125	-2.97626	-0.041862	0.00305271	-2.7505	-0.491088	-0.00485334	-1.74527	-1.86385	0.0720737
207	AAATATG	-0.106025	-0.534166	-0.416728	0.0108896	0.0836522	-1.14773	0.116838	0.0958057	0.00222356	0.0180668	0.0437475
208	AAATATT	-4.43753	-5.18005	-3.75664	-4.13974	-3.24904	-4.07726	-4.97664	-3.65616	-4.50972	-4.8676	-3.22179
209	AAATCAA	0.250237	0.287663	0.389719	0.0312134	0.125573	0.220568	0.130933	0.161518	0.152196	0.23058	0.207857
210	AAATCAC	0.105744	-1.65078	-1.55082	0.155816	0.0626208	-0.722944	-0.0086339	0.12013	-0.0177184	-0.223986	0.116433
211	AAATCAG	0.0346829	-0.731267	-0.192134	0.000518356	-0.00386162	-1.17329	0.243606	0.0698858	0.0485369	0.0105076	0.00657577
212	AAATCAT	0.163714	-3.38607	-2.96052	-0.835549	0.089708	-1.23177	-3.36539	0.00137931	-1.44468	-1.95932	0.0303105
213	AAATCCA	-0.0257338	-1.83742	-2.44375	-0.374347	-0.0271876	-1.16328	-1.27038	-0.00832888	-0.336807	-0.847204	0.0765573
214	AAATCCC	-0.14053	-2.62139	-2.32923	-0.0480026	-0.0599577	-0.532279	-0.427209	-0.0820824	-0.648855	-1.00108	0.0909729
215	AAATCCG	0.0505408	-0.804077	0.231007	0.116551	0.150759	-0.963904	0.284755	0.0853676	0.0630036	-0.0321316	0.0798565
216	AAATCCT	-0.186315	-3.83521	-3.47274	-3.78468	-0.0153268	-2.90992	-3.97428	-0.23251	-3.63659	-3.69861	-0.0565185
217	AAATCGA	0.0480212	-0.64331	-0.975722	0.0201419	0.0340772	-1.35625	0.04975	-0.0673689	-0.00521543	-0.0807059	0.021744
218	AAATCGC	-0.0964493	-1.61674	-1.42967	-0.0653461	-0.0482973	-1.45059	-0.079851	-0.112512	-0.226369	-0.335849	-0.205791
219	AAATCGG	0.0606399	0.385065	1.41988	0.0255634	-0.013744	1.49022	0.0858503	-0.0590743	0.0765598	-0.00948949	-0.0341367
220	AAATCGT	-0.0823874	-3.70377	-2.8659	-0.473049	-0.0738039	-2.34986	-2.91379	-0.0192856	-1.27489	-1.53575	0.032373
221	AAATCTA	0.171781	-1.9009	-2.7212	-0.129809	0.108569	-1.17022	-1.23749	0.110533	-0.240579	-0.520615	0.207212
222	AAATCTC	0.0471005	-3.15674	-2.78342	-0.105958	0.0733115	-0.0878747	-0.438479	0.143661	-1.52265	-2.04827	0.155344
223	AAATCTG	0.00691593	0.0344222	0.68747	0.0973012	0.0801368	0.948367	0.112632	-0.0623111	0.110735	0.107458	0.00668647
224	AAATCTT	-1.20121	-4.56149	-3.60805	-4.16737	-0.251284	-3.18174	-4.52775	-0.702481	-4.11879	-4.15231	-0.54219
225	AAATGAA	0.0430754	-0.226121	-0.720479	-0.213387	0.0823062	-0.566905	-1.30281	-0.0293218	0.0188498	-0.0479843	0.076818
226	AAATGAC	-0.0410757	-0.33426	-0.013192	-0.0653462	0.0470069	-0.520316	0.0825394	0.019976	0.0286984	0.0184413	-0.118049
227	AAATGAG	0.0886091	-0.615128	0.139401	0.143224	0.337052	-0.748742	0.284622	0.157385	0.102581	0.105486	0.13232
228	AAATGAT	0.0284861	-3.43175	-2.56802	-0.27824	0.0536686	-0.94071	-3.64995	-0.226394	-1.84914	-1.66263	-0.0234173
229	AAATGCA	0.0105989	-0.991032	-1.57952	-0.294094	0.00599919	-1.31009	-0.993999	0.0466844	-0.00608077	-0.118498	-0.000250175
230	AAATGCC	0.0250453	-1.61613	-1.89209	0.0357872	0.0878956	-1.45136	0.000453808	0.0350393	-0.119082	-0.123392	-0.0564017
231	AAATGCG	-0.0779955	0.101921	1.36474	-0.0520982	0.0238171	1.17171	0.0667975	-0.109603	-0.0412511	-0.0252853	-0.0496715
232	AAATGCT	-0.165919	-4.42715	-3.55501	-3.75999	-0.0335327	-3.48754	-4.34368	-0.353718	-3.8954	-3.85871	-0.119444
233	AAATGGA	-0.00649325	-0.0888431	0.180646	-0.0399218	0.0680631	-0.155113	-0.235523	-0.13643	-0.00883308	0.000618003	0.0335596
234	AAATGGC	0.0551761	-0.531671	-0.752145	0.118427	0.116931	-1.20136	0.12535	0.107142	0.0659775	0.00950012	0.170101
235	AAATGGG	0.00268958	-0.66091	-0.758689	0.0783771	0.0790879	-0.992856	0.10913	0.0604416	0.044861	0.0153433	0.0453568
236	AAATGGT	-0.0215026	-3.6303	-2.74888	-0.273801	-0.0146925	-0.411877	-3.60326	-0.0626871	-1.46858	-1.47231	0.11683
237	AAATGTA	0.0133212	-1.85832	-2.48914	-1.43379	0.0719173	-1.04362	-2.69426	-0.0471675	-0.161189	-0.543111	0.10482
238	AAATGTC	-0.10219	-3.18088	-2.56159	0.0361264	0.0435958	-2.00146	-0.259282	-0.16909	-0.53678	-0.65293	-0.0471573
239	AAATGTG	0.062082	-0.732266	0.00670061	0.10025	0.146121	-0.966313	0.20216	0.156421	0.0119952	0.0768935	0.0333488
240	AAATGTT	-3.69599	-4.8844	-3.47284	-4.02812	-1.31808	-3.67779	-4.89864	-3.6595	-4.12524	-4.40642	-2.14236
241	AAATTAA	0.00841551	-0.286521	-0.803196	-0.0822315	0.0412777	-0.822694	-0.292716	0.00553376	0.0137635	-0.059119	0.138763
242	AAATTAC	0.0988915	-1.04326	-2.54999	0.0166349	0.142288	-0.970101	0.0351183	0.0570038	-0.0265887	-0.113009	0.108514
243	AAATTAG	0.17228	-0.637009	-0.0183661	0.209373	0.120632	-0.964484	0.265226	0.242905	0.114272	0.101302	0.205653
244	AAATTAT	-0.0122808	-3.6735	-3.0502	-2.77302	0.121889	-2.73808	-3.781	-0.0744862	-3.47779	-3.37571	-0.0482434
245	AAATTCA	0.00938435	-1.40103	-2.48026	-0.501807	0.0109062	-1.07803	-1.46936	0.0219679	-0.161384	-0.36938	0.0477904
246	AAATTCC	-0.025877	-2.23905	-2.09553	-0.167324	0.00973867	-0.661378	-2.59662	-0.00304038	-0.245296	-0.397805	0.026763
247	AAATTCG	0.0160853	-0.77109	0.448223	-0.0594173	-0.0451258	-0.711159	0.0432224	0.0797953	0.0421433	-0.0666834	0.0655156
248	AAATTCT	-0.453353	-4.67829	-3.84833	-4.38141	-0.0932085	-3.90353	-4.55033	-0.414153	-4.41589	-3.98533	-0.156145
249	AAATTGA	0.0779942	-0.43669	-0.684718	0.111023	0.0934404	-1.18682	0.0654961	0.0638449	-0.00259041	0.0672324	0.105631
250	AAATTGC	0.0435344	-0.652937	0.54221	0.0235677	0.127858	-0.232183	0.166519	0.127499	0.0245751	-0.012327	0.124241
251	AAATTGG	0.0306263	-0.676956	-0.747303	0.0574173	0.051483	-1.21293	0.111384	0.0281535	0.0163667	-0.0632391	0.0667743
252	AAATTGT	0.0281723	-3.95289	-3.26861	-1.30835	0.0990453	-2.98045	-3.91328	0.120561	-2.71947	-3.01776	0.0866849
253	AAATTTA	0.000691631	-1.61005	-2.63293	-0.484331	-0.106029	-1.05722	-1.75626	-0.0527112	-0.196478	-0.472443	0.022031
254	AAATTTC	-0.0284857	-3.20702	-2.97901	-0.781744	0.0588176	-1.91733	-1.21549	-0.0821761	-1.1144	-1.28629	-0.00697094
255	AAATTTG	0.0269316	-0.508593	-0.699703	0.0210617	0.0531847	-1.18709	0.131579	0.085821	0.0563558	0.0784824	0.0766109
256	AAATTTT	-1.85463	-4.90213	-3.72332	-4.08279	-0.161555	-3.79742	-4.72294	-1.81201	-4.20479	-4.65854	-0.962814
257	AACAAAA	-0.0142781	-0.0331704	-0.542399	0.0385031	0.00217675	-0.696175	0.0231975	-0.0817868	-0.0135833	-0.0394014	-0.154581
258	AACAAAC	0.0134716	-0.160453	-0.622488	-0.0270915	0.035703	-0.878635	0.00881218	-0.0502087	-0.0333471	-0.0380465	-0.114872
259	AACAAAG	-0.016734	-0.613571	-0.315892	0.036295	0.0407967	-1.09587	0.242904	0.0383422	0.015008	-0.167293	-0.0675776
260	AACAAAT	0.0310521	-0.106624	-1.62613	0.0774202	0.0479164	-0.478248	-2.0659	-0.111938	0.189692	0.0743384	0.217192
261	AACAACA	0.00146937	-0.25001	-2.51143	0.0940005	0.101905	-0.831882	-0.0545763	-0.0998712	-0.0299372	-0.0110642	-0.0413256
262	AACAACC	-0.0507176	-0.125931	-2.05382	-0.124667	-0.0624522	-0.656877	-0.628145	-0.0562443	-0.0126976	-0.00187284	0.0150197
263	AACAACG	0.0297507	-0.73755	-0.439718	0.0258331	0.0650128	-0.866601	0.197401	0.0439614	0.0206102	-0.0163141	0.0519122
264	AACAACT	-0.11253	-0.801026	-2.85441	-0.0110559	-0.113629	-0.926977	-2.69165	-0.0106342	-0.0573055	-0.0721513	-0.0086887
265	AACAAGA	-0.0405527	-0.0766003	-0.363087	-0.0326456	-0.0825031	-0.948906	0.165669	-0.0707746	-0.0275898	-0.0779909	-0.0450857
266	AACAAGC	0.0944471	-0.139725	0.113698	0.108938	-0.0465717	-0.746085	0.14769	-0.0250235	0.0818849	-0.0495023	-0.00820978
267	AACAAGG	-0.0141237	0.180713	0.860276	-0.00808263	0.00290138	-0.0846738	0.222166	-0.0840889	0.0744806	0.0563899	0.0828376
268	AACAAGT	0.121516	0.0294101	-0.932168	0.0823746	0.0209191	-0.798996	-1.16995	0.0600308	0.110635	0.0948708	0.103886
269	AACAATA	0.0355182	-0.272383	-2.74348	-0.017015	0.0208449	-0.879538	-0.079961	-0.026501	0.101526	0.0751723	0.185875
270	AACAATC	0.168871	-0.0481384	-0.231269	0.0838224	0.0803188	-0.530566	0.102215	0.0256316	-0.0376642	0.105787	0.118933
271	AACAATG	-0.00562628	-0.38046	-0.382816	-0.113626	-0.0404534	-0.856659	0.10623	-0.0152069	0.140868	-0.0213376	0.020618
272	AACAATT	-0.425162	-1.22685	-3.32495	-0.121622	-0.0776177	-0.89885	-3.76917	-0.131859	-0.119877	-0.190263	0.0533388
273	AACACAA	-0.0333201	-0.133894	-0.781915	-0.0641499	0.00221974	-0.788942	-0.00863379	-0.145217	-0.109896	-0.118077	0.005164
274	AACACAC	0.00409408	-0.139993	-0.505187	-0.0146038	0.0649546	-0.834107	0.100218	-0.092179	-0.0398763	0.0208556	0.00967998
275	AACACAG	-0.00439951	-0.686523	-0.609538	-0.073805	-0.0441676	-1.1565	0.18632	-0.021245	-0.0511222	-0.0911365	-0.0790749
276	AACACAT	0.071574	0.00513868	-1.81681	0.0383192	-0.0392758	-0.155027	-0.199134	-0.0249061	0.0354511	0.145245	0.0839803
277	AACACCA	0.00230539	-0.141934	-2.43519	-0.0348575	-0.0609624	-0.268942	-0.0992189	-0.0401035	-0.0192349	-0.0444798	-0.0841698
278	AACACCC	-0.110806	0.0131242	-0.70416	-0.133228	-0.16167	-0.165008	-0.286631	-0.143649	-0.0772253	-0.0173904	-0.158423
279	AACACCG	0.0897691	-0.792266	-0.218167	0.0472306	0.0823986	-0.819374	0.153829	-0.0513727	0.0498079	0.037341	-0.00907641
280	AACACCT	-0.232294	-0.604631	-2.57022	-0.0983956	-0.0442539	-0.266417	-1.16121	-0.119758	-0.0111173	-0.0461423	-0.067283
281	AACACGA	-0.110016	-0.383917	-0.61734	0.0548619	-0.0321592	-1.06131	0.0767107	-0.164811	-0.0420981	-0.100317	-0.100638
282	AACACGC	-0.0601451	-0.449256	-0.668294	-0.00834637	0.0209078	-1.06395	0.0135185	-0.129837	0.0124859	-0.0724452	-0.242617
283	AACACGG	-0.0645528	0.355718	1.23567	-0.0833102	0.00175128	1.03755	0.0556933	-0.0364182	0.102762	-0.0341743	-0.12893
284	AACACGT	-0.113452	-0.336954	-1.23609	0.000223103	-0.0864738	-0.908847	-0.0786574	-0.0790746	-0.142677	-0.222645	-0.156643
285	AACACTA	-0.0726759	-0.268838	-2.5129	-0.0389396	0.00499053	-0.707524	-0.0997377	-0.0746136	-0.0206775	0.0413405	-0.0467465
286	AACACTC	-0.0805042	-0.0750857	-0.748088	-0.0393532	-0.0190683	-0.735188	0.0285042	-0.0833663	0.0795078	0.0235367	-0.14652
287	AACACTG	0.0120311	0.0326394	0.642032	-0.0356824	0.0170158	1.11097	0.0567562	-0.0540806	0.0632756	0.0621592	-0.0158965
288	AACACTT	-0.63687	-0.514451	-2.90496	-0.280663	-0.0524665	-0.352242	-2.84851	-0.229541	-0.273384	-0.230314	-0.154392
289	AACAGAA	0.0744209	-0.0651458	-0.301508	0.0552145	0.0798744	-0.621562	-0.0188208	-0.044018	0.0117431	-0.000854543	-0.0865845
290	AACAGAC	-0.0448657	-0.0107958	0.0283757	-0.121512	-0.0328024	-0.667783	0.0790175	-0.147355	-0.0988339	-0.0344164	-0.188235
291	AACAGAG	-0.0273648	-0.750183	-0.476375	-0.0161064	0.0127495	-1.17947	0.0842392	-0.00430866	-0.0519466	-0.177437	0.0026923
292	AACAGAT	-0.0432112	0.234347	1.06865	0.0202683	-0.0522112	1.22624	-0.0762767	-0.128497	0.0392682	-0.00151539	-0.0102107
293	AACAGCA	-0.0194857	-0.559989	-1.88777	-0.0655094	-0.0268487	-1.11654	-0.264024	0.00873757	-0.0551864	-0.0873448	-0.0772967
294	AACAGCC	0.000625034	-0.263725	-0.632164	0.0501693	0.0678978	-1.00954	0.0759835	-0.0820468	-0.0965785	-0.0151794	-0.0676569
295	AACAGCG	0.0421636	-0.525537	0.925182	0.0701816	0.217073	-0.0582061	0.234255	0.114045	0.0249026	-0.0420573	-0.116964
296	AACAGCT	-0.0616757	-0.4131	-1.35804	-0.0113372	-0.0289456	-0.77485	-0.328487	0.0178938	0.05141	0.0579518	-0.0918048
297	AACAGGA	0.0310726	0.189614	0.500714	0.0974806	0.0206433	-0.25529	0.164066	-0.0406335	-0.00836046	0.0649407	0.00770313
298	AACAGGC	-0.0149496	-0.121181	-0.23884	-0.0473399	-0.0102217	-0.920771	0.187992	-0.0307897	0.0397905	-0.0170203	0.00323366
299	AACAGGG	-0.0450433	-0.283331	-0.338067	0.0774675	0.066379	-1.04133	0.212813	0.0378682	0.116378	0.0185358	-0.0450124
300	AACAGGT	0.0683055	0.324912	1.03766	-0.00902927	0.0715683	1.27273	0.0464274	-0.0179425	-0.0147273	0.000686314	-0.0114925
301	AACAGTA	0.033508	-0.239515	-1.77395	0.00802268	0.0546371	-0.827491	-0.339161	-0.0194644	0.0376911	-0.0495454	-0.00574356
302	AACAGTC	0.116113	-0.156989	-0.450613	0.00518879	0.0240745	-0.973526	0.231144	0.0929113	0.115613	-0.0149861	0.0788825
303	AACAGTG	-0.06953	-0.78445	-0.704899	-0.0158953	-0.0505612	-1.20893	0.176549	0.0685458	-0.0607821	-0.120076	-0.0778982
304	AACAGTT	0.0129251	-0.660306	-2.35835	0.0572876	0.043747	-0.557436	-2.76028	0.103042	0.0204858	-0.0685539	0.0215686
305	AACATAA	0.11532	-0.0924059	-0.798131	0.132375	0.169393	-0.651041	0.132158	0.125143	0.124921	0.144076	0.0191725
306	AACATAC	0.00947401	-0.103252	-0.861403	0.0721856	0.0575748	-1.07487	0.144865	-0.00817729	0.0179055	0.00124973	0.0620131
307	AACATAG	0.14267	-0.605467	-0.0851917	0.185644	0.184326	-0.926425	0.331021	0.194795	0.141277	0.0462046	0.0907053
308	AACATAT	0.054366	-0.054912	-1.54778	0.0982486	0.035082	-0.496859	-0.923945	-0.0976425	0.0576452	0.000442182	0.0243075
309	AACATCA	0.0784952	-0.0413386	-1.81208	-0.0163763	-0.0293531	-0.435399	-0.0637564	0.0686125	0.0288462	0.0634123	0.152909
310	AACATCC	-0.122014	-0.0730444	-0.407188	-0.0226468	0.01501	-0.555978	0.025552	-0.0659241	-0.0593059	-0.0297732	-0.0375899
311	AACATCG	0.0477914	-0.690612	0.163388	0.0438162	0.083692	-0.766963	0.194053	0.0362078	0.00579236	-0.106987	0.0237914
312	AACATCT	-0.0413587	-0.654378	-2.54217	-0.0571838	0.129932	-0.904682	-1.80733	0.0380254	0.125815	0.0569406	0.135123
313	AACATGA	-0.0626686	-0.297677	-0.405586	-0.0128006	-0.0797156	-0.882464	0.0335538	-0.0266484	-0.0672412	-0.0824291	-0.126776
314	AACATGC	-0.0286882	-0.688249	-0.346232	-0.0603383	-0.0220086	-1.05232	0.0796077	0.0547105	-0.104469	-0.101522	-0.0835252
315	AACATGG	0.00531596	-0.508503	-0.460747	0.00117375	-0.00267002	-1.00777	0.106332	0.0236735	-0.00866845	-0.106283	-0.0617188
316	AACATGT	0.0231076	-0.292245	-0.933078	-0.0133397	0.092747	-0.843325	-0.289409	0.0402371	0.0768204	0.073863	0.112421
317	AACATTA	-0.0174156	-0.299492	-1.8341	-0.175243	0.0254955	-0.737163	-0.168943	-0.000119051	-0.106583	0.00163029	0.0252215
318	AACATTC	-0.0383784	-0.240746	-0.235387	0.00220351	0.0341505	-1.01533	0.145907	0.0671373	-0.0118756	0.00763101	-0.097364
319	AACATTG	0.0293046	-0.651053	-0.595318	0.108533	0.115491	-1.01681	0.178583	0.0651941	0.0113216	-0.0266036	0.030845
320	AACATTT	-0.325917	-1.0254	-2.68192	0.00294874	0.0228782	-1.0926	-3.35159	0.0267912	-0.158126	-0.0978228	0.0417597
321	AACCAAA	-0.0679523	-0.107542	-0.740862	0.0202587	-0.0294886	-0.755204	-0.315949	0.009334	-0.0140448	0.111294	-0.0778047
322	AACCAAC	0.0936395	-0.215845	-1.39838	-0.017127	-0.0646547	-0.702332	-0.184835	-0.10556	-0.156427	0.00843859	-0.0167544
323	AACCAAG	-0.0237056	-0.660246	-0.435185	-0.09076	0.00346041	-1.1931	-0.0423966	0.0224168	0.00865269	-0.0344453	-0.0557489
324	AACCAAT	0.0110653	-0.312399	-1.98758	-0.0575071	-0.138453	-0.49206	-1.56668	-0.109108	-0.0139991	-0.141296	-0.146372
325	AACCACA	0.0246985	-0.108606	-2.33089	-0.139981	-0.0183681	-0.635258	-0.26798	-0.0542322	0.010048	-0.0569877	-0.0905039
326	AACCACC	-0.0296239	-0.0885442	-1.19035	-0.143226	-0.0624992	-0.679006	-0.428934	-0.0383215	-0.0594095	0.0469716	-0.0444186
327	AACCACG	-0.115644	-0.95696	-0.276086	-0.0614946	-0.0740975	-0.984636	-0.3712	-0.025824	-0.0615836	-0.127975	-0.218312
328	AACCACT	-0.00671662	-0.571328	-2.97393	0.0577667	0.0627053	-0.701042	-2.18437	-0.0408486	-0.0427629	-0.0553265	0.223016
329	AACCAGA	-0.0415199	-0.148981	-0.684508	-0.0292869	0.0579628	-0.889027	-0.0879417	0.0279378	0.116264	0.06839	0.0447749
330	AACCAGC	0.0289314	-0.308085	-0.560787	-0.0122685	0.0727684	-1.05514	-0.0833489	-0.00190644	-0.040382	-0.0106003	-0.0282445
331	AACCAGG	0.0190925	0.180879	0.747561	0.0476562	0.0117204	0.0558709	0.0772314	-0.0441168	0.0773966	0.121646	-0.110683
332	AACCAGT	-0.0859838	-0.403081	-1.58875	0.052023	-0.0281665	-1.04976	-1.03055	0.0140708	-0.0349049	-0.0153936	-0.0159834
333	AACCATA	-0.0960617	-0.317171	-2.58495	-0.131418	-0.0695569	-0.762107	-0.432895	-0.0357028	-0.0497116	-0.0132891	-0.044379
334	AACCATC	-0.143343	-0.186784	-0.613672	-0.202751	-0.145843	-0.913204	-0.353514	-0.0709037	-0.113848	-0.0656172	-0.108644
335	AACCATG	0.0483861	-0.520545	-0.435634	0.0389562	0.0959999	-1.00682	-0.00614606	0.085349	0.0562993	0.105541	0.128576
336	AACCATT	0.033223	-0.269571	-2.56705	0.0494638	0.0694147	-0.772123	-2.95553	0.0643262	0.161771	0.153289	0.195695
337	AACCCAA	0.160755	0.313087	0.191649	0.112493	-0.00494179	-0.0992554	-0.237141	0.00806414	-0.0249635	0.10891	-0.0127847
338	AACCCAC	-0.114684	0.117186	-0.139866	-0.0542854	-0.0717033	-0.288119	-0.421424	-0.107125	-0.198171	0.00180059	-0.0548012
339	AACCCAG	0.139441	-0.557965	-0.542123	-0.0678374	0.0539443	-0.935615	-0.401674	0.121616	0.140741	0.0596206	0.0102689
340	AACCCAT	0.0358888	0.114088	-1.82045	-0.0392395	0.0343204	-0.0245571	-0.37843	0.209051	-0.0532938	0.0999719	0.0994712
341	AACCCCA	0.0788775	0.530637	-0.589216	0.0261031	0.0334597	0.751678	-0.223268	-0.0401407	0.040679	0.142917	0.0890109
342	AACCCCC	-0.004007	0.31525	-0.0554591	-0.147126	0.0476373	0.128869	-0.659434	0.0645213	-0.0964825	0.0217987	-0.0304482
343	AACCCCG	0.0163059	-0.863928	-0.246169	-0.0714622	-0.0560926	-0.80143	-0.600993	-0.017233	-0.0212684	-0.0933686	-0.193994
344	AACCCCT	-0.0593653	-0.511907	-2.74846	-0.110445	0.0271586	-0.390869	-0.948424	0.0429257	-0.229996	-0.13253	-0.0229189
345	AACCCGA	-0.10984	0.127126	0.194316	-0.0383353	0.0214423	-0.594677	-0.265908	-0.152453	-0.195192	-0.0457506	0.0105239
346	AACCCGC	-0.19495	0.0240464	0.432811	-0.119009	-0.144277	-0.61732	-0.255813	-0.171758	-0.340663	-0.147615	-0.268071
347	AACCCGG	-0.0702349	0.299214	1.07436	-0.129499	-0.118765	0.908219	-0.128303	-0.167038	-0.0370598	-0.0622254	-0.0981358
348	AACCCGT	0.0696646	0.245458	-0.246062	0.0196235	0.144057	-0.313655	-0.0626916	0.0339676	-0.00200996	-0.0387013	-0.059486
349	AACCCTA	-0.0408658	0.377318	-0.542422	0.0387701	0.0562767	0.597975	-0.259273	0.0263569	-0.00578699	0.055516	0.0467164
350	AACCCTC	-0.0363668	0.426176	0.660143	-0.00575947	-0.0489256	0.47947	-0.229951	-0.0983508	-0.0206796	0.0128594	-0.131835
351	AACCCTG	0.0841692	0.248256	0.84257	0.0884585	0.0915779	1.05924	-0.0974075	0.0136684	0.0812746	0.102001	0.00969232
352	AACCCTT	0.0810004	0.871314	0.656823	0.113779	0.0217975	2.07523	-0.141046	0.140823	-0.086516	0.181768	0.148569
353	AACCGAA	0.02119	-0.0321251	-0.338887	0.162758	0.0146337	-0.617674	0.00582745	0.0753691	-0.0393141	0.116007	-0.0162954
354	AACCGAC	-0.0130241	0.0417388	0.238989	0.158158	0.126118	-0.483612	0.0263393	0.0626282	0.153198	0.101016	-0.0287656
355	AACCGAG	0.0386402	0.58522	1.31492	-0.000992727	-0.0142379	0.311452	0.184479	0.0423994	-0.0186053	0.118721	-0.0497615
356	AACCGAT	0.0982318	0.202437	0.541326	0.117076	0.0172824	0.96674	-0.194119	-0.123056	0.108163	0.133839	-0.0418426
357	AACCGCA	-0.0922385	-0.38631	-1.38744	-0.101323	-0.0747905	-1.08535	-0.224497	-0.02338	-0.124211	-0.0424827	-0.120206
358	AACCGCC	-0.0292046	-0.199499	-0.752608	-0.0221073	-0.0892444	-0.820871	-0.139402	-0.10992	-0.0577577	0.043626	-0.0770798
359	AACCGCG	0.0310379	-0.450556	0.871691	-0.000113848	0.111241	0.0377352	0.0110469	0.106464	-0.0619128	0.021607	-0.0244935
360	AACCGCT	-0.0602997	-0.450655	-1.71323	-0.0427872	-0.0250755	-0.908275	-0.936621	-0.100624	-0.00458367	-0.126563	-0.0728339
361	AACCGGA	-0.0295002	0.148366	0.225461	-0.0215998	-0.00616452	0.0504173	-0.116043	-0.0515842	0.0614057	-0.00676885	-0.0452868
362	AACCGGC	-0.120253	-0.161901	-0.262099	-0.0624614	-0.0647302	-0.794422	-0.0423602	-0.1202	-0.0483093	-0.17774	-0.186233
363	AACCGGG	0.0330412	0.353638	0.52713	0.0544319	0.059456	0.255777	0.170101	0.0891441	0.0795783	0.146128	-0.0628332
364	AACCGGT	-0.218818	0.103695	0.434351	-0.212551	-0.179661	0.864538	-0.16136	-0.268664	-0.0964771	-0.0424665	-0.148909
365	AACCGTA	-0.151613	-0.253477	-1.84934	-0.122747	-0.0308567	-1.00289	-0.335535	-0.187561	-0.123023	-0.138938	-0.00516352
366	AACCGTC	-0.0614911	-0.0521043	-0.606861	0.0121744	-0.0372486	-0.978037	-0.195863	-0.0803351	-0.129562	-0.196589	-0.142098
367	AACCGTG	0.0405093	-0.551665	-0.682584	0.123671	0.0637805	-0.970011	-0.11978	0.0826467	0.102696	-0.146497	0.0911189
368	AACCGTT	-0.166471	-0.425454	-2.21894	-0.0802292	-0.0586913	-0.803605	-2.99692	-0.123569	-0.116424	-0.202821	-0.0838122
369	AACCTAA	-0.0354207	-0.0713316	-1.07509	0.00727398	-0.0385956	-0.601191	-0.226537	0.0413734	0.0826187	0.087112	-0.0809701
370	AACCTAC	0.0834501	-0.204703	-2.1126	0.17416	0.00693269	-0.64871	-0.12881	0.0613485	0.0359459	0.123625	0.1319
371	AACCTAG	-0.0122955	-0.687921	-0.577984	0.00713743	0.137363	-1.29914	-0.214077	0.102478	0.131733	-0.0524257	-0.0277399
372	AACCTAT	-0.0308703	-0.163515	-1.94935	-0.114615	-0.0437403	-0.599773	-1.19594	-0.0179845	0.0264245	-0.0399676	0.0116797
373	AACCTCA	-0.11193	0.0219171	-1.79407	-0.0605578	-0.0967764	-0.232515	-0.338862	-0.0486435	-0.0956113	0.0226612	-0.0680647
374	AACCTCC	0.0154044	0.112676	-0.481102	-0.152594	0.0182829	0.533284	-0.0895409	0.0348305	0.0882947	-0.0215629	-0.0538623
375	AACCTCG	0.0499613	-0.934914	-0.622776	0.0892614	0.166741	-1.17925	-0.189869	0.00721596	0.0939067	-0.024936	-0.0451942
376	AACCTCT	-0.150821	-0.506701	-2.97564	-0.103158	-0.199837	-0.62972	-1.62987	-0.141714	-0.156878	-0.246062	-0.068522
377	AACCTGA	0.0528313	0.272216	0.178742	0.173942	0.145246	0.829577	0.0817481	-0.035611	0.190602	0.131137	0.192239
378	AACCTGC	-0.00534049	-0.429443	-0.567898	-0.068673	0.00428319	-0.943992	-0.116363	-0.00702061	-0.0391066	0.000799808	-0.117338
379	AACCTGG	0.117381	0.0896776	0.0430602	0.136881	0.13169	-0.612279	0.0520695	0.0302469	0.0922594	0.085528	0.0848129
380	AACCTGT	-0.0272365	0.0361831	-0.412103	-0.0440159	0.0202895	0.405549	-0.275422	-0.113558	-0.0402566	-0.142083	-0.149736
381	AACCTTA	-0.0889125	-0.202127	-2.06389	0.00670596	-0.0737077	-0.481431	-0.411699	-0.0513409	-0.0469163	-0.150626	-0.119494
382	AACCTTC	-0.0303969	-0.0679579	-0.67107	-0.0485868	-0.0866524	-0.672654	-0.322324	-0.0851437	-0.132043	-0.0596848	-0.0865597
383	AACCTTG	0.0156068	-0.349428	-1.67326	-0.00362391	0.0471584	-0.893909	-0.088471	-0.0161027	0.0124331	0.0646959	-0.0561833
384	AACCTTT	-0.0941558	-0.31549	-2.86666	-0.0880175	0.027478	-0.589362	-3.26181	-0.0224351	-0.140569	-0.0375927	-0.012041
385	AACGAAA	0.0745319	-0.0734239	-0.349699	0.0201457	0.0795918	-0.582943	-0.00499375	0.00798955	-0.0711858	-0.0525744	-0.0314127
386	AACGAAC	-0.289056	-0.304133	-0.146426	-0.0572453	-0.160315	-0.680278	-0.136512	-0.13226	-0.116077	-0.0112447	-0.149287
387	AACGAAG	-0.0139467	-0.738293	-0.622862	-0.0557319	0.0784939	-1.12163	0.153341	-0.123495	-0.0750626	-0.20037	0.012343
388	AACGAAT	0.0618945	0.124954	0.294778	0.117326	0.0180443	1.09466	0.121245	-0.0868057	0.155651	0.11767	0.119956
389	AACGACA	0.0849965	-0.0104547	-0.487942	0.0175474	-0.0210724	0.663175	-0.067582	0.0209619	-0.0422445	0.0649174	-0.0661351
390	AACGACC	0.110925	-0.0389266	0.395216	-0.00265894	-0.0186884	-0.0278242	0.140609	-0.0534943	0.0603996	0.0917998	-0.0811971
391	AACGACG	-0.0208482	-0.171592	0.217728	0.0479177	0.0348864	0.340735	0.129592	-0.0952839	0.0283938	-0.0331622	-0.00107332
392	AACGACT	0.112481	0.0153817	0.313422	0.00632658	0.0858602	1.61943	0.0222399	-0.0512349	-0.021533	0.055178	-0.109523
393	AACGAGA	0.0461166	0.680038	1.18012	0.00473409	0.100918	1.0094	0.0279346	-0.0857766	0.080775	0.110665	0.0871508
394	AACGAGC	0.0188267	0.105296	0.685412	0.0621239	0.0660414	0.128534	0.104453	-0.0475728	0.129044	0.0119828	-0.0561393
395	AACGAGG	0.111723	0.361003	0.99604	0.219109	0.0503866	0.78154	0.338968	0.0940831	0.245136	0.16755	0.16776
396	AACGAGT	0.0953292	0.0366102	0.0033355	0.106589	0.113381	0.156599	0.0290129	-0.00659644	0.22146	0.0886063	0.152811
397	AACGATA	-0.0168491	-0.0987484	-1.67512	0.0025971	0.00359244	0.145143	-0.0811588	0.00101993	0.0666535	-0.00890808	-0.06702
398	AACGATC	-0.0952799	0.0804581	0.0312953	0.199438	0.0341711	-0.09749	0.0907936	-0.125507	-0.0604617	0.11708	0.16071
399	AACGATG	0.0136387	0.0948676	0.871046	0.0011374	-0.0672955	1.36095	0.0503273	-0.0538283	0.151948	-0.0328637	0.0431809
400	AACGATT	-0.145576	-0.178083	-2.0855	0.147814	0.035535	0.622282	-0.575483	-0.10303	-0.0302107	0.0255665	-0.0660886
401	AACGCAA	-0.0615161	-0.174288	-0.472014	0.0758523	0.00633262	-0.406971	0.0464802	-0.1103	-0.0161092	-0.0689674	-0.136342
402	AACGCAC	-0.00312544	-0.317284	-0.106867	-0.0548063	0.0799287	-0.57936	0.143651	-0.0557021	0.095868	0.000976997	-0.087593
403	AACGCAG	0.0310138	-0.279497	-0.407697	0.045357	0.0883238	-0.875152	0.177079	0.0678269	0.0200229	0.0152751	-0.0277501
404	AACGCAT	-0.0477975	-0.0528872	-1.22462	0.0698185	-0.0391012	-0.00940235	-0.0810797	-0.0363551	-0.0898274	-0.0238199	0.0315138
405	AACGCCA	-0.024294	-0.0814078	-1.67469	-0.0740497	0.0691345	0.00565227	-0.0214806	-0.0488339	0.0776965	-0.0918252	-0.119287
406	AACGCCC	-0.0515833	-0.137056	-0.404626	-0.00589988	-0.0881372	-0.246176	-0.137756	-0.159715	0.0211655	-0.014058	-0.0369124
407	AACGCCG	0.0780447	-0.64723	-0.312949	-0.0376958	0.0933348	-0.850278	0.180799	0.0224103	-0.0145873	-0.0410572	-0.0224701
408	AACGCCT	-0.00782312	-0.335642	-2.47594	0.0140585	0.108623	-0.127931	-0.263039	0.0178233	0.0791979	0.0620954	0.0973912
409	AACGCGA	-0.0276283	-0.797109	-0.209428	0.0472392	-0.0401057	-0.815442	-0.00784613	-0.0577626	-0.0630538	-0.169491	-0.133664
410	AACGCGC	0.00395193	-0.764055	-0.0445971	-0.010484	0.0931748	-0.840007	0.0901833	-0.0916991	-0.0303879	-0.197953	-0.083465
411	AACGCGG	-0.0672401	0.0959356	0.476046	-0.115299	-0.0867675	0.280861	0.132054	-0.1377	-0.00576044	-0.0134766	-0.0371451
412	AACGCGT	-0.0647153	-0.955777	-0.705495	0.10822	0.0639855	-0.923447	0.0727845	0.0072165	-0.0654756	-0.0797625	-0.117047
413	AACGCTA	0.0209671	0.0517808	-0.803376	-0.0333143	-0.0347809	0.731689	0.00878696	-0.0518017	0.142177	-0.130188	-0.107688
414	AACGCTC	0.0179981	0.095424	-0.207685	0.0981701	0.0328078	0.345766	0.117769	0.0328279	0.0614948	0.00178589	0.0340096
415	AACGCTG	0.0388948	0.264166	1.71452	0.004736	-0.014545	1.80686	0.191409	-0.0767587	0.145318	-0.0555389	-0.0638592
416	AACGCTT	-0.0917217	0.0138864	-2.25292	0.0110194	0.0503317	1.12739	-0.563819	-0.228076	0.0220885	0.0122923	-0.212063
417	AACGGAA	0.0109608	0.273519	1.10331	0.0752164	-0.119575	1.22457	0.127128	-0.0949999	0.0146357	0.0794475	-0.0178176
418	AACGGAC	-0.0247081	0.298906	0.963552	-0.0480805	-0.038625	1.07558	0.105395	-0.14079	0.0413823	0.0454887	-0.190108
419	AACGGAG	0.0788185	0.013979	0.674246	0.124282	-0.00949602	0.0379934	0.203857	0.0376041	0.0705819	0.116019	0.0110369
420	AACGGAT	0.103293	0.250895	1.74227	0.225749	0.186462	1.97515	0.283895	-0.0885977	0.277363	0.122475	0.208787
421	AACGGCA	-0.0116661	-0.107184	-0.436739	0.0658321	-0.0730884	-0.529512	-0.290953	0.0379461	-0.0282496	0.0457717	-0.127495
422	AACGGCC	0.103399	-0.0230918	0.205461	0.0570331	0.0248611	-0.385618	-0.00233476	0.103054	0.0495187	0.0770466	-0.0245299
423	AACGGCG	0.0892946	-0.725202	0.509343	0.0393615	0.124076	-0.45815	0.254612	0.0768299	0.0994246	0.022626	-0.06032
424	AACGGCT	0.0520909	-0.0163533	0.264501	-0.107895	-0.107176	0.639701	0.099212	-0.0770095	0.0442033	-0.0346638	0.143851
425	AACGGGA	-0.0800344	0.433784	0.73482	-0.0965878	-0.00160401	1.44716	0.112367	-0.0638645	-0.0275013	-0.103327	-0.0974435
426	AACGGGC	0.0347157	0.431391	0.655592	0.0223889	0.00316434	0.834534	0.0495069	-0.0911792	0.0878556	-0.0178921	-0.0142206
427	AACGGGG	0.0892426	0.840805	1.38072	0.150827	0.121815	2.00142	0.336554	-0.0512452	0.190172	0.202521	0.147573
428	AACGGGT	0.0461025	0.352014	1.48153	0.0872408	-0.0693436	1.82018	0.224561	-0.0127469	0.151957	-0.0188263	-0.0287943
429	AACGGTA	-0.0452837	0.151409	0.42581	0.0406539	0.0325634	0.993273	-0.0520469	-0.101035	-0.0294766	-0.0527662	-0.044104
430	AACGGTC	-0.0173139	0.0486252	0.50492	-0.00670921	0.0191068	0.52059	0.0887986	-0.0708212	-0.00309114	-0.027916	-0.148343
431	AACGGTG	-0.0398106	-0.157068	-0.0566707	0.00795882	-0.0273958	-0.332534	0.13073	-0.123515	-0.00955035	-0.076762	-0.0847505
432	AACGGTT	0.0049535	0.295574	1.10858	0.113801	0.0931516	1.67428	0.0364222	-0.0114793	0.108597	-0.0361481	0.0932139
433	AACGTAA	-0.0771754	-0.213923	-0.658617	-0.0903979	-0.168364	-0.450671	-0.00325914	-0.138239	-0.10407	-0.16521	-0.0141437
434	AACGTAC	-0.0359676	-0.203721	-0.238138	0.0648169	0.170294	-0.76139	0.0477162	-0.00880226	-0.0177617	0.0371319	0.0188249
435	AACGTAG	0.0145395	-0.617314	-0.809452	0.0101439	0.0124569	-1.07003	0.212913	0.0639593	0.00805278	0.00378284	-0.112507
436	AACGTAT	-0.0700126	-0.0199987	-0.0515226	0.0179121	-0.0268809	0.759407	-0.134987	-0.168301	-0.0383648	-0.153161	-0.0420722
437	AACGTCA	0.0321207	-0.0219676	-1.67778	-0.0845004	0.0644954	-0.337829	-0.156175	0.0274461	-0.0251992	0.0138882	-0.0743656
438	AACGTCC	-0.0264053	-0.262857	-0.521699	-0.132141	-0.122857	-0.657127	-0.21673	-0.0830431	-0.169188	-0.105917	-0.0564724
439	AACGTCG	0.0803671	-0.721436	-0.380441	0.109926	0.0523382	-1.05172	0.208983	0.0829667	-0.0543316	-0.01447	-0.0186383
440	AACGTCT	-0.0270977	-0.351467	-2.5232	-0.0189426	-0.06111	-0.373734	-0.43267	-0.0105953	-0.0639299	-0.151853	-0.0329955
441	AACGTGA	-0.100156	-0.178066	-0.639919	-0.185905	-0.0476061	-0.694009	0.0138555	-0.0542788	-0.072623	-0.0753566	-0.123341
442	AACGTGC	-0.00959211	-0.477463	-0.695232	-0.013087	-0.0289216	-1.07341	0.0963005	0.137844	0.000815731	-0.091812	-0.0573227
443	AACGTGG	-0.073937	-0.143859	0.0482531	0.00743124	-0.0724093	-0.568372	0.0551846	-0.194203	-0.108742	-0.0257297	-0.141567
444	AACGTGT	0.10465	-0.142803	-0.32476	0.0997194	0.0659023	-0.048141	0.109344	0.107077	0.0758676	0.0498692	-0.0248515
445	AACGTTA	-0.0913939	-0.160556	-1.78599	0.0358325	0.0657264	-0.341848	-0.305865	-0.0526245	0.101328	-0.087145	-0.097824
446	AACGTTC	0.138796	-0.0546875	-1.92744	0.103227	0.248737	-0.556524	0.140018	0.151677	-0.00309477	0.131802	0.15721
447	AACGTTG	0.0738857	-0.0263835	0.419051	-0.00382495	-0.00133853	0.366651	0.177501	0.0171654	0.110102	0.00883962	0.0402834
448	AACGTTT	-0.125189	-0.418328	-2.49043	-0.0580883	0.0208518	-0.106734	-1.03267	-0.0538664	-0.00424817	-0.1024	0.0517771
449	AACTAAA	0.0066511	-0.0706703	-0.881	-0.0707821	0.0703221	-0.447502	-1.41584	-0.0200482	0.0685448	0.0142302	0.0871877
450	AACTAAC	-0.0688689	-0.503699	-2.03412	0.0467052	-0.00863446	-0.880888	-0.478366	-0.0238089	-0.0750616	0.0259822	0.0330578
451	AACTAAG	0.0110541	-0.699402	-0.357336	0.0161761	0.190873	-1.12173	0.192965	0.122629	0.0411807	-0.0602842	-0.0455812
452	AACTAAT	-3.34322	-1.04869	-2.50681	-3.17267	-0.232866	-0.73152	-3.89856	-0.253946	-0.353599	-0.153236	-0.0286159
453	AACTACA	0.0272478	-0.380859	-2.93355	-0.186682	0.146097	-0.638612	-2.33602	0.173007	0.141299	0.0785119	0.0723086
454	AACTACC	-0.117948	-0.24519	-2.43952	-0.0820625	-0.0210313	-0.468828	-1.51805	-0.0364451	-0.0217363	-0.00907899	-0.0194118
455	AACTACG	0.154494	-0.815424	-0.7395	-0.00439356	0.118754	-1.01373	0.0822042	-0.0777751	0.041601	-0.0263834	0.097984
456	AACTACT	-3.41229	-2.63136	-3.09562	-3.56735	-0.624282	-1.06182	-4.06177	0.0484224	-0.450743	-0.425953	-0.007372
457	AACTAGA	0.00853229	-0.254241	-0.696729	0.0429574	-0.0946044	-0.985295	-0.701528	-0.0927511	0.0108491	-0.0247769	-0.10162
458	AACTAGC	-0.0619119	-0.562054	-0.711994	0.0784621	-0.00801645	-1.20781	-0.0361259	-0.0306581	-0.10425	-0.11123	-0.0317254
459	AACTAGG	0.202923	0.27442	1.01648	0.101556	0.158653	0.491707	0.092774	0.137555	0.145932	0.236112	-0.052842
460	AACTAGT	-2.78017	-0.668291	-1.91835	-3.60095	-0.0300472	-1.03292	-3.98933	-0.00259841	0.00471816	-0.126615	-0.00172185
461	AACTATA	-0.172344	-0.36343	-2.91109	-0.373926	-0.040365	-0.741283	-3.12047	-0.0733242	-0.0746424	-0.00416104	-0.0117394
462	AACTATC	-0.142835	-0.116341	-0.683464	0.0486037	0.024738	-0.80013	-2.49677	0.0357622	-0.0486115	0.0129579	0.0943533
463	AACTATG	0.0285391	-0.395479	-0.368525	-0.023305	0.155374	-0.846899	0.0114847	0.0338111	-0.00361382	0.119262	0.0292842
464	AACTATT	-3.79669	-3.34374	-3.41624	-3.85763	-3.00711	-2.12727	-4.49223	-0.0843184	-2.39506	-1.69308	0.223314
465	AACTCAA	-0.00811166	-0.0295317	-0.767635	-0.0307206	-0.0289923	-0.636195	-0.891821	-0.0777918	0.00366806	-0.0318422	0.061669
466	AACTCAC	-0.147306	-0.251025	-0.627112	-0.0608078	0.0505784	-0.582296	-0.867505	-0.0680058	-0.163786	-0.0150443	-0.0269896
467	AACTCAG	0.0227525	-0.620427	-0.6235	0.00161271	0.0585934	-1.135	0.128674	-0.0789919	0.0258986	-0.0262485	0.00733027
468	AACTCAT	-0.220408	-0.0918845	-1.9442	-0.467166	0.0714525	-0.269631	-3.52876	0.00313746	0.0858691	0.0640474	0.17347
469	AACTCCA	-0.120205	-0.180659	-2.19681	-0.202006	-0.124272	-0.00632043	-2.50583	-0.0544441	-0.0023295	0.0562052	-0.0219137
470	AACTCCC	-0.0584387	-0.173837	-0.463874	-0.297029	-0.0399503	-0.0367316	-1.73224	0.0434547	-0.0812214	-0.125128	-0.0130163
471	AACTCCG	0.0268779	-0.757035	-0.218971	0.0154771	0.0394248	-1.08532	0.0613271	0.0568693	-0.0423179	0.00351386	-0.0411605
472	AACTCCT	-1.18592	-0.39245	-3.08919	-2.02287	0.0130229	-0.225931	-3.49485	0.0217202	-0.104479	-0.114126	0.0539997
473	AACTCGA	-0.0354575	-0.362886	-0.863188	0.0551321	0.0308731	-1.09729	-0.135992	0.0750229	-0.0442201	-0.143744	-0.000736814
474	AACTCGC	-0.00705487	-0.586416	-0.870647	0.042929	-0.012123	-1.27314	-0.120364	0.0316419	-0.0828419	-0.0512706	-0.0193643
475	AACTCGG	0.0389764	0.536331	1.38627	0.112421	0.0721372	1.43166	0.103846	0.0423663	0.176277	0.145878	-0.00812002
476	AACTCGT	-0.228766	-0.407863	-1.64417	-0.157538	-0.0470652	-1.00677	-3.27222	0.0478269	0.0165014	-0.0723047	0.0636954
477	AACTCTA	-0.223175	-0.394545	-2.80073	-0.303438	-0.0602012	-0.731359	-2.5085	-0.059389	-0.215895	-0.229059	0.031469
478	AACTCTC	-0.156056	-0.131414	-0.593796	-0.339698	0.0042612	-0.5135	-3.15407	-0.102012	-0.146259	-0.00155083	-0.0610647
479	AACTCTG	0.0631672	0.10673	0.549369	0.0441019	0.0534055	0.726106	0.0707541	-0.0160478	0.0717581	-0.00326377	0.0256959
480	AACTCTT	-3.0649	-0.979119	-3.02083	-3.12608	-0.316379	-0.481528	-3.56302	-0.117497	-0.151179	-0.212524	0.0581533
481	AACTGAA	0.165084	0.143567	0.521758	0.0251055	0.12639	0.817268	-1.86507	0.0379444	0.130984	0.177567	0.140584
482	AACTGAC	0.0474246	-0.201859	0.419159	-0.0054489	0.0525132	0.16111	0.104283	-0.0150509	-0.00120889	-0.00745382	-0.0906388
483	AACTGAG	0.030512	-0.635066	-0.270879	0.150914	0.172003	-0.976107	0.270697	0.15268	0.0554234	0.0458641	0.0792392
484	AACTGAT	-0.140862	-0.0397435	0.628947	-0.339143	0.0865076	1.324	-3.74929	-0.00372245	0.0452358	0.174043	0.166642
485	AACTGCA	-0.0868602	-0.643535	-0.925802	-0.17477	-0.0634316	-0.962153	-2.65704	0.0583235	-0.0600554	-0.0664965	-0.146487
486	AACTGCC	-0.0839773	-0.194441	0.0503484	-0.0664489	0.0295505	-0.438197	-0.100208	-0.0976794	-0.158043	-0.0291723	-0.15409
487	AACTGCG	0.00123841	0.0640557	1.32897	-0.0542114	0.0366265	0.967993	0.0824865	-0.146017	0.0230455	-0.105256	-0.0797121
488	AACTGCT	-0.574718	-0.652978	-1.1456	-2.28338	0.0995265	-0.889031	-3.60487	0.0683042	-0.054693	-0.0102858	-0.0152441
489	AACTGGA	0.111895	0.0325922	0.269782	0.0191287	-0.0568016	0.251396	-1.02991	-0.126912	0.106698	-0.010173	0.0584017
490	AACTGGC	0.000327181	-0.167936	-0.117446	-0.000451085	0.0250179	-0.680964	0.0737779	0.0187383	0.0572154	0.0468131	0.0346471
491	AACTGGG	-0.00418161	-0.496161	-0.573703	0.0806263	0.00356876	-0.978767	0.185388	0.0485228	0.00451721	-0.0309583	-0.160255
492	AACTGGT	-0.212471	0.0063417	0.508235	-0.561035	-0.022758	1.16766	-3.49967	0.0571614	-0.046632	0.0464605	-0.0272945
493	AACTGTA	-0.0908711	-0.128474	-0.364348	-0.280352	0.0166621	0.603856	-2.76495	-0.051761	-0.0529435	0.15374	0.0168494
494	AACTGTC	-0.110103	-0.0524481	0.146627	0.0468084	-0.0284793	0.107046	-0.240454	0.00167697	-0.0876612	0.0500266	0.0670065
495	AACTGTG	0.185602	-0.711843	-0.178766	0.178997	0.0939952	-0.93592	0.255464	0.323474	0.159725	0.158657	0.131253
496	AACTGTT	-3.3175	-1.76242	-2.79433	-3.6568	-0.503186	0.29377	-4.31371	-0.315658	-0.623607	-0.460186	-0.204576
497	AACTTAA	0.059783	-0.153733	-0.773254	-0.048566	0.0629903	-0.569552	-2.03848	0.124802	0.158062	0.0728926	0.098961
498	AACTTAC	0.0191251	-0.386029	-2.2785	-0.0468605	-0.0148509	-0.877339	-0.313746	-0.00864092	-0.0529059	-0.0655017	-0.139857
499	AACTTAG	0.0669849	-0.72086	-0.555359	-0.0128101	0.0721641	-1.27164	0.157954	0.118889	0.0925314	-0.0176538	0.0369926
500	AACTTAT	-0.922937	-0.398362	-1.89608	-2.40738	-0.0562585	-0.570719	-4.13415	-0.16217	0.029923	-0.0904123	-0.132024
501	AACTTCA	-0.0786865	-0.250777	-2.54206	-0.301415	0.0264229	-0.750992	-3.15335	0.0336992	-0.0339621	0.0801174	0.0492657
502	AACTTCC	-0.091872	-0.219764	-1.02402	-0.631859	-0.142894	-0.6468	-3.20741	-0.0584192	-0.127689	-0.0508232	-0.117649
503	AACTTCG	0.0285531	-0.908139	-0.137822	0.034503	0.079381	-1.11212	0.108018	0.0927669	0.0524376	-0.0112817	-0.0524998
504	AACTTCT	-2.63943	-0.935035	-3.00762	-3.50655	0.00514111	-1.10889	-3.7451	0.0663611	-0.0498848	-0.175267	-0.015445
505	AACTTGA	0.0916635	-0.167031	-0.684126	-4.95492e-05	-0.0137182	-0.802845	-0.615809	0.0856416	-0.0632503	0.0520914	0.0436542
506	AACTTGC	-0.0669352	-0.863128	-0.336178	-0.0671088	-0.044657	-1.09779	-0.000744913	0.0318804	-0.181641	-0.104457	-0.157096
507	AACTTGG	-0.0774776	-0.421591	-0.477038	-0.0552839	0.00626421	-1.14853	-0.0113375	0.091342	-0.0165354	-0.00604011	-0.0104301
508	AACTTGT	-0.461773	-0.378346	-1.13022	-1.2883	-0.0955199	-0.992414	-3.55298	0.0397381	-0.117712	-0.0746824	-0.0421615
509	AACTTTA	-0.0307701	-0.266846	-2.4851	-0.255095	-0.0481214	-0.781704	-2.94446	0.00974015	-0.0585919	0.0545748	-0.0593097
510	AACTTTC	-0.0121759	0.00422731	-0.737402	-0.11779	0.159631	-0.805139	-1.72089	-0.054772	-0.0344971	0.0484752	0.0217647
511	AACTTTG	0.00445418	-0.502383	-0.772733	-0.162148	-0.0459622	-1.33496	-0.161222	-0.00206395	-0.0935013	-0.163588	-0.0943245
512	AACTTTT	-3.62844	-1.54719	-2.92653	-4.25662	-0.389507	-0.889013	-4.51289	-0.115413	-0.414586	-0.299936	0.0208941
513	AAGAAAA	0.108521	0.0362977	0.123578	-0.0370348	0.000545474	-0.174896	-0.331257	-0.0156006	0.0463834	0.0701638	-0.00191429
514	AAGAAAC	0.0737556	0.141685	-0.122741	0.192194	0.176034	-0.231688	0.0289953	0.0612468	0.146758	0.194365	0.178352
515	AAGAAAG	0.0863804	-0.497494	-0.27063	0.136733	0.193154	-0.928015	0.262895	0.123494	0.156324	-0.0288492	0.197248
516	AAGAAAT	-0.119458	0.191399	1.11972	-0.0883917	-0.102768	1.44578	-3.17324	-0.126216	-0.0457793	0.12699	-0.0377548
517	AAGAACA	-0.0220527	-0.151643	-2.08978	-0.138492	-0.148979	-0.268137	-1.08625	-0.155565	-0.112592	-0.0447303	-0.157697
518	AAGAACC	-0.0205896	0.155174	0.0470098	0.0833245	0.0831765	0.147477	-0.124913	-0.0463085	0.0577046	0.112741	0.0835142
519	AAGAACG	0.0667961	-0.707246	-0.442782	0.0727416	0.10568	-1.06543	0.289115	0.125223	0.0475569	0.0150853	-0.0155872
520	AAGAACT	-0.260439	-0.124124	-2.34734	0.0302163	-0.0473683	0.495163	-3.69594	-0.0618474	-0.0519853	0.0299015	-0.0787023
521	AAGAAGA	0.0903641	0.178896	0.390012	0.0635231	0.145595	-0.355137	0.0448125	-0.00475824	0.0788369	0.0842552	0.04638
522	AAGAAGC	0.202213	0.0150144	-0.132971	0.00525547	0.172391	-0.660947	0.231653	0.0714772	0.127846	0.0516416	0.200244
523	AAGAAGG	-0.0346995	0.0223887	0.395555	0.0393391	0.0198653	-0.397856	-0.0177739	-0.0547218	0.0929207	-0.014375	0.0574937
524	AAGAAGT	-0.0837146	0.212052	0.766984	-0.0434481	0.0571614	0.6467	-3.00513	-0.157636	0.087984	-0.0146224	0.0748759
525	AAGAATA	-0.035176	-0.0961363	-1.01432	0.0893192	0.00666767	0.526206	-1.12599	-0.105562	0.118435	0.0729166	-0.035456
526	AAGAATC	0.0217054	0.227825	0.210782	0.040329	0.178181	0.161616	0.0120966	0.0155586	0.145269	0.0979957	0.199754
527	AAGAATG	-0.0379387	0.0824562	0.608233	0.0596026	0.0630913	1.23866	0.0600098	-0.0899556	0.0207138	0.000385447	0.117213
528	AAGAATT	-1.4116	-0.136633	-1.40941	0.106626	-0.354869	1.01629	-3.6424	0.0396703	-0.0256118	0.110452	0.0350611
529	AAGACAA	0.169131	0.350799	0.641792	0.170275	0.101157	0.78504	0.103532	0.106471	0.146013	0.281277	0.00886988
530	AAGACAC	0.00277509	0.168775	0.280267	0.00164401	-0.142872	0.292896	-0.0709748	-0.0734061	-0.000668543	0.132486	-0.0292157
531	AAGACAG	0.0528381	-0.0734452	0.365741	-0.0436211	0.0321812	0.37412	0.116751	-0.0754898	-0.0133713	0.119577	-0.0564632
532	AAGACAT	0.110119	0.796331	1.94973	-0.0171636	0.0199607	2.09775	-0.575319	0.0682465	0.108135	0.274787	-0.0427701
533	AAGACCA	-0.0387519	0.0399526	-0.529576	-0.061125	-0.155003	0.395975	-0.457132	-0.145588	-0.0565954	0.0680762	-0.0789014
534	AAGACCC	0.126416	0.632417	1.34983	0.116292	0.141715	1.64077	0.11801	0.0141847	0.0630957	0.122366	0.0622522
535	AAGACCG	-0.00801193	-0.380078	-0.59653	-0.0329274	0.0498235	-0.885192	0.136048	-0.025898	0.0564587	0.00222556	-0.0752551
536	AAGACCT	0.0330091	0.0899254	-0.453203	0.131836	-0.0279546	0.693556	-3.46322	0.0376411	-0.0992001	0.0983913	-0.0440631
537	AAGACGA	0.0169052	0.171468	0.367745	0.13352	0.0794061	-0.175446	0.167813	0.115346	0.0599659	0.0586544	-0.0806092
538	AAGACGC	-0.0669302	-0.01835	-0.0890116	-0.0669485	-0.00247214	-0.507029	-0.0278071	-0.0933224	-0.000623844	-0.0540708	-0.105109
539	AAGACGG	0.0564848	0.107455	0.739104	0.0472638	0.099878	1.6077	0.222694	-0.147164	0.150114	0.0467145	0.0873635
540	AAGACGT	-0.0116823	0.165499	0.619138	0.0440283	-0.0207633	0.576899	-0.886778	-0.064355	-0.0560465	0.0326799	-0.0253367
541	AAGACTA	0.0358424	0.114623	0.242152	0.184501	-0.00524773	1.33409	0.0126423	-0.0212995	0.0456117	0.0573973	0.154874
542	AAGACTC	0.102129	0.142252	0.37684	0.154387	0.0445509	1.02085	0.0379237	0.0236153	0.0123381	0.170275	0.00917182
543	AAGACTG	0.00233594	-0.0684891	0.725359	0.0496688	-0.046354	1.7267	0.0568087	-0.127051	0.0624932	0.0280268	-0.0533948
544	AAGACTT	-0.114341	0.103032	0.419691	0.0447198	-0.0701511	1.67672	-3.07088	0.179354	0.176317	0.153741	0.240562
545	AAGAGAA	0.120411	0.20588	1.10472	0.153603	0.121027	1.13899	0.0849381	-0.0217325	0.138823	0.116677	-0.018834
546	AAGAGAC	-0.0254098	0.345655	0.914792	0.0132582	0.00876676	0.734007	0.148428	-0.0785848	0.0883873	0.092087	0.0338675
547	AAGAGAG	-0.00201094	-0.240619	0.158912	0.0426782	0.0630774	-0.667263	0.205982	0.039254	-0.000505336	-0.0170439	0.0692687
548	AAGAGAT	0.0414741	0.26024	1.68786	0.0509575	0.134207	1.81362	0.0448348	-0.136881	0.0697231	0.0455243	0.0266687
549	AAGAGCA	0.0611971	-0.147395	-0.594527	-0.0224961	0.00347271	-0.60092	-2.21572	0.118929	0.139948	0.018213	-0.0334802
550	AAGAGCC	-0.094486	0.00527089	0.0835563	0.0208524	0.0515112	-0.421702	-0.0516569	-0.121312	-0.00598304	-0.0183367	-0.0538149
551	AAGAGCG	0.0195156	-0.824501	-0.465667	-0.00841156	0.0813507	-1.18278	0.181284	0.0554806	0.0412231	-0.0247923	-0.0163161
552	AAGAGCT	-0.0521355	-0.0277714	0.00244349	0.0626951	-0.109398	0.302902	-2.70514	-0.0883882	0.0823843	-0.0529011	-0.0117998
553	AAGAGGA	-0.0269529	0.221771	0.745576	0.0902028	0.0806083	0.345713	0.0278132	-0.0282859	0.144557	-0.029005	-0.00275396
554	AAGAGGC	0.058273	0.132705	0.173207	0.040395	-0.0663623	-0.568743	0.163712	-0.0698743	0.0272159	0.0762745	-0.0253746
555	AAGAGGG	0.0898239	-0.140108	-0.130336	0.0746635	0.00908903	-0.591279	0.257168	-0.0098681	0.133149	0.0773762	0.0744039
556	AAGAGGT	0.0527857	0.311212	1.48874	0.0287466	0.0498586	1.81651	-0.193308	-0.142947	0.0692143	0.0996822	-0.0598832
557	AAGAGTA	0.00306209	0.0563926	-0.133649	0.0630462	0.127161	0.685164	-1.0971	-0.0916181	0.124329	0.0504871	-0.0602126
558	AAGAGTC	0.154966	0.243312	0.312833	0.0878589	0.130294	0.155962	0.128679	0.150641	0.187374	0.202565	0.101562
559	AAGAGTG	0.0810497	-0.109612	0.169024	-0.0125466	0.0953837	0.247546	0.141635	-0.0614474	0.101555	-0.00205041	0.0719717
560	AAGAGTT	-0.050519	0.195883	0.470637	0.131693	-0.0492181	1.44541	-3.07892	-0.069551	0.151883	0.128434	0.0541588
561	AAGATAA	0.0817224	-0.231899	-0.0563719	0.0731437	0.0552461	0.113356	-0.179201	0.00888348	0.125683	0.140904	0.0412256
562	AAGATAC	0.0404752	-0.0537203	-0.0505168	0.134396	0.180414	-0.560873	0.209227	0.0431275	-0.00516061	0.0999026	0.00285986
563	AAGATAG	0.0278185	-0.506645	-0.513329	0.0830492	0.110412	-1.04853	0.297022	0.0645936	0.0651716	0.00104867	0.141739
564	AAGATAT	-0.000670727	0.320053	1.0733	0.0208444	-0.0751138	1.51876	-2.84526	-0.0914063	0.100699	0.11194	-0.0343561
565	AAGATCA	0.0479883	0.069325	-1.16257	-0.00423244	-0.0666112	0.0940728	-1.03274	-0.061336	-0.0100642	0.103112	0.113725
566	AAGATCC	0.0976487	0.127585	-0.0812828	0.0675894	-0.0371333	0.196867	0.00389798	-0.0649432	0.00708135	0.0501955	0.028055
567	AAGATCG	0.0619307	-0.669862	-0.432876	0.124568	0.144978	-0.833281	0.288994	0.138904	0.00569288	-0.0805295	0.0626358
568	AAGATCT	-0.380562	-0.179417	-2.38803	-0.011322	-0.076351	0.223934	-3.56199	0.0169935	-0.0444547	0.0415173	0.0523315
569	AAGATGA	0.0957206	0.36886	1.16462	0.00293666	0.161222	1.33958	0.206583	-0.0495543	0.13328	0.0822315	0.0438338
570	AAGATGC	0.0599755	-0.163874	-0.100477	0.0468612	0.143873	-0.686829	0.166741	-0.00397558	0.0654495	0.0171906	0.0666479
571	AAGATGG	0.11182	-0.0836303	0.0586941	0.152904	0.0236167	-0.48588	0.151256	-0.082673	0.0653814	-0.00546035	-0.0118435
572	AAGATGT	-0.0291625	0.130472	0.877928	-0.0552809	-0.138986	1.29978	-2.1342	-0.137526	0.0669517	-0.0163282	0.0971594
573	AAGATTA	0.0511797	0.000738993	-1.08042	0.15591	0.318554	0.156765	-0.977935	0.150935	0.133121	0.147872	0.289007
574	AAGATTC	0.200535	0.0961102	-0.227953	0.194944	0.180541	-0.330936	0.0706075	0.0151477	0.0162079	0.148531	0.268104
575	AAGATTG	-0.00500042	0.0141929	0.687087	-0.0675701	0.0231837	1.1832	0.163577	-0.133259	0.182057	0.00830982	0.0426817
576	AAGATTT	-1.20732	-0.160073	-2.33052	0.089749	-0.489009	0.648941	-3.69718	0.042102	0.106704	0.115205	0.0861065
577	AAGCAAA	-0.0966055	0.0330709	-0.177214	-0.0587025	-0.135598	-0.14552	-0.0328824	-0.0266472	-0.041098	-0.00220071	-0.127592
578	AAGCAAC	0.0630747	0.0796067	-0.751283	0.142987	0.117461	-0.1974	0.0660038	0.0827044	0.132272	0.101565	0.138879
579	AAGCAAG	0.0459484	-0.447064	-0.569021	0.0295905	0.0167084	-1.01064	0.323456	0.0657813	0.0247655	0.0919848	0.118246
580	AAGCAAT	0.0132997	0.195109	0.712836	-0.146428	-0.00295665	1.22134	-2.71197	-0.134432	-0.0211893	-0.0291558	-0.0488372
581	AAGCACA	0.115132	0.0770156	-1.25826	0.00400696	0.0575562	0.387159	-0.405634	-0.0950765	-0.0165038	0.0133295	0.0184686
582	AAGCACC	-0.0508003	0.0727509	-0.227463	0.069606	0.115841	-0.247082	-0.0385258	-0.00695617	-0.0123588	0.00488036	-0.0291069
583	AAGCACG	0.130186	-0.730125	-0.631445	0.0115044	0.153354	-0.967565	0.0509081	0.0830831	-0.0531247	-0.0460672	-0.0326415
584	AAGCACT	0.0573742	-0.0546777	-1.77615	0.11487	0.0865568	0.455675	-3.03371	-0.0464716	0.110237	0.107004	0.142098
585	AAGCAGA	0.0296019	0.167024	0.248868	0.0381662	0.109686	-0.010098	0.175159	0.0726987	0.203574	0.0454662	0.161453
586	AAGCAGC	-0.0138936	-0.175154	-0.439848	0.105729	0.0705042	-0.750727	0.140314	-0.0198816	0.0146468	-0.0103405	0.072671
587	AAGCAGG	0.0359785	0.0600519	0.349951	0.0886308	0.114018	-0.0867545	0.252889	-0.0576535	0.174477	0.0638186	0.000889576
588	AAGCAGT	-0.0939354	0.072106	0.156508	0.0318624	0.0804856	0.28204	-2.2127	-0.112076	-0.0592643	0.029371	-0.00135202
589	AAGCATA	0.00628721	-0.171688	-1.39944	0.0187597	0.0468348	-0.0393143	-0.688916	-0.138801	0.0310775	0.107216	-0.00491398
590	AAGCATC	0.107906	-0.00350214	-0.272485	-0.0245827	-0.0293092	-0.423821	-0.0182762	-0.0303858	-0.060768	0.0867081	0.0901093
591	AAGCATG	0.0723169	0.223722	1.01587	0.110454	0.0364335	1.03234	0.195097	-0.00336949	0.118216	0.00504898	0.0874705
592	AAGCATT	-0.0135927	0.0961848	-1.70369	0.173044	0.0526983	0.314146	-2.98092	0.225191	0.0813807	0.0627474	0.109793
593	AAGCCAA	-0.019693	0.0995567	-0.447162	-0.0415576	-0.0625317	-0.196115	-0.102686	-0.0281351	-0.0158099	0.0859352	-0.0649577
594	AAGCCAC	0.028432	-0.0463249	-0.557721	-0.0134306	-0.00716158	-0.293291	-0.0168855	-0.0326127	-0.0511905	0.0360465	0.0773033
595	AAGCCAG	0.0185753	-0.314425	-0.531194	0.0520081	-0.0125602	-0.765324	0.234621	0.0357369	0.130662	0.155101	0.0518855
596	AAGCCAT	-0.0311523	0.270854	0.337004	0.112291	0.102178	1.08359	-0.58939	0.0693777	0.106199	0.189189	-0.00163338
597	AAGCCCA	-0.0215549	-0.00265044	-1.48405	-0.118083	-0.0627681	0.0694627	-0.40354	-0.0817583	0.018139	0.0253658	-0.0836381
598	AAGCCCC	-0.144546	0.0534202	-0.391096	-0.0635233	-0.100618	-0.00230014	-0.00457456	-0.0605412	-0.117355	0.0362628	-0.039634
599	AAGCCCG	-0.0706638	-0.597986	-0.567042	-0.0617306	-0.0782649	-1.06937	0.184935	-0.0360775	0.0346321	-0.0988249	-0.000124213
600	AAGCCCT	0.0188504	-0.0114514	-1.74639	-0.0291933	-0.0547409	0.204435	-2.02795	-0.0936888	-0.143081	-0.136701	0.0152132
601	AAGCCGA	0.00902839	-0.391183	-0.55097	-0.0186521	-0.0453442	-0.84517	0.00377471	-0.0843666	0.0280752	-0.0118547	0.00494
602	AAGCCGC	-0.184531	-0.558662	-0.709852	0.0361483	-0.0279218	-0.940788	-0.0048442	-0.149911	-0.0783478	-0.305735	-0.194641
603	AAGCCGG	0.0159221	0.244161	0.79697	-0.136578	-0.0213112	0.857203	-0.0137408	-0.150373	0.00975342	-0.038432	0.039999
604	AAGCCGT	-0.0338417	-0.212066	-0.533401	0.0439501	0.124922	-0.523078	-0.123472	-0.0995823	0.0995141	0.0318888	0.0733872
605	AAGCCTA	-0.0346073	-0.0261913	-1.5584	0.0755868	0.0063568	0.124367	-0.430212	-0.0705381	0.0271063	-0.0289672	-0.0546656
606	AAGCCTC	0.104847	0.32265	-0.210115	0.0401532	0.139386	0.221046	-0.171116	0.10734	0.127698	0.105444	0.0203562
607	AAGCCTG	0.0320278	0.237648	1.23591	0.0588537	0.0319965	1.7419	0.142524	-0.0757659	0.0881411	0.0126189	0.0224434
608	AAGCCTT	-0.147907	-0.0305652	-1.62479	-0.105225	-0.125043	0.524337	-3.2996	-0.171805	-0.159397	-0.0773144	-0.143593
609	AAGCGAA	0.0317342	-0.0550567	0.262829	-0.00178717	0.0461516	-0.0797614	0.0131546	-0.099148	0.0526825	-0.0774089	-0.0344612
610	AAGCGAC	-0.0304953	-0.0338866	0.597658	-0.00524835	-0.066367	0.741268	0.0744372	-0.111954	0.0994573	0.0389094	-0.0530366
611	AAGCGAG	-0.0212936	0.00443313	0.390707	-0.0208054	-0.0102109	-0.0924423	0.181283	0.0587099	0.100502	0.0897894	-0.0255023
612	AAGCGAT	-0.0419076	0.167254	1.56334	0.0599094	-0.0559798	1.83526	0.136044	-0.157613	0.183043	0.0226066	0.120483
613	AAGCGCA	0.015285	0.181013	1.18483	0.0144132	0.0475283	1.15973	0.0634157	-0.112747	0.110169	0.0239668	0.00171335
614	AAGCGCC	0.147821	0.150349	0.245128	0.0397087	0.0772381	0.508417	0.153624	-0.0604201	-0.000571463	0.0666808	0.067877
615	AAGCGCG	-0.0189629	-0.714836	-0.246042	-0.0904928	0.0676377	-0.802138	0.0533419	0.0738126	0.0216466	-0.107466	-0.167487
616	AAGCGCT	-0.107509	-0.207891	-0.483517	-0.0160966	-0.236303	-0.134088	-2.06409	-0.212384	-0.0823872	-0.0627542	-0.0677486
617	AAGCGGA	0.0318084	0.194188	0.530421	0.0922695	-0.0224147	0.253352	0.0196277	-0.0110486	0.164169	0.0180684	0.0443857
618	AAGCGGC	-0.103395	-0.0723295	0.270481	-0.0675284	-0.0250082	-0.0221144	0.0922421	-0.114189	0.102126	-0.0148906	-0.0949798
619	AAGCGGG	0.0576282	-0.091773	0.22323	0.101021	-0.0891531	-0.219038	0.141631	0.0185962	0.125238	-0.00935598	0.0523612
620	AAGCGGT	-0.0758695	0.177703	1.2247	0.00524026	-0.13457	1.47422	-0.147182	-0.206922	0.0814239	-0.0534501	-0.0837911
621	AAGCGTA	0.0713459	0.096022	0.0779338	0.166919	0.19557	0.203833	-0.0194563	0.134921	0.0920656	0.0299364	0.0182823
622	AAGCGTC	0.0547279	-0.088162	-0.196221	0.147311	0.0161414	-0.439868	0.129427	0.0447421	-0.0435012	-0.015459	0.00619468
623	AAGCGTG	0.0569449	0.0445072	0.494603	0.0861246	0.0536573	0.446707	0.170579	0.0171186	0.104872	0.109672	0.00820987
624	AAGCGTT	-0.0777035	-0.0363935	0.356956	0.0253947	-0.154309	0.58522	-3.15768	-0.230487	-0.0710684	-0.0841426	-0.120973
625	AAGCTAA	0.0605663	0.120024	0.291084	0.03119	0.101532	0.68715	0.0731921	0.0153518	0.0752131	0.176078	-0.0303801
626	AAGCTAC	0.0715983	0.110154	-0.762471	0.0720992	0.162109	0.603809	0.136426	0.0630511	0.117039	0.184383	0.0829567
627	AAGCTAG	0.117804	0.186534	0.835921	0.218054	0.0665723	0.553887	0.319698	-0.0550502	0.219382	0.155236	0.0186632
628	AAGCTAT	-0.0870905	0.14074	0.528483	-0.00810933	-0.0121737	1.28729	-2.22059	-0.0483719	0.0847432	-0.0581079	-0.0123636
629	AAGCTCA	0.140341	0.125637	-1.31368	0.0811958	0.105948	0.574701	-0.64195	0.0888267	0.0400969	0.170332	0.147809
630	AAGCTCC	-0.017046	0.0791005	0.0184646	-0.073575	-0.0302869	1.14784	-0.0302861	-0.0375306	0.00134069	-0.0655229	-0.148449
631	AAGCTCG	0.049297	-0.226524	0.0133913	0.139201	0.0145417	-0.239564	0.221788	-0.0749506	0.133785	0.13983	0.10345
632	AAGCTCT	0.0415974	-0.122455	-2.4321	0.20828	0.0705887	0.563932	-2.8654	0.100476	0.229766	0.0823278	0.0919719
633	AAGCTGA	0.0164547	0.531616	1.91464	0.141877	0.157036	1.84763	0.344647	0.0917325	0.234554	0.102591	0.135634
634	AAGCTGC	-0.0394697	0.383385	1.59655	0.0778916	-0.0143674	1.64068	0.188811	-0.00442676	0.0577042	0.16821	-0.0592777
635	AAGCTGG	0.0300032	0.374793	1.50431	0.143299	0.0422032	1.37395	0.249067	-0.0880623	0.165684	0.189412	0.0573703
636	AAGCTGT	0.107723	0.466118	1.68664	0.147109	0.100893	1.90328	0.152486	-0.125995	0.296678	0.162441	-0.00618956
637	AAGCTTA	-0.0539001	-0.0896443	-1.35575	-0.0586428	0.000608649	0.571433	-0.637616	-0.0788396	-0.0372962	-0.124611	-0.0591716
638	AAGCTTC	-0.0467185	0.110265	-0.141785	0.0209589	-0.125465	0.11847	-0.206717	-0.0606389	0.0139477	-0.0237762	-0.115755
639	AAGCTTG	0.172176	0.39828	1.41189	0.0851849	0.104642	1.48556	0.282947	-0.0586853	0.151206	0.188852	0.0415102
640	AAGCTTT	0.0132521	-0.0187483	-2.21535	-0.0185636	-0.0177457	0.741746	-3.32259	0.0571859	0.193277	-0.0346387	0.118529
641	AAGGAAA	0.0862909	0.256886	1.13653	0.0925263	0.056495	1.2224	0.211071	-0.071497	0.188329	0.133979	0.00174382
642	AAGGAAC	-0.0481582	0.0661435	0.670731	-0.0567256	-0.0450075	0.314244	0.123975	-0.12376	0.0652476	0.00189037	-0.055303
643	AAGGAAG	-0.0246131	-0.324085	-0.161801	0.0438429	0.0540485	-0.980056	0.205118	-0.116757	0.13426	-0.0657271	0.0891015
644	AAGGAAT	0.192398	0.283227	1.76052	0.159962	0.126516	1.95203	0.273552	0.032991	0.119358	0.153579	0.0867782
645	AAGGACA	0.0682254	0.29533	0.677003	-0.0327608	-0.0108499	0.822595	0.0377222	-0.0340579	0.0140825	0.0391609	0.0472331
646	AAGGACC	0.033553	0.151979	0.794106	0.032071	-0.0829738	0.423895	0.0748205	-0.0394038	0.0563514	0.0777734	0.0441248
647	AAGGACG	0.183072	-0.635471	-0.625331	0.0778192	0.101401	-1.10445	0.304369	0.231339	0.239004	0.212764	0.168704
648	AAGGACT	0.0205247	0.0501199	1.29788	0.142961	-0.0598395	1.57833	0.0810876	-0.0592731	0.0404427	0.0829204	0.0190986
649	AAGGAGA	-0.0327363	0.168844	1.10822	-0.0164076	0.0894623	1.07618	0.0991132	-0.270163	-0.00429857	-0.0307097	-0.0441072
650	AAGGAGC	0.0951576	0.180628	1.02464	0.0297441	-0.0254591	0.655598	0.228791	-0.0866005	0.080869	-0.052684	-0.0490598
651	AAGGAGG	0.128018	0.0799911	0.557609	0.110592	0.194977	-0.188363	0.303811	-0.123049	0.231437	0.191515	0.137343
652	AAGGAGT	0.015173	0.215879	1.35492	0.0368429	0.0354082	1.62776	0.154308	-0.117833	-0.0283336	-0.0578461	0.0928817
653	AAGGATA	-0.0338276	0.215025	1.39356	0.0486727	-0.0358361	1.49765	0.0781904	-0.214045	0.0705239	0.0145117	0.179924
654	AAGGATC	-0.0477213	0.197542	1.24252	0.0350635	-0.0813747	1.25774	0.207256	-0.180522	0.107655	-0.0921999	0.0193169
655	AAGGATG	-0.0527884	0.207117	0.776812	-0.0237266	0.0569797	0.242828	0.0706594	-0.0708804	0.1036	0.0649216	0.0516346
656	AAGGATT	-0.0996339	0.112624	1.36692	0.013549	-0.129991	1.6564	-0.0220385	-0.138904	-0.00188919	0.02786	0.0166077
657	AAGGCAA	0.12707	0.224489	0.659129	0.097438	0.074408	0.650625	0.155561	4.64322e-05	0.0684842	0.114172	-0.0399038
658	AAGGCAC	0.0623702	-0.0491927	0.230074	0.0425626	0.00761459	0.0152659	0.0563072	0.00281446	-0.0207722	0.0146621	-0.0535235
659	AAGGCAG	0.175368	-0.355849	-0.0670012	0.0410759	0.0249044	-0.578235	0.368118	0.0914014	0.172199	0.103854	0.0369645
660	AAGGCAT	0.161188	0.395861	1.66459	0.0893249	-0.0736653	1.83	0.134859	-0.103578	0.0393005	0.107286	0.00519041
661	AAGGCCA	0.14817	0.0450643	-0.201981	0.0545749	-0.0180524	0.331157	-0.126567	0.0946973	0.174745	0.0386162	0.0762989
662	AAGGCCC	0.0102903	0.0619611	0.244746	0.150741	0.050976	-0.0310484	0.0973432	-0.0574737	0.000700242	-0.0169924	0.0121169
663	AAGGCCG	0.10829	-0.64316	-0.422544	0.0477341	0.128735	-0.985427	0.269925	0.0965135	0.0462117	0.0471992	0.0987576
664	AAGGCCT	-0.11721	0.0405098	-0.442939	-0.170873	-0.159168	0.800857	-0.597427	-0.131358	0.0798269	0.00392808	-0.0948045
665	AAGGCGA	-0.116295	-0.664764	-0.673517	-0.00624032	0.0908784	-0.935931	-0.0262467	-0.0911204	-0.0946093	-0.0395416	-0.146523
666	AAGGCGC	-0.0354611	-0.680912	-0.506147	0.0556735	0.0172218	-0.795754	0.207328	0.0937026	0.0645444	-0.105001	-0.0382225
667	AAGGCGG	0.0723433	0.107074	0.430982	0.0852771	0.0228788	0.126447	0.206008	-0.0578895	0.138127	-0.0011839	-0.015148
668	AAGGCGT	0.0104959	-0.281418	0.0681773	0.0668409	0.022781	-0.311048	0.112765	0.0425403	0.0626759	0.0582136	0.0962875
669	AAGGCTA	-0.00384914	0.0209671	0.136408	0.0276981	0.0181629	0.799215	0.0680475	-0.122359	0.102372	0.000518184	0.0562525
670	AAGGCTC	-0.0385879	0.110104	0.297907	-0.0810858	-0.0712644	0.343927	0.0627525	-0.09558	0.108049	-0.0195503	-0.0619331
671	AAGGCTG	0.0164702	0.402233	1.64823	0.0433166	-0.0689223	1.76923	0.247419	-0.170028	0.0918616	0.202768	0.00511043
672	AAGGCTT	-0.0907016	0.255259	0.622772	0.0507001	-0.00927497	1.50328	-1.88406	-0.0739302	0.172602	0.049081	-0.0468793
673	AAGGGAA	0.0781168	0.360425	1.16508	0.0559633	0.0856897	1.36314	0.0998133	-0.126676	0.0744534	-0.0392589	0.013146
674	AAGGGAC	0.111996	0.570091	1.64685	-0.0202917	-0.0919935	1.33768	0.169918	0.0490532	0.0672215	0.107551	0.0146774
675	AAGGGAG	0.051982	-0.113005	0.342403	-0.0130142	0.0993235	-0.568857	0.25336	0.0346251	0.220784	0.0992346	0.144206
676	AAGGGAT	-0.122669	0.177841	1.51696	-0.0911302	-0.141831	1.72702	0.0360217	-0.269063	0.0960028	-0.0941063	-0.142753
677	AAGGGCA	0.0177854	0.173094	0.436546	0.0770932	0.0973504	0.269917	-0.0182339	-0.0151326	0.0690073	0.0919468	0.00555499
678	AAGGGCC	0.152224	0.174783	0.56292	0.106357	0.0811403	0.321835	0.26534	0.0675191	0.19242	0.0561389	0.0932725
679	AAGGGCG	0.0976649	-0.808391	0.0692109	0.057086	0.0480538	-0.801124	0.0916776	0.0603566	-0.0320228	-0.0942686	-0.00702439
680	AAGGGCT	-0.0175686	0.136511	0.774458	-0.0232991	-0.0694895	1.06777	0.0374863	-0.00367163	0.103662	0.0189644	-0.0521847
681	AAGGGGA	0.0407293	0.359871	0.972439	0.0284503	-0.0026827	1.10554	0.0570528	-0.148088	0.014353	0.0153344	0.0297848
682	AAGGGGC	-0.114204	0.122698	0.6468	-0.0052629	-0.0619275	0.208493	0.0977763	-0.0163353	-0.0791374	0.0294295	-0.0907423
683	AAGGGGG	0.00530905	-0.124703	0.114865	0.132322	0.0493223	-0.488614	0.284356	0.00564224	0.190001	0.0331935	0.0905329
684	AAGGGGT	0.00135084	0.276315	1.46943	0.156998	0.109156	1.75662	0.257075	-0.082254	0.076961	0.0169098	0.0679039
685	AAGGGTA	0.136257	0.300915	1.31152	-0.0693973	-0.0520542	1.50137	0.0831039	-0.0286523	0.163471	0.0452936	0.0815512
686	AAGGGTC	0.122907	0.2641	1.36309	0.0464921	0.050091	1.15917	0.143211	-0.0309415	0.198549	0.0815877	0.165307
687	AAGGGTG	0.0730321	-0.177595	0.275888	0.156664	-0.0219293	-0.169779	0.210249	-0.00910372	0.0898491	0.0593557	-0.0743482
688	AAGGGTT	-0.0148219	0.102479	1.46794	0.155045	-0.0812149	1.71589	-0.0847057	-0.145668	0.0703175	-0.0295049	-0.0615819
689	AAGGTAA	0.126259	0.297401	1.06128	0.160686	0.163242	1.1555	0.210309	0.126715	0.158175	0.17394	0.220827
690	AAGGTAC	0.0396194	-0.0660142	0.447702	0.00856402	0.0801994	-0.159258	0.145471	-0.199326	0.0263017	0.0537763	-0.0295419
691	AAGGTAG	0.0139169	-0.325823	-0.262058	0.108696	0.135032	-0.730104	0.384008	-0.0168932	0.158561	0.0413849	0.240931
692	AAGGTAT	-0.0277333	0.152353	1.49379	-0.087823	0.0210533	1.88548	0.104099	-0.259516	0.0724681	0.0181498	-0.10206
693	AAGGTCA	0.0635855	0.107233	-0.0344356	0.0245601	-0.111491	0.54047	-0.035997	0.0143142	0.011067	0.0534611	0.0923618
694	AAGGTCC	-0.0510229	-0.030603	0.521336	-0.119759	-0.167653	0.339877	-0.0113673	-0.215612	-0.0968268	-0.0585999	-0.184984
695	AAGGTCG	-0.103164	-0.897979	-0.52426	-0.149254	-0.104135	-1.03093	0.000774519	-0.0858494	-0.00704986	-0.212488	-0.140994
696	AAGGTCT	0.149192	0.16979	-0.0105172	0.125133	0.135246	1.09769	-0.389395	0.022111	0.136223	0.126209	0.108343
697	AAGGTGA	0.080973	0.224317	0.806803	0.0835295	0.0756247	0.769553	0.246182	0.0495081	0.17884	0.0396392	0.0977735
698	AAGGTGC	-0.0216882	-0.146804	-0.0220325	0.0645696	0.131747	-0.740288	0.0702978	0.173696	0.0526072	0.0167409	0.0878284
699	AAGGTGG	-0.0856574	-0.215499	0.229442	0.00640404	0.0268246	-0.389076	0.226867	0.0280757	0.039737	0.034719	0.0248921
700	AAGGTGT	0.10081	0.171544	1.32596	0.0943369	0.156319	1.60298	0.149406	-0.143837	0.123044	-0.0627443	0.192182
701	AAGGTTA	-0.122068	-0.0382197	0.405129	-0.0395212	-0.0899199	0.977395	-0.156796	-0.173201	0.0374713	-0.0977591	-0.0446354
702	AAGGTTC	-0.238662	0.0544278	0.600511	-0.051608	-0.202818	0.633444	-0.00813463	-0.150753	-0.0670741	-0.21301	-0.149879
703	AAGGTTG	0.00146149	0.11596	1.0072	0.101493	0.0894142	0.771439	0.214377	0.00641091	0.129184	0.0128517	-0.0168355
704	AAGGTTT	0.0105894	0.125689	0.721905	-0.105585	-0.0360889	1.46224	-0.894053	-0.132486	0.0369751	-0.0598994	-0.0171778
705	AAGTAAA	-0.0761251	-0.0629423	-0.344723	-0.0359134	0.124438	-0.161959	-2.98914	-0.0309488	0.124444	0.0659319	0.0669977
706	AAGTAAC	0.0493494	-0.306607	-1.23196	0.149642	0.0473096	-0.446576	-1.98396	-0.0161258	-0.0201401	-0.0309944	0.0425425
707	AAGTAAG	-0.056142	-0.798568	-0.652164	-0.00294403	0.0576008	-1.03932	0.040367	0.0474961	0.0793704	-0.070119	0.0679699
708	AAGTAAT	-2.14085	0.0463268	0.67274	-0.749969	-1.55341	1.45991	-3.84173	-0.00272125	0.105141	0.0634356	0.0134697
709	AAGTACA	-0.110508	-0.143388	-2.03482	-0.0636113	-0.129485	-0.332624	-2.573	0.10125	-0.0698254	0.061296	-0.0227117
710	AAGTACC	-0.065605	0.00192209	-0.266741	-0.0943882	-0.185722	0.0632534	-2.78826	-0.13712	-0.035701	-0.0388481	-0.0164574
711	AAGTACG	0.158115	-0.590174	-0.530538	0.0251725	0.0593373	-1.00148	0.165703	0.0323963	0.0359368	-0.0780845	0.0496443
712	AAGTACT	-3.47864	-0.886228	-2.82331	-4.03698	-3.71976	0.226048	-4.32367	-0.113197	-0.32432	-0.183267	0.00489658
713	AAGTAGA	0.0532655	-0.116539	-0.198212	0.02813	0.0987391	-0.384019	-2.15367	0.0470979	0.166991	0.0108254	0.0361761
714	AAGTAGC	0.076994	-0.276921	-0.361165	0.228392	0.154147	-1.00404	-0.322717	0.202206	0.136583	0.242793	0.0693745
715	AAGTAGG	-0.00480125	-0.135982	0.304804	0.133193	-0.00563989	-0.287507	-0.00347835	-0.038533	0.130132	-0.00324549	0.095969
716	AAGTAGT	-2.12176	-0.0523472	0.0668159	-1.04489	-1.48649	0.396335	-3.67361	-0.0743167	0.0612934	0.014241	-0.01907
717	AAGTATA	-0.0982136	-0.126191	-1.80889	-0.0378839	-0.239862	0.322064	-3.19528	-0.0661346	0.0442984	0.0578125	0.0153283
718	AAGTATC	0.0419336	0.0498063	-0.143271	0.170355	-0.585781	0.00138523	-3.06027	-0.0811085	0.0653326	0.133782	0.122105
719	AAGTATG	0.0932613	0.13706	0.219705	0.135599	0.0800808	0.0803521	-0.179922	0.0353887	0.293739	0.112636	0.256405
720	AAGTATT	-4.18596	-2.7951	-3.58662	-3.89308	-3.62711	0.231665	-4.34708	-0.217145	-1.23886	-1.08108	-0.048554
721	AAGTCAA	0.00417371	-0.0102473	-0.59382	-0.0214897	0.0253147	-0.2565	-2.64134	0.0588741	0.062746	0.173744	0.0970726
722	AAGTCAC	0.0649516	-0.120795	-0.661855	0.0591224	0.00365221	-0.424622	-2.94645	0.0292436	-0.0161888	0.0459353	0.0751355
723	AAGTCAG	0.0635663	-0.515593	-0.692175	0.0487759	0.0280012	-1.08202	-0.054696	0.0248842	0.146064	0.019777	-0.0933948
724	AAGTCAT	-0.00243862	0.190472	0.51575	0.0473701	-0.117577	1.25862	-3.74741	0.0172557	0.0329186	0.148566	-0.0197839
725	AAGTCCA	-0.118872	0.0412385	-1.83971	-0.0590721	-0.148223	0.0516638	-2.84723	-0.00902825	0.00962668	-0.0439562	0.0575536
726	AAGTCCC	-0.0874872	0.11477	-0.518632	0.0858278	-0.0120731	0.013226	-2.94912	-0.033191	0.00727188	0.105166	-0.0375017
727	AAGTCCG	0.00479833	-0.788492	-0.57953	-0.0379047	-0.0631859	-1.03515	-0.23622	-0.0328857	-0.032277	-0.0570194	-0.0514017
728	AAGTCCT	-1.49343	-0.147309	-2.57419	-0.669937	-0.905644	0.0615118	-3.75965	-0.0896213	-0.0400541	-0.153548	0.00556662
729	AAGTCGA	-0.0469492	-0.50826	-0.888127	0.024114	0.0305917	-1.0502	-1.2676	-0.106428	0.00437349	-0.0118727	0.0689794
730	AAGTCGC	-0.0664073	-0.745317	-0.990168	-0.109257	-0.0262868	-1.03728	-1.36434	-0.0645872	-0.0730976	-0.139091	-0.159566
731	AAGTCGG	-0.0142419	0.290314	0.924646	-0.0139845	-0.0991952	1.11258	0.0176153	-0.0760026	0.161365	0.075012	-0.112072
732	AAGTCGT	-0.108595	-0.399773	-0.717427	0.000660873	-0.0773567	-0.747605	-3.42276	-0.0957238	0.0434735	-0.104258	0.0806837
733	AAGTCTA	-0.0657147	-0.113213	-2.35652	-0.0267891	-0.0710878	0.0809102	-2.79121	0.0678544	0.0757418	-0.00494014	0.212072
734	AAGTCTC	-0.166536	0.118597	-0.79527	-0.0701737	-0.12982	0.00752539	-3.43754	0.0306943	0.0608442	-0.0195758	-0.0560813
735	AAGTCTG	0.050135	0.341861	1.44103	0.0863482	0.060339	1.71652	0.0371561	-0.0616956	-0.0601117	0.0184581	-0.0387318
736	AAGTCTT	-3.2075	-0.253182	-2.45974	-2.58861	-3.05374	0.512364	-4.18878	0.0573494	-0.207766	-0.0682869	0.0776471
737	AAGTGAA	0.0338075	0.160199	0.826435	0.00907586	0.035012	1.23603	-2.64005	-0.0918424	0.17962	0.0454263	-0.0278458
738	AAGTGAC	-0.0199667	0.194956	0.677398	0.0726875	-0.104206	0.679684	0.0469417	0.00549105	0.0226192	0.0747345	-0.0470401
739	AAGTGAG	0.0283801	-0.393934	-0.398262	0.0411173	0.0748766	-0.834432	0.291443	0.0611136	0.116903	-0.0704837	0.0884943
740	AAGTGAT	-0.12147	0.205009	1.60513	0.029738	-0.0556566	1.83542	-3.19099	-0.178572	0.180152	0.0590684	0.00112044
741	AAGTGCA	-0.0455076	-0.557918	-0.787461	-0.0174589	-0.0407618	-0.875762	-2.77976	0.0359557	-0.00314163	-0.0687135	-0.00601554
742	AAGTGCC	-0.099843	-0.442726	-0.553756	-0.0832479	-0.0234516	-0.926085	-0.835269	0.0760188	-0.108328	-0.116787	-0.188886
743	AAGTGCG	-0.0168054	-0.138706	1.12392	0.054741	0.179445	0.924352	0.123626	0.0917974	-0.00237968	0.0151347	0.0696466
744	AAGTGCT	-1.40892	-0.484494	-1.06147	-0.572471	-1.18682	-0.683802	-3.97623	-0.0110374	-0.0936496	0.00841358	0.0644593
745	AAGTGGA	-0.0426764	0.0713531	0.279752	-0.0678671	-0.0811168	0.273645	-2.52742	-0.157943	0.0260292	-0.190016	-0.0583695
746	AAGTGGC	-0.0468022	-0.425731	-0.372786	-0.00885921	-0.0737501	-0.92721	-0.0940321	-0.0837915	0.0299904	0.0085629	-0.011852
747	AAGTGGG	0.0465951	-0.63888	-0.577342	-0.0144396	0.0813837	-1.02593	0.0955046	0.102051	0.0629273	-0.0753727	0.0386088
748	AAGTGGT	-0.146595	0.132434	1.31815	-0.171383	-0.134835	1.74653	-3.61673	-0.166363	0.0839818	-0.067635	-0.0343697
749	AAGTGTA	-0.247007	0.0239309	-0.356431	-0.109971	-0.0578856	0.615833	-2.67782	-0.0571359	0.00236147	-0.0844754	-0.0200177
750	AAGTGTC	-0.0862801	-0.00802966	-0.129558	0.0416202	-0.0497524	-0.199658	-2.60201	-0.0440517	-0.00620753	0.0746356	0.162521
751	AAGTGTG	-0.0394344	-0.5504	-0.323325	0.0388039	0.0781675	-0.867232	0.0138794	0.0841909	-0.00361671	-0.0050525	0.0681368
752	AAGTGTT	-2.62695	-0.295197	-0.235411	-1.41602	-2.45608	1.54512	-3.77543	-0.216093	-0.0630431	-0.172811	-0.027381
753	AAGTTAA	-0.0383376	-0.277749	-0.442978	-0.0963619	0.052398	-0.298657	-2.82956	-0.0690128	0.0217106	-0.00972646	0.0217943
754	AAGTTAC	-0.162678	-0.343973	-1.88311	-0.0555699	-0.0190742	-0.705921	-1.483	-0.154349	-0.0835277	-0.0523827	0.0422542
755	AAGTTAG	0.0654252	-0.707461	-0.604128	0.0688022	0.111543	-1.2217	-0.0384038	0.0933561	-0.0500676	-0.118955	0.0238998
756	AAGTTAT	-0.461928	0.111569	0.485913	-0.269229	-0.264437	1.30888	-3.53098	-0.189983	-0.154974	-0.00828733	0.030394
757	AAGTTCA	-0.146556	-0.13443	-2.14447	-0.0254601	-0.206077	-0.444333	-3.21205	0.0152005	-0.0612946	0.0395497	-0.0057412
758	AAGTTCC	-0.0508567	-0.0440318	-0.552772	-0.177153	-0.0574455	-0.0755203	-2.88511	-0.0517905	-0.0475662	-0.00406214	0.0277221
759	AAGTTCG	0.0215955	-0.667151	-0.290573	0.0106551	0.00200941	-1.18627	0.0419592	0.0608472	0.0745917	-0.104938	-0.0566974
760	AAGTTCT	-2.74926	-0.608628	-3.02812	-2.08247	-1.70541	-0.133196	-4.48963	-0.147928	-0.106345	-0.0939648	-0.048649
761	AAGTTGA	0.0746617	0.189856	0.239654	0.0426881	0.0575042	0.252986	-2.03218	0.0959203	0.128167	0.14478	-0.0276771
762	AAGTTGC	0.0263018	-0.714427	-0.481011	0.000223976	0.0412082	-1.19503	-0.0211887	0.0610169	0.0217455	-0.0596095	0.00427686
763	AAGTTGG	-0.0913101	-0.400826	-0.586464	0.0117671	0.0445054	-1.0581	-0.0916845	0.0628436	0.010359	-0.0824351	0.0173064
764	AAGTTGT	-0.159224	0.148321	0.138857	-0.13141	-0.0344996	0.615666	-3.79663	-0.0943168	0.0808289	-0.0921427	0.140138
765	AAGTTTA	-0.186812	-0.302412	-2.2313	0.0669135	-0.228736	-0.306793	-3.33509	0.00765399	-0.00279827	-0.179953	0.0859027
766	AAGTTTC	-0.0380283	-0.121781	-0.722636	-0.23003	-0.219981	-0.624196	-3.18062	-0.0840466	-0.105652	-0.0994787	-0.139389
767	AAGTTTG	0.0312566	-0.213119	-0.320187	0.143847	-0.0368436	-0.512411	-0.858591	-0.0442772	0.175687	0.065383	0.0777261
768	AAGTTTT	-3.3741	-0.480715	-3.00028	-3.32058	-2.87936	0.270115	-4.47802	0.0211784	-0.0591692	-0.0903762	0.0203732
769	AATAAAA	0.05667	-0.0427315	-0.31627	0.0585363	0.0555383	-0.656757	0.117816	-0.0223561	0.164824	0.117119	0.078174
770	AATAAAC	-0.0420759	-0.0123243	-0.432613	0.0315234	0.0864752	-0.770092	0.109387	-0.0585017	-0.00459419	-0.0189089	0.0919072
771	AATAAAG	-0.0188054	-0.781216	-0.369555	0.0322734	0.0744226	-1.2017	0.180554	0.055132	0.0477921	-0.0531594	0.166438
772	AATAAAT	-0.065592	-0.0597784	-1.04551	0.0200393	-0.0182913	-0.170589	-2.59	-0.0455006	0.109321	-0.00750639	0.126025
773	AATAACA	-0.0486882	-0.721474	-2.66503	-0.00541405	-0.0871947	-1.3133	-0.154501	-0.0758686	-0.0463977	-0.124254	-0.0429587
774	AATAACC	-0.0447662	-0.59775	-1.82089	-0.110158	-0.0101243	-0.866867	-0.549706	-0.0444926	0.00416553	0.028651	0.0091332
775	AATAACG	0.0385154	-0.614304	-0.158853	0.0173414	0.127795	-1.00623	0.261882	0.137528	0.128013	-0.0130125	0.12601
776	AATAACT	-0.476229	-1.15263	-3.11701	-0.224245	-0.038721	-1.27106	-3.40846	-0.0635822	-0.0603484	-0.222105	-0.0520954
777	AATAAGA	0.0159867	-0.0250148	-0.421764	0.103451	0.13169	-0.994589	0.177655	-0.00647948	0.0423541	-0.00983043	0.167408
778	AATAAGC	0.00403218	0.0250003	-0.401921	0.0979153	0.115145	-1.03882	0.215412	0.0690444	0.165441	0.0439073	-0.0128368
779	AATAAGG	0.162511	0.115293	1.11932	0.19032	0.13426	0.56063	0.174481	-0.00347397	0.215915	0.10714	0.0709679
780	AATAAGT	-0.113025	-0.07743	-1.13611	-0.0064369	0.06322	-1.03364	-1.68518	0.010085	0.0964852	-0.120729	0.0747221
781	AATAATA	-0.0690634	-0.194145	-2.89244	0.0110392	0.100826	-0.682346	-0.167864	0.0425332	-0.028964	0.0362407	0.139276
782	AATAATC	0.114273	0.0985429	-0.209229	0.0288271	0.0659506	-0.6929	0.0827977	0.0159416	0.0743514	0.0702474	0.0808519
783	AATAATG	0.00153694	-0.347137	-0.43238	0.141118	0.100412	-0.930798	0.191667	-0.0240273	0.0964845	-0.0109667	-0.025011
784	AATAATT	-2.60368	-1.31164	-2.80057	-1.05829	-0.128138	-0.946751	-3.95383	-0.0206075	-0.0473157	-0.26369	0.117041
785	AATACAA	0.179019	0.163859	-0.785005	0.108603	0.163952	-0.416627	0.165395	0.168729	0.0623095	0.219335	0.12615
786	AATACAC	0.0725184	0.0185731	-0.571999	0.0344111	0.0208327	-0.634463	0.0856961	-0.0355211	0.107992	0.0210748	0.0305521
787	AATACAG	0.0119153	-0.708383	-1.06932	0.0438918	0.0148061	-1.07378	0.19004	0.0673547	-0.0125844	-0.0646839	-0.0178332
788	AATACAT	-0.00135238	0.100949	-0.395929	0.0927565	0.00195274	0.490405	-1.6425	0.156278	-0.00144128	0.121476	0.113489
789	AATACCA	0.0466777	-0.0503777	-1.9053	-0.0338595	-0.0717241	0.064573	-0.331827	-0.0270537	-0.084193	0.0643582	0.0290119
790	AATACCC	-0.0405518	0.0366734	-1.04558	-0.100165	0.0195565	-0.239042	-0.861768	-0.129706	-0.0830024	-0.0452643	-0.067344
791	AATACCG	0.00867259	-0.877937	-0.715518	-0.0665623	0.076742	-1.05403	0.0306037	-0.0497391	-0.000123989	-0.103967	-0.0769764
792	AATACCT	-0.746199	-0.952574	-2.87095	-0.314646	-0.0116352	-0.415885	-2.9476	-0.170335	-0.110071	-0.171162	-0.0807549
793	AATACGA	-0.118455	0.0115544	-0.609583	0.0560508	0.0245155	-0.909802	0.0146324	-0.0456328	-0.0198464	-0.108125	0.0174466
794	AATACGC	-0.00874153	-0.0622846	-0.563857	-0.0472364	0.0206313	-0.869035	-0.0725701	-0.119881	-0.170013	-0.146422	-0.0858407
795	AATACGG	0.127355	0.55644	1.37923	0.0203759	0.101499	1.67724	0.201744	-0.0211611	0.171242	0.109295	0.0677224
796	AATACGT	-0.0549115	0.186857	-0.652682	-0.0902723	0.0186368	-0.244117	-1.77598	0.0248625	-0.0119988	0.0200764	0.0556067
797	AATACTA	-0.0627353	-0.258499	-2.653	-0.043969	0.0500122	-0.604909	-0.206654	-0.0695584	0.0337066	-0.0130102	0.109473
798	AATACTC	-0.0142048	-0.0327198	-1.15509	-0.0829721	-0.0860467	-0.537331	-0.107045	-0.0781589	-0.110106	-0.00399986	-0.0941252
799	AATACTG	0.0283485	0.0625962	0.694742	-0.0162211	0.0229425	1.29999	0.101452	-0.0864461	0.113641	-0.026799	-0.0745232
800	AATACTT	-3.36081	-1.81007	-2.88601	-1.00387	-0.065627	-0.59556	-3.46219	-0.096653	-0.0746021	-0.304198	0.0862743
801	AATAGAA	-0.0126911	0.0106113	-0.189425	0.0110198	0.125228	-0.509365	0.0409806	-0.0183772	0.0327669	-0.00459485	0.10847
802	AATAGAC	0.0408726	0.173658	0.42865	0.0222769	0.0934163	-0.294935	0.27261	0.0385281	0.0711525	0.0192319	0.0442474
803	AATAGAG	-0.00239519	-0.607937	-0.471313	0.0229745	0.0796982	-1.05776	0.214997	0.13686	0.13553	0.043417	-0.008403
804	AATAGAT	-0.0621538	0.116941	1.19911	0.0420409	-0.212621	1.54686	-0.0385634	-0.144589	0.0260414	0.0572471	-0.0511332
805	AATAGCA	0.0289965	-0.485344	-1.4314	0.0390676	0.100067	-1.13229	-0.09119	0.0730828	-0.0683379	0.0212283	-0.0115993
806	AATAGCC	0.049867	-0.167401	-0.446132	0.0897366	0.109055	-1.23277	0.12857	0.0285988	0.0765492	0.0115989	0.118892
807	AATAGCG	-0.0477616	-0.616084	0.810859	-0.0972845	-0.0492604	-0.240046	0.00681373	0.0117963	-0.123146	-0.144011	-0.148999
808	AATAGCT	-0.0503422	-0.501788	-1.20949	0.0640879	0.10337	-0.909789	-0.56576	0.0348167	0.0256174	0.00146983	0.0425914
809	AATAGGA	0.0806376	0.175875	0.484237	0.0732572	0.129831	-0.15834	0.215963	-0.0332632	0.167229	0.0592089	0.0578332
810	AATAGGC	-0.00517241	0.195259	0.271755	0.0689377	0.0853268	-0.531018	0.107102	0.0333003	0.0515126	-0.0102908	0.025978
811	AATAGGG	-0.0514122	-0.447707	-0.288657	-0.0550245	0.027464	-0.95797	0.0350264	0.0178571	-0.00460532	-0.00406328	-0.0493331
812	AATAGGT	0.012017	0.398585	1.24563	0.0674448	0.209462	1.58645	-0.032999	-0.0523351	0.101519	0.106154	0.0377374
813	AATAGTA	-0.0409285	-0.245652	-1.95061	-0.111329	-0.0859412	-1.05367	-0.309721	-0.0490579	-0.0326671	-0.0682246	0.0360458
814	AATAGTC	-0.105041	-0.0606162	-0.325636	0.0190762	0.03669	-0.94865	0.0529401	0.00653936	-0.0159661	-0.00327087	0.0130559
815	AATAGTG	-0.00772007	-0.622207	-0.737083	0.025956	0.0363297	-1.17029	0.15297	0.00757699	-0.0977332	-0.0687234	-0.0688844
816	AATAGTT	-0.937085	-0.868995	-2.52806	-0.186612	-0.00745828	-0.600273	-3.46458	-0.0486991	-0.0433293	-0.18806	0.083811
817	AATATAA	0.0302506	-0.215055	-0.43919	-0.0599851	-0.00868879	-0.593676	-0.117223	-0.00583271	0.011263	0.0215784	-0.0466882
818	AATATAC	-0.0278733	-0.0548776	-0.943629	0.0167194	0.000419923	-0.841233	0.0487629	-0.0178502	0.000593077	-0.00461993	0.0349474
819	AATATAG	-0.082595	-0.856695	-0.456111	-0.0285222	-0.00129202	-1.14113	0.153581	0.0302187	0.0269659	-0.0194427	0.014309
820	AATATAT	-0.169099	-0.839288	-1.94824	0.0182028	0.0739681	-0.312251	-3.22943	0.093887	0.0317101	0.105395	0.176407
821	AATATCA	0.162072	0.372819	-0.575281	0.0308591	-0.0289095	0.212949	0.00720982	0.22558	0.0535215	0.181801	0.0841343
822	AATATCC	-0.0129258	-0.0296287	-0.0415705	-0.0157376	0.0404906	-0.276133	-0.0238682	0.0161355	-0.108372	0.060537	0.0191452
823	AATATCG	-0.0608081	-0.963301	-0.173501	-0.023434	-0.0918924	-1.23198	0.097803	-0.100951	-0.0626916	-0.10688	-0.0723828
824	AATATCT	-0.813218	-1.96628	-2.9737	-0.243869	-0.00534925	-0.970457	-3.76788	0.0187107	-0.0513754	-0.200565	0.101833
825	AATATGA	0.119154	0.133051	0.0254556	0.0964327	0.0444774	-0.754715	0.0484288	0.0846709	0.114517	0.0931919	0.13761
826	AATATGC	-0.0359075	-0.629371	-0.469136	0.0672416	0.0924954	-1.12633	0.156467	0.0732033	-0.0245677	-0.00880449	0.0422324
827	AATATGG	0.0112045	-0.10334	0.1934	0.0763926	0.058541	-0.713942	0.101761	-0.0298036	0.0527905	0.0166716	0.0137904
828	AATATGT	-0.192779	-0.563474	-1.548	0.0614178	0.0185227	-0.854185	-3.17588	-0.0393593	0.0281198	0.0347553	0.0942482
829	AATATTA	-0.105115	-0.861674	-2.50858	-0.0194637	-0.0989766	-1.03143	-0.339758	-0.197928	-0.115231	-0.132143	-0.0508069
830	AATATTC	-0.0896983	-0.15315	-0.386064	-0.0543587	0.0258219	-0.931548	-0.117877	-0.185414	-0.120934	-0.134695	-0.144027
831	AATATTG	-0.0548986	-0.276771	-0.467991	0.106267	0.0806239	-0.88877	0.156103	0.0421696	0.087032	0.0336575	0.0755217
832	AATATTT	-2.97077	-2.72692	-3.09651	-0.788002	-0.00138325	-1.06407	-4.11906	-0.0557428	-0.165098	-0.412085	0.0856868
833	AATCAAA	0.101753	0.0122363	-0.0737724	-0.00769613	0.0164079	-0.524044	-0.0179316	0.0706941	0.0921985	0.0623565	0.00722673
834	AATCAAC	-0.0750403	-0.0728914	-1.49872	-0.0795436	0.0169406	-0.586336	0.028122	-0.00604213	-0.0902859	0.0445182	0.124388
835	AATCAAG	-0.0405787	-0.909187	-0.5257	-0.0172705	0.0133034	-1.27886	0.155996	-0.0173136	-0.0720654	-0.175072	-0.0529006
836	AATCAAT	0.172247	0.331146	0.135368	0.072367	0.00839749	0.593286	-1.669	0.108153	0.0582466	0.0686567	0.101452
837	AATCACA	0.163969	-0.0692002	-2.57869	0.0928847	0.122886	-0.639398	0.0327894	0.0104775	0.103668	0.146073	0.161067
838	AATCACC	-0.0146722	0.0412169	-0.39785	0.0350851	0.0691337	-0.166535	-0.0573564	0.0525584	0.0425021	0.05987	0.118069
839	AATCACG	-0.0151545	-0.834101	0.00818251	0.0073087	0.00255666	-1.11092	0.148382	0.00436207	0.0324034	-0.0146573	-0.0203958
840	AATCACT	-0.0142313	-0.828814	-3.08646	-0.47398	0.11303	-0.997909	-3.32478	-0.0413135	-0.0856214	-0.0571491	0.0555661
841	AATCAGA	0.138313	-0.177472	-0.37378	0.0866478	0.108309	-0.953007	0.150396	0.143287	0.196848	0.0451189	0.17708
842	AATCAGC	0.0156773	-0.429615	-0.59053	-0.00422816	-0.0225601	-1.06868	0.0822376	-0.0613544	-0.00597367	-0.0508282	0.120687
843	AATCAGG	0.0507291	0.432873	1.11997	0.0894045	0.175411	0.799912	0.266812	-0.0912436	0.157646	0.243018	0.0777697
844	AATCAGT	0.0246739	-0.434907	-1.29711	-0.0529157	0.0444664	-1.08658	-1.91932	0.00509586	0.016115	-0.087394	-0.00703574
845	AATCATA	-0.0222278	-0.0985371	-2.3883	0.0727422	-0.0600499	-0.645904	-0.114682	-0.0300154	0.046917	0.0253578	0.113624
846	AATCATC	0.067284	0.0142678	-0.363955	0.0379056	-0.0254055	-0.745886	0.0857122	0.00438106	-0.0269858	0.0826893	0.13932
847	AATCATG	-0.0117	-0.526811	-0.454601	-0.00717201	-0.103008	-0.958315	0.0821152	-0.152192	0.0350362	-0.11537	-0.142956
848	AATCATT	-0.243182	-1.43071	-2.44932	-0.990486	-0.148498	-0.579349	-3.18555	-0.090044	-0.219626	-0.267499	0.176585
849	AATCCAA	0.0739043	-0.00206528	-0.349282	0.0175546	-0.00909761	-0.549624	-0.0671081	0.0955404	-0.0646818	0.159273	0.0468178
850	AATCCAC	-0.0963332	-0.0369192	-0.423177	-0.0875545	0.034635	-0.718218	-0.0715848	-0.105316	-0.0166344	0.00974016	-0.031711
851	AATCCAG	0.0313187	-0.672704	-0.487391	0.0433598	0.0303895	-1.11222	0.0949858	0.0912901	-0.0427697	-0.0977563	-0.0141473
852	AATCCAT	0.1099	-0.0848698	-1.18302	0.112644	0.0307766	-0.323248	-0.226839	0.107258	-0.0756477	0.127226	0.000580108
853	AATCCCA	0.0421972	-0.10166	-1.96375	-0.0789635	-0.0791289	-0.285197	-1.64825	-0.0174873	-0.15046	-0.0282925	-0.0461699
854	AATCCCC	-0.0767776	0.0586883	-0.120268	0.024634	0.0524143	0.172073	-2.01077	0.0931145	-0.0154516	0.0797772	-0.00526496
855	AATCCCG	0.0085956	-0.765917	-0.0862346	-0.0654242	0.108317	-1.11565	-0.54231	0.0626973	-0.0441782	0.0625601	0.0614108
856	AATCCCT	-0.0971731	-0.127709	-2.48871	0.089685	0.161945	0.0188341	-1.92702	0.124825	0.0288323	0.127695	0.0659063
857	AATCCGA	-0.0885771	-0.284774	-0.304904	-0.104836	-0.0480501	-1.0249	0.12593	-0.131257	-0.113226	-0.0796235	0.00397854
858	AATCCGC	-0.12514	-0.615093	-0.658163	-0.0947909	-0.0208684	-1.18055	-0.0943593	-0.140061	-0.24323	-0.229072	-0.0540708
859	AATCCGG	0.0867553	0.468173	1.24573	-0.133086	0.0448813	1.33167	0.0531828	-0.129807	0.0671661	0.00993988	-0.0316334
860	AATCCGT	-0.146569	-0.414348	-1.13198	-0.13861	-0.101573	-1.22646	-0.17677	-0.0984968	-0.0312746	-0.167978	-0.151876
861	AATCCTA	0.0241685	-0.0903777	-1.98827	-0.166388	-0.0955972	-0.732347	-0.321087	0.0174821	-0.027819	-0.0986972	-0.0619436
862	AATCCTC	-0.0590387	0.189132	-0.0472848	-0.0295661	0.0965151	0.0659406	-0.115854	-0.0121783	0.00275218	0.029881	0.0102581
863	AATCCTG	-0.0372318	-0.00941736	0.407479	-0.0239495	0.0046814	0.794472	0.00268796	-0.144882	0.0543126	-0.00443257	-0.021646
864	AATCCTT	-0.184649	-0.193573	-2.60499	-0.262436	-0.104201	-0.182035	-1.78455	-0.17002	-0.232557	-0.163178	0.0358027
865	AATCGAA	0.00580968	-0.241217	-0.757264	-0.00268857	-0.015137	-0.934556	-0.0398346	-0.063388	-0.00942085	-0.12872	-0.0430417
866	AATCGAC	-0.0325104	0.0499734	0.208423	0.0959355	0.0780185	0.283501	0.110472	0.0922497	0.189575	0.14957	5.16876e-05
867	AATCGAG	0.0426104	-0.181976	-0.114321	-0.0866888	-0.0492014	-0.924853	-0.0287606	-0.0675078	-0.00198452	-0.0695478	0.0399339
868	AATCGAT	0.000429584	0.233051	0.848316	0.0737064	-0.0491689	1.21448	-0.261846	-0.0767604	0.00785266	0.0827626	-0.0328139
869	AATCGCA	0.118642	-0.462788	-1.35215	-0.0871233	0.0146799	-1.17681	-0.0552464	0.0574401	0.0195723	-0.0530627	-0.0351163
870	AATCGCC	-0.0576395	-0.229102	-0.242008	-0.00703377	-0.0101645	-0.63208	0.0633846	0.0493289	-0.00563905	-0.00892428	-0.0258206
871	AATCGCG	-0.00759709	-0.556205	0.981314	-0.0120273	-0.0566574	-0.00816695	0.0309421	-0.0323101	-0.065775	-0.061731	-0.0838471
872	AATCGCT	0.0304529	-0.468525	-1.76052	0.0193302	0.0544842	-1.03885	-1.19194	0.0571929	-0.00608294	-0.0710002	0.0744985
873	AATCGGA	0.086133	0.191227	0.419543	0.0269563	0.0361697	-0.0839202	0.110111	0.0356277	0.0793524	0.0803627	0.15664
874	AATCGGC	0.125053	-0.0869189	-0.220596	0.0898177	0.0340864	-0.691286	0.215437	0.00361127	0.0709771	0.139096	0.0856083
875	AATCGGG	-0.0123054	-0.292872	-0.0829813	-0.00698301	0.00434498	-0.836593	0.12307	0.0600404	0.0670197	0.00892262	-0.0136087
876	AATCGGT	0.026093	0.250478	0.842576	0.0985431	-0.034522	1.16766	-0.105222	-0.0884526	0.0797309	0.122363	-0.00579498
877	AATCGTA	-0.0400132	-0.323685	-1.7045	-0.00472728	0.075458	-0.98518	-0.322241	0.0437819	-0.0371162	-0.0652662	0.0663369
878	AATCGTC	-0.139817	-0.00624619	-0.507301	0.0292132	-0.0354516	-1.03178	-0.0517423	-0.0683001	-0.0683072	-0.000192777	0.00849674
879	AATCGTG	-0.0701147	-0.586472	-0.74248	0.0420659	-0.0848129	-1.25308	0.198681	0.163817	-0.0138127	-0.0729835	0.0235475
880	AATCGTT	-0.0897829	-0.683732	-2.83536	-0.245648	0.00866399	-1.0129	-3.38969	-0.237981	-0.189092	-0.16484	0.0624445
881	AATCTAA	0.156665	-0.0640168	-0.484913	0.0103333	0.0143139	-0.438334	-0.0438362	0.0803093	0.0699138	0.0846402	0.0928836
882	AATCTAC	0.0275884	-0.124453	-1.5554	0.0876111	0.0764656	-0.267462	0.00458118	-0.00357426	0.0642584	0.0201782	0.0405295
883	AATCTAG	0.00142911	-0.732283	-0.63955	-0.0155402	0.0752257	-1.22868	0.172972	0.0104376	0.0176127	-0.0424447	0.0719786
884	AATCTAT	0.0319699	0.135846	-1.28843	0.048394	0.0534629	-0.162638	-0.706847	0.105677	0.165291	0.226922	0.135656
885	AATCTCA	0.0307956	-0.211231	-1.58606	-0.0156787	-0.0557072	0.210016	-0.122895	0.00762731	-0.0620589	0.0276574	0.0995535
886	AATCTCC	-0.0116362	-0.196119	-0.152419	-0.021433	-0.0779688	1.63883	0.0641141	-0.0318882	-0.0747664	0.0964858	-0.00626629
887	AATCTCG	-0.0157159	-1.03667	-0.562289	-0.025257	-0.0283112	-1.31737	0.106665	-0.02084	-0.0598249	-0.078545	-0.0523183
888	AATCTCT	0.0662077	-0.193397	-2.17272	0.188232	0.0439539	0.801846	-0.478258	0.0718446	0.0258912	0.151853	0.0737908
889	AATCTGA	-0.0792615	0.0116031	0.42758	0.0254628	-0.0525176	0.860391	0.026201	-0.123066	0.0342935	-0.0251251	0.0436783
890	AATCTGC	0.037586	-0.341606	-0.35088	0.130136	0.0299924	-0.913002	0.109058	0.0578046	0.0617196	-0.00316288	-0.000426921
891	AATCTGG	0.0991769	0.287491	0.45173	0.180144	0.256779	-0.159348	0.297588	0.152923	0.238282	0.218111	0.215268
892	AATCTGT	-0.0186379	0.129748	-0.14663	0.0499175	0.087952	0.725796	-0.122392	0.0597415	-0.0445426	0.126825	0.102364
893	AATCTTA	0.042843	-0.346194	-1.86861	-0.131665	0.0334566	-0.745613	-0.297336	-0.0983622	-0.0587902	-0.0144828	0.0298375
894	AATCTTC	0.0235009	-0.047056	-0.444351	0.0980699	0.0970085	-0.357701	-0.186185	0.0280883	-0.0564077	0.142913	0.0535874
895	AATCTTG	-0.0700553	-0.422182	-1.82853	0.0137209	-0.054262	-0.941485	-0.0663158	-0.035048	0.0477997	-0.0928316	-0.117867
896	AATCTTT	-0.179998	-0.796922	-2.86583	-0.129939	0.0792758	-0.628176	-3.1914	0.0412925	0.0279584	-0.0958584	0.126833
897	AATGAAA	-0.0692137	0.0164172	-0.0469133	0.00932127	-0.00328461	-0.198049	0.00613635	-0.0360158	-0.0402668	0.104784	0.0623182
898	AATGAAC	0.111452	0.137013	0.520398	0.161396	0.199558	0.806404	0.327784	0.110104	0.155	0.153757	0.142058
899	AATGAAG	-0.0740169	-0.791844	0.122785	0.0705457	-0.0599187	-0.869479	0.195684	0.0219255	0.035901	-0.0888906	0.00599577
900	AATGAAT	0.0310382	0.184776	0.706912	0.0955061	-0.00699948	1.16732	-0.0150773	-0.127042	0.0706996	0.0797255	0.103834
901	AATGACA	0.0546726	0.0591897	0.0208631	0.0415452	-0.0314006	0.514862	-0.0250163	0.100019	0.0413945	0.0862464	0.00813307
902	AATGACC	-0.0238189	0.0494699	0.626307	0.031702	0.00874872	0.915807	0.122401	-0.0556355	0.0832958	0.0205424	-0.0497785
903	AATGACG	-0.0533789	-0.648712	-0.703716	-0.0492769	-0.0193803	-1.0957	0.0729309	-0.0077648	0.0186413	-0.0998915	-0.0417571
904	AATGACT	0.0064018	0.0908087	-0.596382	0.0937538	0.0311831	0.689484	-0.0109804	0.0265695	0.0501543	0.155513	0.101573
905	AATGAGA	0.0836989	-0.33341	-0.521933	0.135525	0.088345	-1.02487	0.143666	0.0284514	0.0744084	-0.0439632	0.0698118
906	AATGAGC	-0.0515941	-0.283958	-0.183926	0.050084	-0.0949092	-0.470488	0.0796348	-0.0192526	-0.0660922	-0.040505	-0.0456789
907	AATGAGG	0.0482769	0.317522	0.798175	0.13519	-0.0139956	0.260784	0.155491	0.00218169	0.194693	0.187136	0.0478562
908	AATGAGT	-0.0207595	-0.266531	-0.541173	0.0345756	0.0503409	-0.667568	-0.147669	-0.033153	-0.113474	-0.0783907	0.0991962
909	AATGATA	-0.168638	-0.165582	-0.920627	0.0313159	0.0137265	0.493488	-0.0824182	-0.177251	-0.0724566	-0.0882568	0.064962
910	AATGATC	-0.24825	0.0132452	0.437882	-0.116563	-0.112361	0.645232	0.0141776	-0.00730265	-0.0830859	-0.0240438	-0.0206183
911	AATGATG	-0.0879972	0.0829046	0.922919	0.104188	0.045381	0.824259	0.137603	-0.170483	0.0705278	0.0528086	0.0105568
912	AATGATT	-0.191077	-0.291877	-2.14277	-0.0133268	-0.0658321	0.661049	-1.78332	-0.158797	-0.0305194	-0.0294468	0.0922595
913	AATGCAA	0.0598639	-0.281223	-0.313924	-0.0152797	0.0766773	-0.863537	0.0717123	0.0979262	-0.000849153	-0.0197179	0.0427301
914	AATGCAC	0.0684318	-0.220473	-0.271261	0.102941	0.0665996	-0.852951	0.10851	0.0255152	0.0649201	0.0637285	0.0681939
915	AATGCAG	-0.0582703	-0.69632	-0.228664	0.00249167	0.027093	-1.16864	0.190974	0.0120523	0.0133408	-0.0721631	-0.0680414
916	AATGCAT	-0.0379937	-0.139359	-0.127525	0.0442137	-0.00726917	-0.225077	-0.192288	-0.0457781	-0.0332885	0.0694184	-0.0646348
917	AATGCCA	0.013784	-0.190635	-1.08207	0.00392646	-0.00558796	-0.491306	-0.0985948	-0.0440065	0.0554381	-0.0876694	-0.077658
918	AATGCCC	0.0055068	-0.0353157	0.0440836	-0.100822	-0.0155097	-0.179867	-0.132416	-0.0832561	-0.0281096	-0.0202631	-0.118496
919	AATGCCG	-0.0499613	-0.862202	-0.227077	-0.0221449	0.0340816	-0.967883	0.125337	-0.0645643	-0.0927768	-0.126711	-0.0119635
920	AATGCCT	-0.219488	-0.274262	-1.48504	-0.0939242	-0.0676154	-0.183402	-0.306724	-0.0838602	0.046897	-0.0767913	-0.135244
921	AATGCGA	0.0398594	-0.619677	0.71002	0.0602593	-0.0143833	-0.353624	0.120359	-0.0309725	-0.158842	-0.127977	0.00920396
922	AATGCGC	-0.0523615	-0.703723	0.548778	0.0673363	0.15401	-0.588116	0.108518	0.0784826	-0.100596	-0.0161866	-0.0326821
923	AATGCGG	0.0954862	-0.181883	-0.283629	0.0052788	0.089269	-0.498094	0.20941	0.145446	0.123723	0.107694	0.0241538
924	AATGCGT	-0.0713859	-0.911757	0.121365	-0.120439	0.0962619	-0.853551	0.0298148	-0.0201517	-0.12625	-0.121398	-0.0879771
925	AATGCTA	0.0179434	-0.0757108	-0.524529	-0.148575	-0.056729	0.0177105	-0.161413	-0.0246972	-0.0635942	-0.102003	-0.0614387
926	AATGCTC	0.0276844	-0.108212	-0.374319	-0.0366024	-0.0633336	-0.276879	-0.050973	-0.0986902	-0.0197217	-0.0512847	-0.0028674
927	AATGCTG	0.0137407	0.30702	1.72654	-0.0474173	-0.00676532	1.65233	0.10317	-0.210261	0.0494901	-0.00905818	-0.06789
928	AATGCTT	-0.34482	-0.106458	-1.53706	-0.181473	-0.103316	0.494704	-0.852529	-0.108098	-0.0224127	-0.0318207	-0.00332079
929	AATGGAA	-0.0652142	0.147017	1.25922	-0.0400065	0.0231635	1.46995	0.149218	-0.152012	0.0373141	0.0148295	-0.0525992
930	AATGGAC	0.0209873	0.317517	1.11602	0.0349964	0.0066677	1.15001	0.144136	-0.0816446	0.087093	0.06684	0.034457
931	AATGGAG	-0.198854	-0.460898	-0.231157	0.019651	0.117939	-0.874528	0.143824	-0.0634385	-0.0542273	-0.0785391	-0.0232171
932	AATGGAT	0.0630547	0.254088	1.60379	-0.0147231	-0.0528235	1.74514	0.0120806	-0.170754	0.0719712	0.0297241	-0.130113
933	AATGGCA	0.0698221	-0.158625	-0.1853	0.12095	0.0743934	-0.632763	0.157372	0.0607015	0.112906	0.0135809	0.0230799
934	AATGGCC	-0.149466	-0.0694309	0.556672	-0.0384744	-0.0469878	0.711318	0.0170509	-0.116472	-0.0355776	-0.0799359	-0.106925
935	AATGGCG	0.0350756	-0.421047	1.02631	-0.00111036	0.0546377	0.223246	0.165816	0.0567342	-0.0370403	-0.0684886	-0.0710677
936	AATGGCT	0.105075	0.110833	0.587674	0.0230556	0.094219	0.502367	0.130134	-0.0574594	0.102267	-0.0213141	-0.054848
937	AATGGGA	0.0953063	0.167927	0.703246	0.03467	0.0476665	0.481188	0.122254	0.0195784	0.110739	0.0467406	0.0547335
938	AATGGGC	-0.0322506	0.00238696	0.178978	0.114904	-0.0243077	-0.319273	0.157035	-0.0289574	0.0138039	-0.0144533	0.0864161
939	AATGGGG	-0.0470142	0.122719	0.374973	0.0239636	0.00221074	-0.18795	0.271486	-0.114007	0.0173765	-0.0754363	0.00307689
940	AATGGGT	0.140942	0.403662	1.67337	0.10657	0.159237	1.80998	0.363217	-0.0557912	0.244914	0.149755	0.0773955
941	AATGGTA	-0.00626174	0.171764	0.704525	0.113551	-0.0128868	1.15199	-0.04592	-0.0104254	0.0993052	0.0342234	0.0600578
942	AATGGTC	-0.152123	0.0982624	0.665661	0.0207619	-0.0795924	0.651718	0.0483621	-0.0157729	0.00199699	-0.0333504	-0.159073
943	AATGGTG	-0.0542249	-0.239923	-0.183472	0.018164	-0.0127003	-0.547349	0.0968294	-0.104276	0.00652691	-0.0257261	-0.0372425
944	AATGGTT	0.0575069	0.464282	1.77928	0.0960488	0.00542873	1.9569	-0.00585111	-0.0885869	0.171593	0.0831811	0.255139
945	AATGTAA	0.00199928	-0.213909	-0.373818	0.0972189	0.0479248	-0.43719	-0.0414881	-0.0486386	0.00693824	-0.0124671	0.130175
946	AATGTAC	0.0573388	-0.0510176	-0.425414	0.0430717	0.0996814	-0.347432	0.0896882	0.0203232	0.0387872	0.0945073	0.133072
947	AATGTAG	-0.0160425	-0.765741	-0.090497	0.0766125	0.103717	-1.03029	0.183005	0.0495911	0.0161428	-0.0448936	-0.0366903
948	AATGTAT	-0.0212915	0.1904	0.490742	0.00229072	-0.0660821	1.12003	-0.204091	-0.0503652	0.0287647	-0.00529611	-0.0241676
949	AATGTCA	-0.110826	-0.207972	-1.52819	-0.059451	-0.0554957	-0.418024	-0.105391	0.0124425	-0.010388	-0.0697623	0.00925499
950	AATGTCC	0.0556163	0.187914	1.1977	-0.0273832	-0.068534	0.943769	0.0128941	0.0482901	0.0566501	0.0178007	-0.0152679
951	AATGTCG	0.103014	-0.649265	0.421551	0.15759	0.160757	-0.642382	0.184631	0.154904	0.00968848	0.0257594	0.042002
952	AATGTCT	-0.0228678	-0.405908	-2.29439	0.00986044	0.123341	-0.546295	-1.3607	0.0511841	0.0368875	-0.0986758	0.0376225
953	AATGTGA	-0.0723941	-0.452599	-0.639087	0.0194086	0.0107771	-0.938296	0.0319353	0.0317654	0.0556168	0.0191605	0.0557557
954	AATGTGC	-0.0945394	-0.698998	-0.720284	-0.0342804	-0.00309687	-1.22629	-0.0257984	-0.0120391	-0.153736	-0.0622193	-0.0158036
955	AATGTGG	-0.102966	-0.320182	-0.293789	0.0612061	0.0798884	-1.08176	0.0937832	-0.00464435	0.0316312	0.0170011	-0.0602062
956	AATGTGT	-0.106544	-0.332596	-0.736998	0.0149338	0.0657036	-0.83515	-0.319342	-0.0428845	-0.0616128	-0.00656759	0.0885818
957	AATGTTA	0.0687775	-0.234448	-1.32964	0.0634892	0.0893012	-0.247233	-0.119791	0.0481905	0.0368822	-0.064095	0.0113998
958	AATGTTC	-0.05947	-0.0895591	-1.8672	0.00991261	-0.00163753	-0.433597	-0.054323	-0.0427433	-0.0721222	-0.0491079	-0.0142568
959	AATGTTG	-0.0739907	0.121553	0.275165	0.00494057	0.0254872	0.0204871	0.217424	0.0439681	0.00523362	0.0629301	0.15412
960	AATGTTT	-0.246295	-0.641058	-2.17487	0.0955914	0.0354845	0.185322	-2.04741	-0.0528969	-0.00461573	-0.207586	0.0171575
961	AATTAAA	-0.17786	-0.16728	-0.734023	-0.40899	-0.0226183	-0.722084	-0.629193	-0.0155956	0.0320747	-0.0480102	0.03899
962	AATTAAC	-0.0790974	-0.566763	-1.89639	-0.110835	-0.071049	-0.906346	-0.199154	-0.1234	-0.140606	-0.0793957	-0.00893472
963	AATTAAG	-0.0630782	-0.783063	-0.0883762	0.0382834	0.109324	-0.911813	0.137075	0.0382621	0.0993327	0.0596764	0.00804465
964	AATTAAT	-3.88813	-1.05242	-2.57206	-3.45371	-0.603365	-0.245363	-3.74143	0.0687621	-0.295554	-0.287789	0.0807273
965	AATTACA	-0.769941	-0.596749	-2.99544	-2.43967	-0.0588036	-0.835904	-2.09101	0.0727905	-0.0725035	-0.119408	0.111079
966	AATTACC	-0.157604	-0.320279	-2.51283	-0.0130228	-0.0300142	-0.363763	-1.98691	0.134156	-0.0407188	-0.0796831	0.147218
967	AATTACG	-0.0449567	-0.770705	0.0324843	0.0131129	-0.0117635	-0.817349	0.197616	0.0383902	0.0288038	0.00666411	0.0585352
968	AATTACT	-3.90329	-3.07237	-3.66855	-4.24506	-2.30217	-1.5744	-4.34447	-0.0785657	-1.6257	-1.17188	0.044326
969	AATTAGA	-0.0906821	-0.276782	-0.610285	-0.206875	0.0281298	-1.16347	-0.1993	-0.0390083	0.0188035	0.00339242	0.0159201
970	AATTAGC	-0.0177718	-0.571703	-0.720326	-0.0433153	-0.0167222	-1.16141	0.0249598	-0.0263401	-0.11017	-0.112641	-0.0507621
971	AATTAGG	0.0952309	0.426959	1.26157	0.169746	0.0815136	0.942535	0.207888	0.0212289	0.163785	0.241452	0.158029
972	AATTAGT	-3.99364	-1.04358	-2.27774	-3.91997	-0.303622	-1.50286	-4.11321	-0.0971812	-0.258203	-0.298467	0.0503377
973	AATTATA	-0.78386	-0.226596	-2.85234	-2.69125	0.0489403	-0.750037	-2.58945	0.0738832	0.0425735	-0.0365686	0.213835
974	AATTATC	-0.0983876	0.110195	-0.218983	-0.133702	0.0365533	-0.602865	-1.19819	0.0983648	0.0361026	0.0949692	0.0786251
975	AATTATG	-0.125115	-0.614307	-0.594122	-0.103687	-0.0953758	-1.06717	0.0523576	0.012559	0.0092688	-0.0787809	-0.054817
976	AATTATT	-4.4265	-4.01034	-3.93095	-3.854	-3.87579	-2.59584	-4.64495	-0.149801	-3.5921	-3.71355	0.0665726
977	AATTCAA	0.0361602	-0.00938409	-0.449339	-0.185395	0.0765767	-0.650346	-0.366815	0.0508998	0.108774	0.0951606	0.0572471
978	AATTCAC	0.015315	-0.07051	-0.461453	-0.104169	0.00390682	-0.945362	-0.360342	0.067293	-0.0232334	0.122318	0.0917607
979	AATTCAG	0.038443	-0.79285	-0.552292	0.00451801	0.149148	-1.23712	0.137206	0.0426288	0.0785112	-0.0470931	0.0435984
980	AATTCAT	-1.9345	-0.00221191	-1.39589	-3.33259	0.0807604	-0.422044	-3.62002	0.17533	0.0142652	0.165184	0.167009
981	AATTCCA	-0.584252	-0.118547	-2.61384	-1.71895	-0.0886554	-0.611402	-1.99526	-0.0507839	-0.123884	-0.0726224	-0.0513113
982	AATTCCC	-0.29284	-0.092858	-0.46635	-0.87787	-0.148926	-0.42073	-1.59089	0.073387	-0.0725086	-0.00448248	-0.0374049
983	AATTCCG	-0.0056993	-0.731936	0.153764	-0.0283316	-0.0273373	-0.942583	0.0246843	-0.00472014	-0.164818	-0.0948116	-0.0223267
984	AATTCCT	-3.31047	-0.646963	-3.05986	-3.67403	-0.0152622	-0.563185	-4.03989	-0.09107	-0.190576	-0.146717	0.0671777
985	AATTCGA	-0.0377285	-0.690338	-0.817894	0.0947554	0.00421788	-1.1474	0.0852137	0.00300063	-0.0516935	-0.0659223	0.0230611
986	AATTCGC	-0.11499	-0.681283	-0.691697	-0.00661623	0.0587575	-1.19124	0.0652822	0.0338908	-0.0951228	-0.0234385	0.110528
987	AATTCGG	-0.0124238	0.474184	1.35065	-0.0198917	0.0502277	1.48836	-0.0101269	-0.0955622	0.137342	0.101656	-0.0531384
988	AATTCGT	-0.709332	-0.87627	-1.41801	-1.50157	-0.0374514	-1.33059	-3.68381	-0.050473	-0.126525	-0.177156	-0.1003
989	AATTCTA	-0.57251	-0.192223	-2.69742	-1.7248	-0.0461501	-0.915559	-2.2199	-0.120042	-0.157736	-0.234615	-0.00388336
990	AATTCTC	-1.75986	0.0437937	-0.498592	-2.94188	0.0165263	-0.539142	-2.78723	0.0661045	-0.0469092	0.098046	0.173491
991	AATTCTG	-0.0264104	0.03175	0.48208	-0.116799	-0.0644206	0.543188	-0.00509128	-0.124195	0.0247215	0.0310472	-0.0220998
992	AATTCTT	-3.64351	-1.39283	-2.84118	-3.28452	-0.599656	-0.734726	-4.44539	-0.059374	-0.553056	-0.512189	0.119956
993	AATTGAA	-0.19827	-0.395558	-0.727311	-0.818359	0.125716	-1.12595	-2.57439	0.0672628	0.0474364	-0.000852547	0.0493744
994	AATTGAC	-0.160922	-0.365725	-0.260169	-0.0551936	0.0199388	-1.09424	0.0982268	0.000443765	-0.045281	-0.0684889	-0.065285
995	AATTGAG	0.0413831	-0.435604	0.909255	0.00502884	0.0921789	-0.0905292	0.124895	0.158015	0.00210418	-0.0172503	0.01305
996	AATTGAT	-1.53706	0.0360019	0.73585	-3.02725	-0.00994347	0.999997	-3.45128	-0.0245255	0.0654155	0.0172889	0.0745478
997	AATTGCA	-0.0362195	-0.551852	0.0214387	-0.0722116	0.173582	-0.500448	-0.201449	0.21496	0.00518354	0.0343407	0.0351594
998	AATTGCC	-0.14703	-0.794008	-0.109831	-0.168882	-0.0628513	-1.01724	0.000359912	-0.0122008	-0.205514	-0.135733	-0.143902
999	AATTGCG	-0.0249974	0.661491	1.49634	0.000287268	0.213705	2.1756	0.127189	-0.250467	0.123351	0.12116	-0.138759
1000	AATTGCT	-1.55059	-0.852094	-1.1897	-3.26163	0.0861528	-0.690861	-3.57598	0.130019	-0.054462	-0.0615179	-0.0824869
1001	AATTGGA	-0.0578757	-0.182135	-0.378299	-0.145983	0.0752849	-0.982222	-0.606018	0.0189465	0.0624511	0.0492035	0.0431602
1002	AATTGGC	-0.106499	-0.594291	-0.808195	-0.0733441	-0.00127604	-1.31793	0.0798728	-0.0409752	-0.112068	-0.1218	-0.0512912
1003	AATTGGG	-0.0556398	-0.731656	-0.296704	0.0496592	0.0470837	-0.824391	0.0576379	0.0712421	0.0446084	0.00426724	0.0367828
1004	AATTGGT	-1.35555	-0.0536805	0.231415	-3.12085	-0.0212343	0.344654	-3.46125	-0.0939624	0.0140463	0.0860473	0.0684659
1005	AATTGTA	-0.931557	-0.608352	-1.81983	-2.93178	0.0455293	-1.27757	-3.87113	0.0331669	-0.0373878	-0.0656247	0.0825682
1006	AATTGTC	-0.035246	-0.537458	-0.675429	0.107769	0.121907	-1.18565	-0.132077	0.0832866	-0.098632	0.0636111	0.0716744
1007	AATTGTG	-0.0637515	-0.505622	1.10228	0.0229611	0.12533	0.133038	0.139213	0.207652	0.0577605	-0.0731106	0.0132299
1008	AATTGTT	-4.08867	-3.18691	-3.28363	-3.74799	-1.56953	-2.34698	-4.51172	0.0441113	-1.56361	-1.2958	0.0267672
1009	AATTTAA	-0.186564	-0.126278	-0.695938	-0.615082	-0.0548286	-0.794245	-0.864145	-0.124193	0.00535515	-0.0679366	-0.0234857
1010	AATTTAC	0.00947742	-0.208839	-2.404	-0.0700874	-0.00597452	-1.03748	-0.161279	0.0044801	-0.0995128	-0.0980489	0.0407436
1011	AATTTAG	-0.0244023	-0.865138	-0.505508	0.0679351	0.0428016	-1.37745	0.194764	0.0184077	0.0104537	-0.0289992	-0.0253834
1012	AATTTAT	-3.2926	-0.0718297	-1.60539	-3.417	0.0414998	-0.285315	-3.73541	-0.00885789	0.0363772	0.0953878	0.0716355
1013	AATTTCA	-0.858614	-0.509058	-2.60689	-2.79819	-0.0860772	-0.814119	-2.95096	-0.0707146	-0.0852223	-0.150036	0.0414127
1014	AATTTCC	-0.315973	-0.402007	-1.18407	-3.01203	-0.593691	-0.406281	-3.33824	-0.00820449	-0.236905	-0.129826	0.049547
1015	AATTTCG	0.0111808	-0.911258	-0.00646008	0.0657183	0.0707286	-1.0237	0.0520473	0.155028	0.0311978	0.0625408	-0.0301079
1016	AATTTCT	-3.5665	-1.15393	-3.13765	-4.03405	-0.176931	-1.00477	-4.53403	0.0588261	-0.187933	-0.341006	0.211644
1017	AATTTGA	-0.0374782	-0.182907	-0.59581	-0.170328	-0.0114905	-1.22436	-0.279825	-0.0894339	-0.0745573	-0.0352625	0.121355
1018	AATTTGC	0.0148209	-0.804694	-0.115537	-0.0796248	0.0336022	-1.08258	0.0920293	-0.000832358	-0.105696	-0.134482	0.0171835
1019	AATTTGG	-0.021957	-0.262818	-0.200346	-0.000184055	-0.00525336	-0.93458	-0.00735939	-0.00189795	-0.032062	0.0655367	0.11462
1020	AATTTGT	-3.00218	-0.417311	-1.39677	-3.62331	0.0348048	-1.38793	-3.80287	-0.0300043	-0.0559681	0.0159283	0.0936541
1021	AATTTTA	-0.985835	-0.269	-2.76764	-2.50992	-0.0527788	-0.656223	-2.76294	-0.110911	-0.0913153	-0.170678	-0.0359822
1022	AATTTTC	-0.419461	-0.0433017	-0.953648	-1.46092	-0.00956463	-0.784736	-0.999312	-0.00907781	-0.0932857	0.0881149	-0.0120443
1023	AATTTTG	0.0431151	-0.559042	-0.507852	-0.0928056	0.0693977	-1.17386	0.0388415	0.060601	-0.0430973	-0.0355719	0.0157661
1024	AATTTTT	-3.79162	-2.11106	-3.04538	-3.57241	-0.665491	-0.916756	-3.94051	-0.0975969	-0.796368	-0.811817	0.146222
1025	ACAAAAA	-0.0106373	-0.0150942	0.0770511	-0.00132851	0.0593384	-0.697871	0.159599	-0.059064	0.00788795	0.0786195	-0.0130306
1026	ACAAAAC	0.0235007	-0.132241	-0.374916	-0.0541191	0.0703013	-0.816797	0.177237	-0.0569815	0.0532702	0.01541	-0.068127
1027	ACAAAAG	0.0930353	-0.686084	0.296001	0.106381	0.172363	-0.683035	0.283844	0.155844	0.07849	0.0749418	0.016403
1028	ACAAAAT	-0.0778646	-0.196101	-0.703115	0.00948789	0.0593668	-0.695685	0.0937141	-0.0826565	0.160996	0.0256244	0.159072
1029	ACAAACA	0.0882466	-0.168235	-2.01027	0.00161603	0.0260901	-0.769107	0.0773301	-0.00643353	0.129459	0.0692548	-0.00689645
1030	ACAAACC	-0.0197678	-0.235702	-0.755352	-0.0843312	-0.151936	-0.794309	-0.262612	-0.0272645	0.00825321	0.0530868	-0.172511
1031	ACAAACG	0.0767814	-0.687959	0.826309	-0.104035	0.0101124	-0.169739	0.211518	-0.0255732	-0.0453798	-0.0230198	-0.0802395
1032	ACAAACT	-0.149068	-0.572125	-3.205	-0.0976264	-0.0775034	-1.10586	-0.154002	-0.155085	-0.0631213	-0.116376	-0.10483
1033	ACAAAGA	0.0291977	-0.0114523	-0.0369211	0.169297	0.0857499	-0.969938	0.130043	0.115329	0.0206404	0.0495378	0.0665554
1034	ACAAAGC	0.0486015	-0.310619	-0.226431	0.113188	0.073691	-1.15206	0.277024	0.107116	0.167309	0.0277552	0.0527213
1035	ACAAAGG	0.0359	-0.535461	-0.271411	0.0320064	0.0335399	-0.921223	0.194348	0.0875997	0.0275605	0.0584164	-0.0105151
1036	ACAAAGT	0.0291154	-0.0721533	-0.458392	0.0955141	0.136821	-1.0552	0.207841	0.0576723	0.122702	0.00974617	0.114171
1037	ACAAATA	0.104171	-0.0902715	-1.43707	0.0697086	0.185074	-0.638183	0.147011	-0.0694389	0.132712	0.117101	0.212528
1038	ACAAATC	0.187601	0.114853	-0.0153437	0.137235	0.13749	-0.646463	0.196948	-0.0863546	0.199981	0.17669	0.27567
1039	ACAAATG	0.105848	-0.564767	-0.336622	0.0932343	-0.0119714	-1.01888	0.195753	0.0996022	0.0992656	0.0754045	-0.0616708
1040	ACAAATT	0.00235972	-0.25754	-2.47044	-0.0709563	0.00755159	-0.751798	-0.0764727	-0.0429807	0.0434489	-0.0415452	0.0168105
1041	ACAACAA	-0.0452987	-0.165004	-0.540954	-0.0350489	0.0591927	-0.763417	0.104601	-0.12326	0.0021167	-0.0177195	0.0296918
1042	ACAACAC	-0.0593361	-0.103981	-0.516099	-0.0763137	-0.0401709	-0.649849	0.21459	-0.0539692	-0.0268356	0.0373026	-0.0324409
1043	ACAACAG	0.0248777	-0.541406	-0.358241	0.132833	0.110303	-0.811358	0.181501	0.146929	0.0837783	0.0394468	0.0261413
1044	ACAACAT	0.0426536	0.394472	0.521774	0.0555179	0.0688326	0.40521	0.200085	-0.0382171	0.0599117	0.213673	0.0201004
1045	ACAACCA	0.0630322	-0.171598	-1.83087	-0.0745474	0.0275739	-0.708252	-0.320765	-0.0616116	-0.0202422	0.0612841	-0.029298
1046	ACAACCC	-0.116278	-0.170184	-0.575581	-0.254546	-0.118132	-0.617713	-0.557057	-0.106264	-0.0826132	-0.140095	-0.136953
1047	ACAACCG	0.0977152	-0.611374	0.0794834	0.0278137	0.106634	-0.500583	0.233143	0.0208227	0.0631951	0.017278	0.0156457
1048	ACAACCT	0.0585331	-0.274816	-2.08438	-0.0771827	0.0430343	-0.396128	-0.253615	-0.077835	-0.00895416	-0.016185	-0.0329081
1049	ACAACGA	-0.0920297	-0.44854	-0.391938	-0.0478308	-0.123407	-1.10344	0.0727556	-0.102681	-0.119628	-0.0880206	-0.152945
1050	ACAACGC	0.0367778	-0.368486	-0.327278	0.0248438	0.0612217	-0.846368	0.216468	-0.0534165	-0.0334214	-0.0976726	0.0460162
1051	ACAACGG	0.0558711	-0.385543	-0.288191	0.0105591	0.104217	-0.614687	0.181329	-0.00401391	0.106739	-0.0323743	-0.00611352
1052	ACAACGT	-0.105972	-0.189309	-0.464094	-0.0246422	-0.141014	-0.980784	0.0828715	-0.133972	0.0367112	-0.209055	-0.109588
1053	ACAACTA	-0.0554151	-0.309083	-1.81848	-0.134386	-0.0363603	-0.853126	-0.0669475	-0.172425	-0.0259115	0.0152104	-0.0132696
1054	ACAACTC	-0.0383838	-0.260707	-0.677375	-0.142251	-0.0973802	-0.771582	-0.0270396	-0.16274	-0.0830961	-0.020059	-0.190002
1055	ACAACTG	0.0800084	-0.319307	-0.0282668	0.040791	0.00972382	-0.317658	0.103596	-0.0198544	0.0337236	0.0791478	-0.0463219
1056	ACAACTT	-0.131127	-0.207463	-2.55621	-0.0071694	0.0462413	-0.59785	-0.350044	-0.09307	0.00978353	-0.0538788	0.0518836
1057	ACAAGAA	0.0972482	-0.103829	0.0150137	0.0264216	0.124519	-0.761067	0.100308	-0.0920508	0.0499546	0.0574195	0.13776
1058	ACAAGAC	-0.00455945	-0.0440291	0.349489	-0.0113935	0.0168621	-0.636297	0.0992457	-0.181595	-0.0023042	-0.0213705	-0.090731
1059	ACAAGAG	-0.0444463	-0.655085	0.206667	-0.0327623	0.0665412	-0.750081	0.196853	0.0263903	-0.117261	-0.0990959	-0.0632617
1060	ACAAGAT	0.057542	-0.0719565	-0.00214563	0.0907605	0.0881445	-0.14719	0.149565	0.0314205	0.0989861	-0.000514872	0.116582
1061	ACAAGCA	0.00953665	-0.493997	-1.07062	0.00827701	-0.0101392	-0.971654	0.035608	0.0596372	-0.0432776	0.000752414	-0.0977121
1062	ACAAGCC	-0.0683326	-0.378909	-0.454234	0.020314	-0.0150077	-0.918543	0.14688	-0.00291634	0.105875	-0.032795	-0.0481589
1063	ACAAGCG	0.0182681	-0.504008	0.93609	-0.0440435	-0.0538188	-0.0845574	0.0626556	0.00428676	-0.0766779	-0.0775302	-0.0604934
1064	ACAAGCT	0.121778	-0.122934	0.141082	0.0362811	0.130873	-0.116139	0.262434	-0.0195301	0.0342563	0.064697	0.0988392
1065	ACAAGGA	-0.00849205	0.0604799	0.274143	-0.0285413	0.0426346	-0.823686	0.0634935	-0.132509	0.0214783	-0.0527269	0.0117607
1066	ACAAGGC	0.0972339	-0.300463	-0.126018	-0.00663358	0.100621	-0.882115	0.272346	0.0813137	0.0972112	0.0721705	0.0770832
1067	ACAAGGG	-0.0334787	-0.711486	-0.327461	-0.0618776	0.0617555	-1.03026	0.121544	0.0781662	0.00969446	0.00050142	-0.0475459
1068	ACAAGGT	-0.136145	0.0524199	0.12823	0.0615656	-0.0364633	-0.273509	0.133696	-0.0989354	0.0485178	-0.144099	-0.0824161
1069	ACAAGTA	-0.00765875	-0.245875	-1.33519	0.0539147	-0.00645597	-0.891293	-0.0909481	-0.0647251	0.0848969	0.01185	-0.026948
1070	ACAAGTC	0.052407	-0.70485	-0.528716	0.0903201	-0.0163145	-0.894052	0.167642	-0.0118321	0.0309114	-0.0925212	0.0726106
1071	ACAAGTG	0.0207461	-0.593854	-0.222574	0.00443206	0.107001	-0.998272	0.206298	0.0414372	0.100533	-0.0253894	-0.0340933
1072	ACAAGTT	3.74486e-05	-0.602854	-2.36125	0.0678245	-0.0623117	-0.805661	0.0322878	0.0284612	-0.0272491	-0.07103	0.0754665
1073	ACAATAA	-0.011127	-0.202176	-0.259398	-0.0172869	-0.0466916	-0.78712	0.182308	-0.115563	0.0609834	0.0272893	0.0161569
1074	ACAATAC	-0.0628215	-0.233386	-0.877875	-0.0904361	0.0710056	-1.0351	0.0926357	-0.151552	0.0349308	-0.0973728	0.0130276
1075	ACAATAG	0.194572	-0.51744	0.149737	0.146724	0.0661738	-0.68831	0.285468	0.210955	0.124584	0.105472	0.17952
1076	ACAATAT	0.219131	-0.026806	-1.0886	0.129299	0.0517401	-0.617139	0.0589594	-0.0160578	0.158524	0.131716	0.199857
1077	ACAATCA	0.112127	0.0290817	-1.06607	0.013242	0.0143698	-0.333138	0.140416	-0.0244431	0.0515621	0.171682	0.171719
1078	ACAATCC	0.0310424	-0.199719	-0.226723	-0.000128076	0.0290983	-0.480079	0.137407	-0.0982591	0.00442495	0.0444628	0.0285265
1079	ACAATCG	0.0442107	-0.477786	0.870079	0.0747328	0.127943	-0.124299	0.243378	0.0975037	-0.00749987	0.0410525	-0.0245659
1080	ACAATCT	0.0673658	-0.378743	-2.24037	-0.0215234	-0.0158279	-0.824519	-0.0703931	-0.059797	0.0923055	0.0866504	-0.00689487
1081	ACAATGA	0.0727412	-0.263915	-0.134221	-0.0126789	-0.0263604	-0.884893	0.075341	-0.0565002	0.147946	-0.0992741	0.0271308
1082	ACAATGC	0.13256	-0.569774	-0.236991	0.020209	0.0759273	-1.09688	0.178885	0.101414	0.0254883	-0.0819147	0.00672731
1083	ACAATGG	0.0385157	-0.686244	-0.57016	0.0432609	0.00695439	-1.13486	0.183713	0.0285041	0.0427673	-0.0506457	-0.0203853
1084	ACAATGT	-0.0832518	-0.255021	-0.68897	0.0121912	0.0138461	-0.874046	0.0597032	-0.0574343	0.0362212	-0.0607431	-0.0622383
1085	ACAATTA	-0.0243933	-0.182864	-1.70566	-0.0158024	0.0967267	-0.672415	0.0166609	-0.0169007	0.214581	-0.101345	0.18529
1086	ACAATTC	0.0757036	-0.364885	-0.506822	0.0878851	-0.0667577	-1.12949	0.10801	-0.0126823	0.00859152	-0.108571	-0.0850713
1087	ACAATTG	0.0376827	-0.699659	-0.363609	0.00443189	0.0366598	-1.01933	0.176829	0.112152	0.075466	0.0657213	0.0995472
1088	ACAATTT	-0.0391305	-0.365068	-2.91515	0.00528948	-0.122298	-1.0514	-0.134207	-0.220458	0.00775196	-0.0691432	0.00947193
1089	ACACAAA	0.123103	-0.0489188	-0.083854	0.0766993	0.24149	-0.67792	0.265855	-0.0304196	0.150563	0.0906534	0.0648685
1090	ACACAAC	0.0420004	-0.152827	-1.77937	-0.0029046	0.0539821	-0.810378	0.166626	-0.103542	0.167322	0.0555943	-0.00261404
1091	ACACAAG	-0.0497006	-0.585628	0.312648	-0.0131726	0.0267298	-0.526215	0.250886	0.0889578	-0.0737791	-0.00841477	-0.0817933
1092	ACACAAT	0.0724785	-0.24494	-1.37076	0.0474651	0.155319	-0.800782	0.0269125	-0.0598034	0.0810126	-0.00403793	0.063857
1093	ACACACA	-0.0455457	-0.301701	-1.45371	-0.181079	-0.0567104	-0.646915	-0.0272446	-0.0984157	-0.0525035	-0.121169	0.00281113
1094	ACACACC	0.00997549	-0.139777	-0.46665	0.126333	0.00155874	-0.706508	-0.00187561	-0.124121	-0.0860229	-0.0180058	-0.123738
1095	ACACACG	-0.0259464	-0.457654	0.792426	0.0308687	0.0643586	-0.177381	0.136671	-0.0271439	-0.0175536	-0.165306	-0.0681758
1096	ACACACT	-0.110153	-0.745229	-2.67515	-0.0953392	0.0521405	-0.994668	-0.257014	-0.144471	0.0203634	-0.423584	0.0685656
1097	ACACAGA	0.112019	-0.209419	-0.195963	0.14259	0.137099	-1.00688	0.201574	0.014519	0.156523	0.138715	0.0893014
1098	ACACAGC	-0.0435064	-0.438185	-0.45444	-0.00320476	-0.0548583	-0.871491	0.150838	0.0759898	-0.017563	0.025034	0.0594992
1099	ACACAGG	0.239073	-0.469799	-0.218218	0.141282	0.169635	-1.09264	0.255937	0.180233	0.225952	0.148944	0.0597867
1100	ACACAGT	0.03999	-0.445918	-0.719041	-0.00778822	-0.0041938	-0.610789	0.0692108	-0.0719362	0.0920768	-0.137134	0.126243
1101	ACACATA	-0.143347	-0.333103	-1.04536	-0.0125878	-0.0425767	-0.645393	0.0666262	-0.166189	0.00997076	0.0494417	0.0413042
1102	ACACATC	-0.0239406	-0.339636	-0.350714	0.00749737	0.0442201	-0.926918	0.0370004	-0.0262842	0.0522088	0.0122552	0.0293124
1103	ACACATG	0.0874299	-0.68627	-0.228963	-0.0433603	0.0107191	-0.752659	0.160199	0.148075	0.00235988	-0.128923	0.0736005
1104	ACACATT	0.0923891	-0.350558	-1.79687	0.0779015	0.128424	-0.64468	-0.119676	-0.0701461	0.0392971	0.00528101	0.196737
1105	ACACCAA	-0.0541506	-0.251702	-0.310513	-0.185273	-0.0602079	-0.681831	-0.00634113	-0.193081	-0.107667	-0.0881721	-0.0946489
1106	ACACCAC	0.15196	0.0303541	-0.362489	0.156549	0.187953	-0.371645	0.193539	-0.0704128	0.0838314	0.0990553	0.0726521
1107	ACACCAG	-0.0364978	-0.607681	-0.0611966	-0.0529999	-0.0298108	-1.06544	0.0907409	-0.0706028	-0.0710241	-0.120497	0.00680925
1108	ACACCAT	-0.117761	-0.142357	-0.777404	-0.0396597	-0.110046	-0.461489	-0.0132311	-0.0945985	-0.13035	-0.010767	-0.227818
1109	ACACCCA	-0.0163372	-0.0384886	-0.89386	-0.105375	-0.0239162	-0.519002	-0.21752	-0.141825	-0.0145209	0.0345484	-0.0547609
1110	ACACCCC	-0.141659	-0.102667	-0.0347249	-0.0788548	-0.00473282	-0.177906	-0.210921	-0.271394	-0.0188367	-0.0658187	-0.23697
1111	ACACCCG	-0.0310407	-0.87907	-0.277902	-0.063794	0.0373447	-0.829794	0.067043	-0.128112	-0.0723686	-0.121716	-0.132729
1112	ACACCCT	0.0537097	-0.171677	-1.80912	-0.204448	0.030191	-0.17606	-0.174821	-0.140299	-0.0813588	-0.0336032	0.039737
1113	ACACCGA	-0.166411	-0.330914	-0.139672	-0.0605602	0.0471695	-0.882653	0.115833	-0.20362	-0.0796827	-0.0388093	-0.171227
1114	ACACCGC	-0.0695206	-0.592487	-0.565717	-0.137412	-0.0510792	-0.97613	0.122028	-0.255111	-0.0812432	-0.147875	-0.136212
1115	ACACCGG	-0.0132569	-0.210013	-0.0251986	-0.050639	0.0182601	-0.48957	0.0867162	-0.0927478	0.0216874	-0.175682	-0.140627
1116	ACACCGT	-0.173097	-0.503241	-0.649047	-0.0437494	0.0355393	-0.978559	0.0792358	-0.241188	-0.0332934	-0.143755	-0.103981
1117	ACACCTA	-0.0173142	-0.238115	-1.04219	-0.0578083	0.0303375	-0.527148	-0.0272557	-0.130053	-0.0523559	0.0187568	0.0863699
1118	ACACCTC	-0.0972634	-0.108328	0.217765	-0.0699781	0.0125353	0.232143	0.00374441	-0.222667	0.0394361	0.0169217	-0.0381915
1119	ACACCTG	0.0718091	-0.395686	-0.365449	0.102677	0.199255	-0.670013	0.274531	0.0676892	0.154456	0.0411139	0.0624038
1120	ACACCTT	0.024573	-0.121356	-2.1496	0.111739	-0.0896431	-0.388091	-0.166852	-0.0505933	0.075141	-0.049506	0.0537641
1121	ACACGAA	-0.0335539	-0.544301	-0.41185	-0.0973612	-0.057025	-1.05845	0.0615623	-0.0688822	0.10007	-0.109419	-0.127174
1122	ACACGAC	0.0562971	-0.19135	-0.242558	-0.00808924	0.0418413	-0.775501	0.111181	-0.042793	0.0491764	0.0203925	-0.0214072
1123	ACACGAG	-0.0315437	0.150629	1.16222	0.0158196	-0.0169254	-0.118983	0.0375557	-0.0977439	-0.0247969	-0.0118749	-0.107317
1124	ACACGAT	-0.081079	-0.372417	-0.836089	-0.0715577	0.0380111	-0.665638	0.137802	-0.0900729	0.0631376	-0.064283	-0.0241979
1125	ACACGCA	-0.0246214	-0.597963	-0.938159	0.0694796	0.00577719	-0.917552	0.173284	0.00535157	-0.0213956	-0.0454571	-0.02596
1126	ACACGCC	-0.0805821	-0.383092	-0.642332	-0.0107376	-0.0793653	-0.61017	0.00434486	-0.179101	-0.114132	-0.0661828	-0.0126704
1127	ACACGCG	0.102685	0.389195	1.78339	0.00716959	0.140207	1.891	0.126753	0.119809	0.000439818	0.0255144	0.0438564
1128	ACACGCT	-0.0926995	-0.836802	-2.00309	0.108182	0.0178367	-0.994599	0.0626916	-0.014314	-0.00694808	-0.231732	-0.0122964
1129	ACACGGA	-0.0296231	-0.260114	-0.0315021	0.0486581	-0.0100279	-0.660366	0.0662979	-0.0385787	0.105222	0.0174556	-0.0536628
1130	ACACGGC	0.0215159	-0.419938	-0.372605	-0.000609942	0.0347709	-0.937044	0.209284	-0.0760471	0.0640791	-0.0284404	0.0572742
1131	ACACGGG	-0.0148117	-0.549204	-0.0655988	-0.0441384	0.0882601	-0.776493	0.192472	0.0246547	0.00740229	0.00898095	0.0118226
1132	ACACGGT	0.00915027	-0.513995	-0.690806	0.0371945	-0.111724	-0.605782	-0.00767125	-0.115446	0.041315	-0.181844	-0.00998975
1133	ACACGTA	-0.0490591	-0.534442	-1.03406	-0.0414424	0.0454704	-0.947499	0.022389	-0.218915	-0.0785277	-0.199641	-0.142849
1134	ACACGTC	-0.0435061	-0.312567	-0.505796	0.0417478	0.129793	-0.861781	0.127849	-0.0751548	0.0245701	-0.0135743	-0.0775508
1135	ACACGTG	-0.00606785	-0.596013	-0.0401285	0.0588679	0.136957	-0.731253	0.159018	0.0610518	0.0904337	0.0778791	0.0483389
1136	ACACGTT	0.0701749	-0.90357	-2.31809	-0.0124777	0.104788	-0.805445	-0.0562397	-0.0458608	0.0546579	-0.358671	0.0909455
1137	ACACTAA	-0.0280957	-0.206342	-0.601928	-0.0403781	0.146162	-0.791269	0.144684	-0.151357	0.0554927	-0.115144	-0.110832
1138	ACACTAC	0.0978234	-0.384365	-2.02936	0.0137918	0.103536	-0.831032	0.165257	-0.000647982	-0.00673388	-0.0861716	0.0244532
1139	ACACTAG	0.0247744	-0.640715	0.143125	0.0113862	0.119714	-0.660058	0.214301	0.019282	0.000655859	-0.00737434	-0.00797251
1140	ACACTAT	0.0471471	-0.140552	-1.40828	-0.0288373	-0.000308877	-0.862385	-0.0201753	-0.0741801	0.110081	-0.0433718	0.0402917
1141	ACACTCA	-0.073583	-0.435217	-1.55141	-0.13352	-0.0215175	-0.906627	-0.0772385	-0.158562	-0.0515126	-0.0775088	-0.0315742
1142	ACACTCC	0.0182339	-0.0403832	0.475971	-0.046418	0.10936	1.00701	0.143192	-0.10402	0.074288	0.0354936	0.0377019
1143	ACACTCG	0.0528602	-0.260965	0.661268	0.054801	0.0228123	-0.266603	0.289979	0.00758307	0.0662697	0.0823108	-0.0804392
1144	ACACTCT	-0.0120432	-0.365553	-2.52586	0.0940057	-0.0267505	-0.810621	-0.0760122	-0.0589889	0.0923829	-0.0965167	0.00172089
1145	ACACTGA	-0.0116171	-0.166846	-0.206951	0.00301435	0.0336819	-0.541182	0.105724	-0.0830157	-0.0551384	0.0817774	-0.100764
1146	ACACTGC	0.0281799	-0.396991	-0.394688	0.14406	0.00218337	-0.814492	0.182551	0.0128395	0.143742	-0.0411743	-0.0828825
1147	ACACTGG	-0.0486974	-0.740193	-0.554101	-0.00356227	-0.0767848	-1.12011	0.0759003	-0.0340577	-0.0880096	-0.179576	-0.121165
1148	ACACTGT	-0.108743	-0.521345	-0.759265	0.0391764	-0.0624281	-0.891183	0.099033	-0.0842764	-0.0218148	-0.0968422	-0.0322526
1149	ACACTTA	-0.129091	-0.426563	-1.51848	-0.172849	-0.15269	-0.957183	-0.0380993	-0.0869496	-0.128238	-0.0610172	-0.115569
1150	ACACTTC	-0.0166946	-0.22016	-0.494724	-0.00149559	-0.00590054	-0.965621	0.126988	-0.0529548	0.0142657	-0.137324	0.00682134
1151	ACACTTG	0.0511679	-0.759058	-0.953695	0.076927	0.133739	-0.984513	0.0999524	0.0514454	0.0449425	-0.0725781	0.115428
1152	ACACTTT	0.0396666	-0.468601	-2.75912	0.0488003	-0.0492649	-0.754487	-0.368887	-0.13116	-0.0178374	-0.0681171	0.0705779
1153	ACAGAAA	0.0814197	-0.0406683	0.0440312	0.0483181	0.148958	-0.599733	0.21184	0.0314907	0.200989	0.0536378	0.0409533
1154	ACAGAAC	0.0294102	-0.0901242	-0.314718	-0.00390272	0.0716394	-0.678668	0.128085	-0.0761793	0.0736134	-0.00860022	-0.0361452
1155	ACAGAAG	0.030018	-0.553692	0.336978	0.0725687	0.186882	-0.402489	0.241347	0.0889609	-0.0412306	0.0511893	-0.0544204
1156	ACAGAAT	-0.0379826	-0.070681	-0.483411	0.00799357	0.113682	-0.28407	0.0984793	-0.296489	0.136124	-0.0347062	0.152731
1157	ACAGACA	0.0430331	0.00532132	-1.08304	-0.0374832	0.149367	-0.195892	0.143995	-0.167928	0.0507445	0.0015862	-0.0753697
1158	ACAGACC	0.0255972	-0.104247	0.432044	-0.106784	-0.0896463	0.252059	0.0155244	-0.201934	-0.0171361	-0.132012	-0.0719451
1159	ACAGACG	0.172936	-0.456739	0.316203	0.151549	0.0138831	-0.352227	0.221065	0.168656	0.169891	0.0999497	0.0741405
1160	ACAGACT	-0.0107909	-0.256278	-1.92096	-0.113232	0.0214861	-0.115837	-0.0205065	-0.0669785	0.0046739	-0.0882169	-0.028073
1161	ACAGAGA	-0.148374	0.0516496	0.478234	0.0464258	0.091813	-0.731219	0.096735	-0.0316894	0.14165	-0.110234	0.0371489
1162	ACAGAGC	0.0451077	-0.423051	-0.51312	0.125412	0.054847	-1.06643	0.244173	0.268405	0.0315932	0.0020328	0.0318539
1163	ACAGAGG	-0.066861	-0.62396	-0.403857	0.010588	0.0352706	-0.902359	0.229689	-0.0913497	0.0817777	-0.0409647	0.0595707
1164	ACAGAGT	-0.0375065	-0.376732	-0.79192	0.113183	0.0489939	-1.06137	0.102463	0.0531635	0.0557	0.0604403	0.135283
1165	ACAGATA	0.0947502	-0.0724898	-1.2463	0.00561582	0.147819	-0.355112	0.125818	0.0111973	0.151951	-0.00584449	0.177508
1166	ACAGATC	-0.0492619	-0.16412	-0.0750395	-0.145611	-0.132096	-0.821876	0.0724822	-0.244253	-0.0580227	-0.128156	-0.115168
1167	ACAGATG	0.060035	-0.250989	-0.00444394	0.136235	0.215434	-0.539359	0.291561	0.108323	0.14404	0.025576	0.126468
1168	ACAGATT	-0.187858	-0.256664	-2.42252	-0.0436264	0.0367542	-0.694694	-0.219671	-0.0848197	-0.0316954	-0.182802	-0.104115
1169	ACAGCAA	0.0748484	-0.336857	-0.465451	0.00446043	0.167578	-1.02507	0.0515407	-0.00459646	-0.0025849	-0.0281164	-0.0533825
1170	ACAGCAC	-0.119884	-0.601752	-0.804782	-0.0262487	-0.065398	-0.937169	0.0779809	-0.138768	-0.0404967	-0.165014	-0.0837363
1171	ACAGCAG	0.00252777	-0.68548	0.0785966	-0.0260004	0.0144822	-0.586713	0.236775	0.00547353	0.0251051	-0.0215148	0.0786367
1172	ACAGCAT	0.00238028	-0.399502	-0.664945	0.017615	-0.0841337	-0.758796	0.0813864	0.0363967	-0.184132	-0.141724	-0.0238851
1173	ACAGCCA	-0.0562768	-0.332988	-1.25045	0.0271864	-0.104986	-0.755583	0.0550404	-0.11141	0.108738	0.03057	-0.0393122
1174	ACAGCCC	-0.103468	-0.284475	-0.081961	-0.0748606	-0.111505	-0.581765	-0.0587432	-0.249195	-0.0669553	-0.153432	-0.18479
1175	ACAGCCG	-0.107575	-0.548738	0.683661	0.070632	-4.61022e-05	-0.0496097	0.144421	0.0155731	-0.0344468	-0.0391184	-0.0795828
1176	ACAGCCT	-0.0908528	-0.499871	-2.15764	-0.117204	-0.051928	-0.845076	-0.0357621	-0.180043	-0.0663977	-0.221497	-0.0372072
1177	ACAGCGA	-0.186126	-0.322193	0.838945	-0.0602966	-0.0330667	0.176668	0.0632094	0.0492336	0.0353522	-0.188515	-0.0866102
1178	ACAGCGC	-0.0999853	-0.343412	0.560437	-0.127303	-0.146242	-0.142838	-0.0853712	-0.169538	-0.140884	-0.12769	-0.15088
1179	ACAGCGG	-0.0990416	-0.757606	-0.497702	-0.0297105	0.031274	-0.917086	0.168932	0.0185174	-0.00733763	-0.13372	0.0319199
1180	ACAGCGT	-0.181588	-0.456132	0.510117	-0.0392451	-0.0257396	0.00975526	0.0973365	-0.077003	-0.00232488	-0.164693	-0.108986
1181	ACAGCTA	-0.0611524	-0.355294	-1.37119	-0.168366	-0.00109167	-0.836333	-0.0564708	-0.0254462	0.0970632	-0.00812227	-0.035598
1182	ACAGCTC	0.0230537	-0.25691	-0.452906	0.0301026	0.113738	-0.611635	0.212789	0.0544662	0.145352	-0.00634923	0.0462444
1183	ACAGCTG	0.0358711	0.25208	1.07698	0.0384135	0.138688	0.879903	0.213314	0.0846914	0.250157	0.170186	0.0487137
1184	ACAGCTT	-0.13119	-0.415313	-2.19495	-0.0230845	-0.0996379	-0.791919	-0.0429043	-0.119349	-0.0193131	-0.0207643	-0.0212345
1185	ACAGGAA	-0.0709092	0.0630754	0.774502	0.0543846	-0.0522693	0.247596	0.136523	-0.0418415	0.0385611	0.0699789	-0.0306689
1186	ACAGGAC	0.153102	0.479246	1.35922	0.14847	0.015286	1.04016	0.314623	0.0877156	0.175	0.189414	0.0584508
1187	ACAGGAG	0.0926885	-0.43936	0.10934	0.291568	0.241272	-0.56147	0.360832	0.313638	0.269929	0.243516	0.209524
1188	ACAGGAT	0.124737	0.270678	1.64065	0.0989658	0.177654	1.89826	0.225505	-0.0936831	0.182278	0.129575	0.048326
1189	ACAGGCA	0.0727551	-0.41847	-0.625309	0.0721439	0.0345522	-0.884531	0.164137	0.142842	0.0297027	0.0214704	0.0686324
1190	ACAGGCC	-0.0181278	-0.217571	-0.158218	-0.0980272	0.0592547	-0.722552	0.155478	0.0685414	0.0870041	0.0571256	-0.00298349
1191	ACAGGCG	0.073018	0.390556	1.77127	-0.0648503	0.0735025	1.79414	0.174742	0.0863442	0.00974537	-0.0225296	-0.0481723
1192	ACAGGCT	0.091869	-0.452671	-0.895135	0.0437907	0.0964876	-0.631707	0.239028	0.115143	0.0542158	-0.0672744	0.0690303
1193	ACAGGGA	-0.0229648	-0.0146316	0.41476	0.0627882	-0.0767421	-0.399579	0.153154	-0.0767237	0.00277176	-0.0328906	0.0333983
1194	ACAGGGC	-0.0880204	-0.435447	-0.253881	-0.102956	-0.130518	-0.843514	-0.0533237	-0.0948388	-0.0177933	-0.160434	0.0146735
1195	ACAGGGG	0.0298581	0.309064	0.913842	0.0343646	0.050627	0.326456	0.274494	0.0735036	0.138305	0.0020503	-0.0100111
1196	ACAGGGT	0.082823	0.292937	1.13756	0.0491473	0.18398	0.99429	0.241416	0.0353599	0.139091	0.0949095	0.0349977
1197	ACAGGTA	-0.105654	-0.117256	-0.383023	-0.0697743	-0.103884	-0.173284	0.0846198	0.030628	0.135914	-0.0247906	-0.000638803
1198	ACAGGTC	-0.0536597	-0.190159	-0.0383507	-0.0699642	0.0584842	-0.724339	0.11331	-0.155381	0.0222306	-0.0563038	0.0882298
1199	ACAGGTG	-0.0580854	-0.705031	-0.178691	-0.0589688	0.0097636	-1.00157	0.150216	0.0878247	0.0235114	-0.0635971	0.0553297
1200	ACAGGTT	-0.0220983	-0.0729963	-0.258951	0.0242432	-0.065967	0.61821	0.0576391	-0.228926	0.0570614	-0.0947146	0.111564
1201	ACAGTAA	-0.00811367	-0.116261	-0.266949	0.0574469	-0.00691636	-0.585403	0.0332788	0.0101421	0.159478	-0.0244115	-0.0984411
1202	ACAGTAC	0.0431371	-0.209555	-0.7727	0.0558673	0.0750582	-0.779648	0.125607	-0.141249	0.190981	0.00708814	0.0217234
1203	ACAGTAG	-0.0579967	-0.626502	-0.00652696	0.0957609	0.153393	-1.0775	0.310206	0.189657	0.152253	0.0373499	0.136501
1204	ACAGTAT	-0.165142	-0.150281	-1.00598	-0.16269	-0.0954264	-0.63748	-0.058396	-0.154769	-0.117351	-0.216622	-0.0569875
1205	ACAGTCA	0.00188057	-0.263211	-1.51654	-0.0571929	-0.0310226	-0.905351	-0.0423212	-0.131775	-0.066249	-0.125584	-0.128424
1206	ACAGTCC	-0.0304454	-0.165845	-0.131628	0.041608	0.0390556	-0.46515	0.037657	-0.234026	-0.0603891	-0.0229187	-0.0234546
1207	ACAGTCG	-0.0651299	-0.473963	0.954259	0.0204663	0.0070244	0.180658	0.219873	0.00228949	-0.0535224	-0.0398986	-0.0876328
1208	ACAGTCT	0.0348417	-0.416446	-2.11317	0.0886569	0.101106	-0.833198	0.102886	0.020084	0.075268	-0.0154164	0.0566648
1209	ACAGTGA	-0.108839	-0.553846	-0.734861	-0.0255605	-0.0577426	-1.31638	0.0242688	-0.101641	0.0700289	-0.107615	0.00898989
1210	ACAGTGC	-0.0484883	-0.692532	-0.264407	-0.0461149	0.0888515	-0.93322	0.1936	0.0885816	-0.0396993	-0.13869	0.011966
1211	ACAGTGG	-0.101633	-0.727769	-0.545275	0.00583012	-0.0435871	-1.2266	0.181917	0.0403148	-0.0588988	-0.111031	-0.0963097
1212	ACAGTGT	-0.0721085	-0.657291	-0.955218	0.0129561	-0.0118801	-0.912389	0.0361167	-0.0412866	-0.0447087	-0.122598	-0.0377468
1213	ACAGTTA	0.15139	0.0515395	-1.28133	0.259866	0.348659	-0.314486	0.157697	0.257044	0.345863	0.210756	0.287343
1214	ACAGTTC	-0.0209088	-0.0649145	-0.637981	0.0449369	0.0236318	-0.888368	0.0397225	-0.151346	0.0513217	-0.16135	0.0195013
1215	ACAGTTG	-0.0104068	-0.621816	-0.3803	0.0777564	0.130431	-0.740286	0.276841	0.0152134	0.00657135	0.0323194	0.0279261
1216	ACAGTTT	-0.00019416	-0.218432	-0.883664	-0.154174	-0.00666815	-0.232249	-0.028855	-0.154572	-0.00430073	-0.179884	0.0371624
1217	ACATAAA	0.0138982	-0.158812	-0.144943	0.0331414	0.0181326	-0.801228	0.11388	-0.13571	0.0516713	-0.0256274	-0.0574443
1218	ACATAAC	-0.0801094	-0.622859	-1.41398	-0.0539	-0.000751439	-1.07301	0.072746	-0.140429	0.0639409	-0.0789293	0.022823
1219	ACATAAG	0.0721512	-0.444748	0.836398	-0.0273291	0.0586672	0.111877	0.112209	0.0422751	-0.00886673	-0.10137	0.0531691
1220	ACATAAT	-0.0416245	-0.418056	-1.70416	-2.2155	0.050765	-0.92376	-3.49424	-0.121747	0.00410638	-0.0217764	-0.0726598
1221	ACATACA	-0.0327453	-0.257606	-1.89038	-0.0559086	0.0528281	-0.847746	-0.0365683	-0.120333	0.0382757	-0.0643238	-0.0300886
1222	ACATACC	0.0423054	-0.153519	-0.810544	-0.154313	-0.00192278	-0.65223	-0.657398	-0.158491	-0.0452645	-0.0861026	-0.085949
1223	ACATACG	-0.0303681	-0.443507	0.802736	0.0595635	0.0183323	-0.142746	0.19047	0.046437	-0.0155069	0.0356429	-0.0156901
1224	ACATACT	-0.202707	-0.872549	-2.96723	-3.28824	0.0798049	-0.981824	-3.66842	-0.0584638	-0.0575002	-0.15884	0.113818
1225	ACATAGA	-0.034301	-0.394672	-0.336517	0.042954	0.0473181	-1.16852	0.0202464	0.0094235	0.0696154	-0.0611499	-0.00676867
1226	ACATAGC	-0.149027	-0.721169	-0.584115	-0.17276	-0.0330847	-1.23811	0.0367123	-0.0855753	-0.0677358	-0.214782	-0.0438591
1227	ACATAGG	0.129251	-0.700643	-0.382056	0.0778994	0.064611	-1.06801	0.204226	0.00820602	0.0350927	-0.0218018	-0.104079
1228	ACATAGT	-0.0609596	-0.667914	-1.28237	-1.29538	-0.0545114	-1.2186	-3.04939	-0.034265	-0.0412495	-0.17067	0.00511055
1229	ACATATA	0.068615	-0.194605	-1.39426	0.10006	0.110641	-0.744451	0.10092	0.118726	0.172409	0.0792336	0.217233
1230	ACATATC	-0.0121005	-0.170734	-0.0618721	0.0511982	0.150441	-0.954789	0.119065	-0.00729538	0.0509012	0.0225068	0.0826903
1231	ACATATG	0.0577734	-0.638283	-0.311791	0.0103018	0.0678855	-0.820367	0.157184	0.0924359	0.164485	-0.0725852	0.0105479
1232	ACATATT	-1.34526	-1.87838	-3.27073	-3.57947	-0.171105	-1.11253	-3.47978	-0.0428576	-0.480335	-0.737643	-0.0835939
1233	ACATCAA	0.0377608	-0.101676	-0.284871	-0.0296964	-0.10278	-0.54613	0.109942	0.00956495	0.0298916	0.039543	0.0121023
1234	ACATCAC	-0.127496	-0.527492	-0.962681	-0.0854426	-0.0944761	-0.948448	0.045631	-0.241665	-0.0292884	-0.174124	-0.0558702
1235	ACATCAG	0.0857947	-0.477656	0.414376	0.00328617	0.161078	-0.609608	0.184082	0.110116	0.00228995	-0.015523	0.0186096
1236	ACATCAT	0.115399	0.0318112	-0.834755	0.0647746	0.135767	-0.496914	-0.0592678	-0.0681781	0.125383	0.0707931	0.118191
1237	ACATCCA	0.0850758	-0.0742152	-0.9606	-0.0510444	0.0513206	-0.314383	0.0212815	0.0205124	0.0526408	-0.0149839	0.0392796
1238	ACATCCC	-0.12148	-0.250925	0.155488	-0.124557	-0.0697772	-0.12543	-0.0773939	-0.152783	-0.0321807	-0.0536108	-0.0231081
1239	ACATCCG	0.0498058	-0.554925	0.539981	0.0779214	0.079163	-0.494572	0.265188	0.0731895	0.0513097	-0.0307942	-0.0619158
1240	ACATCCT	-0.00242812	-0.235381	-2.13281	-0.349449	0.0395376	-0.270006	-0.548013	-0.15315	-0.0374775	0.0550975	-0.0997305
1241	ACATCGA	0.06172	-0.642855	-0.498854	0.107704	0.029021	-1.00683	0.196433	0.00929842	-0.0295972	-0.115039	-0.0208503
1242	ACATCGC	-0.191446	-0.826171	-0.678821	0.027582	-0.0896035	-1.29037	0.0911533	-0.0915435	0.0605798	-0.11908	-0.0772922
1243	ACATCGG	-0.0372426	-0.47051	-0.146184	-0.104209	-0.0546837	-0.614401	0.162929	0.00592425	-0.0163061	-0.142095	0.0655641
1244	ACATCGT	-0.0187557	-0.826942	-1.04121	-0.131384	0.055068	-1.31226	-0.0148585	-0.0508971	-0.0308987	-0.133989	0.00516477
1245	ACATCTA	0.007928	-0.223774	-1.35329	-0.0259619	-0.05303	-0.754004	-0.0105388	-0.0523046	0.00858348	-0.0223185	0.146623
1246	ACATCTC	-0.0867321	-0.432253	-0.478447	0.0514034	0.00126674	-0.352344	0.108926	-0.0674383	0.0275963	0.0474253	0.0161364
1247	ACATCTG	-0.0137534	-0.711034	-0.497845	-0.00349715	-0.123303	-0.882375	0.0504152	0.0312454	-0.0659492	-0.0605698	-0.060541
1248	ACATCTT	-0.0422162	-0.463427	-2.65856	-2.66526	0.133544	-0.754385	-3.07952	-0.0361234	-0.0573839	-0.0561491	-0.0782618
1249	ACATGAA	0.0165277	-0.231677	-0.197926	0.010895	0.0518338	-0.789	0.154302	-0.0396649	0.0230404	-0.109629	0.142234
1250	ACATGAC	0.0169798	-0.292626	-0.0318876	-0.0871706	0.025625	-0.743508	0.158352	-0.0800406	-0.0136931	-0.0198085	0.00113478
1251	ACATGAG	0.0805381	-0.254358	1.06986	-0.0411316	0.122149	0.266309	0.252965	0.318853	0.0658803	0.0663673	0.10253
1252	ACATGAT	0.0217207	-0.231075	-0.433785	-0.367955	0.037732	-0.384105	-1.26224	-0.0125956	0.0555725	-0.00452624	0.127179
1253	ACATGCA	0.0316594	-0.536756	-0.667359	-0.00417922	0.0871494	-0.97857	0.1309	0.238069	0.0379745	0.012077	0.0559293
1254	ACATGCC	-0.0292984	-0.643895	-0.516841	-0.0941904	-0.0267023	-1.10259	0.116893	0.0972076	-0.0429864	0.00789607	-0.0398947
1255	ACATGCG	-0.0604565	0.446066	1.79107	-0.0852318	-0.0271149	2.13397	0.0493442	-0.020888	-0.100242	0.0212861	-0.139091
1256	ACATGCT	-0.147853	-0.838336	-1.42102	-0.473059	0.0110388	-0.962602	-0.734944	-0.0136828	-0.132725	-0.175845	-0.0905246
1257	ACATGGA	-0.0713095	-0.405554	-0.407359	0.0234574	-0.0340354	-0.916484	0.077498	-0.0162772	0.0758418	-0.0739056	-0.060141
1258	ACATGGC	-0.0285592	-0.824675	-0.555505	-0.0614687	0.0115008	-1.1694	0.095565	0.0801827	-0.0252791	-0.0837577	0.0276753
1259	ACATGGG	0.0346272	-0.699552	0.122658	0.133812	0.0307012	-0.681108	0.195445	0.0438037	0.0716578	-0.128361	-0.0361347
1260	ACATGGT	0.0158158	-0.288918	-0.555839	-0.276121	0.0169897	-0.673079	-0.499914	0.00706455	0.0959267	0.0348303	0.150477
1261	ACATGTA	-0.035661	-0.3338	-1.08822	-0.0666252	-0.0894867	-0.855739	-0.0817234	-0.0529387	0.0962045	-0.0362898	0.0468927
1262	ACATGTC	-0.0526374	-0.390885	-0.426183	0.0387696	0.0423272	-0.985486	0.0658243	-0.0771826	-0.0333386	-0.0932631	0.0392354
1263	ACATGTG	0.125348	-0.404368	0.862751	0.259995	0.153397	0.042041	0.307169	0.179454	0.0829612	-0.032562	-0.02013
1264	ACATGTT	-0.323399	-1.45718	-2.91927	-3.54976	0.116885	-1.03977	-3.33223	-0.0688442	-0.295384	-0.399777	0.138768
1265	ACATTAA	-0.0692172	-0.255882	-0.331948	-0.0871852	-0.106185	-0.814793	0.0754957	-0.109046	-0.0466124	-0.0229332	-0.00126161
1266	ACATTAC	0.083802	-0.312595	-1.69542	-0.0172287	0.0209796	-0.922407	0.0810958	-0.0956422	0.040245	-0.0408219	-0.10317
1267	ACATTAG	-0.0373623	-0.588715	0.250428	0.00129433	0.0393524	-0.653682	0.130922	0.017142	0.0222405	-0.0565053	-0.0141355
1268	ACATTAT	-0.0267004	-0.179817	-1.2204	-0.24779	-0.00475287	-0.868531	-0.656176	-0.225718	-0.00142604	-0.0118588	-0.0989954
1269	ACATTCA	0.0346992	-0.21861	-1.32672	0.102952	0.127779	-0.70679	0.0953728	0.0171727	0.0648626	0.0353533	0.0187243
1270	ACATTCC	0.00612344	0.183112	0.562891	-0.0591882	0.0591542	0.0454148	0.200638	-0.0279226	-0.0284355	0.056895	-0.0879359
1271	ACATTCG	0.0429037	-0.174332	1.30078	0.0640079	0.052542	0.78637	0.233411	0.171947	-0.0185696	0.0799818	0.0773739
1272	ACATTCT	0.0561667	-0.551875	-2.53919	-0.91242	-0.0289088	-1.01029	-1.53016	-0.0817525	-0.0255991	-0.0386062	0.0123617
1273	ACATTGA	-0.0720515	-0.697778	-0.577233	-0.0292477	-0.0395298	-1.21375	0.0832558	-0.00962933	-0.0759751	-0.141098	0.0360914
1274	ACATTGC	-0.0159475	-0.104511	1.05621	0.0250021	-0.00521481	0.506249	0.126741	0.147523	-0.17071	-0.143658	-0.0356163
1275	ACATTGG	0.0552166	-0.76893	-0.0332669	0.00456727	0.0542702	-1.01788	0.173907	0.159765	-0.00256617	-0.0269336	0.0104514
1276	ACATTGT	0.057524	-0.653723	-0.879166	-0.00358992	0.0929745	-1.17532	-0.0326652	0.0503795	-0.0683812	-0.117523	0.0324225
1277	ACATTTA	-0.0930123	-0.256331	-1.66139	0.000433828	-0.015886	-0.704204	-0.0305131	-0.22615	0.0602003	-0.074962	-0.032009
1278	ACATTTC	0.00692077	-0.235271	-0.180443	0.022071	-0.0249588	-1.04937	0.17646	0.0329906	-0.0298745	0.0545373	-0.0152862
1279	ACATTTG	-0.103962	-0.744812	-0.577016	-0.0677499	-0.0215562	-1.13368	0.167976	0.00409426	-0.117158	-0.080432	-0.0115513
1280	ACATTTT	-0.0819597	-0.643841	-2.77213	-3.34346	-0.0261851	-0.972301	-3.40592	-0.161475	-0.0954584	-0.113441	0.0149296
1281	ACCAAAA	0.064504	-0.157645	0.0451516	-0.0167628	-0.00858069	-0.847556	0.102861	-0.131315	0.0398788	0.0250908	0.0103283
1282	ACCAAAC	0.0766394	-0.130044	-0.381541	0.0162155	0.148062	-0.862305	0.0312899	-0.114209	-0.0464126	0.0915951	-0.0810727
1283	ACCAAAG	0.0716989	-0.590152	0.524527	0.0543348	0.0146975	-0.361407	0.265977	0.155558	0.169944	0.0668391	0.0618631
1284	ACCAAAT	-0.1531	-0.169514	-0.712111	-0.138576	-0.142612	-0.733974	-0.0845466	-0.243601	-0.0775696	-0.140555	-0.148579
1285	ACCAACA	-0.083488	-0.424789	-2.39018	-0.104107	0.0728432	-1.02495	-0.0933038	-0.19903	-0.129806	0.0689679	-0.0317569
1286	ACCAACC	0.0207723	-0.109332	-1.5013	-0.153944	0.0409726	-0.581872	-0.235381	-0.0364906	0.0589555	0.0337562	0.034075
1287	ACCAACG	0.0403417	-0.500548	0.557699	0.0860073	-0.0206788	-0.280896	0.267055	-0.0223501	-0.0621729	-0.0238185	0.00690678
1288	ACCAACT	-0.0188636	-0.509651	-2.7291	-0.0897016	0.0698254	-0.686145	-0.0572846	-0.100265	-0.100741	-0.0757628	-0.00303927
1289	ACCAAGA	-0.0991278	-0.141138	-0.0999292	-0.111059	0.0214855	-1.11406	0.0977348	0.00594674	0.0338656	-0.10583	0.0421876
1290	ACCAAGC	-0.0210689	-0.256447	0.0642271	-0.0415826	-0.0115536	-0.902851	0.102314	-0.07668	-0.0143835	-0.118754	-0.125951
1291	ACCAAGG	0.0683935	-0.362291	0.0678323	0.134338	0.0778722	-0.774955	0.144802	0.0376506	0.159108	0.049845	-0.0276343
1292	ACCAAGT	-0.0499475	-0.0572595	-0.443196	-0.0238753	0.0654696	-1.09116	0.0296701	-0.00982504	-0.00387072	-0.0111354	0.0160243
1293	ACCAATA	0.0214643	-0.24782	-1.37375	-0.0421052	0.00457529	-1.07268	0.0079514	-0.0993744	0.0974077	-0.0385867	-0.0410297
1294	ACCAATC	0.0343079	-0.133251	0.0340679	-0.0336457	0.0520423	-0.711074	0.113863	0.0656194	0.120479	0.0880088	0.160215
1295	ACCAATG	0.0531412	-0.789655	-0.353327	0.0592025	0.0117385	-1.01084	0.104048	0.0773023	0.0153396	-0.122181	0.0139034
1296	ACCAATT	-0.05722	-0.382753	-2.14636	0.116131	0.0889699	-0.616048	-0.133276	-0.0822173	0.175451	0.0771314	0.0921736
1297	ACCACAA	0.0890386	-0.15609	-0.30699	0.0817003	0.0312603	-0.948626	0.0449131	-0.0382643	-0.029406	-0.0500997	-0.00713406
1298	ACCACAC	0.00409041	-0.0993639	-0.394194	-0.1091	-0.0458836	-0.950709	0.0149003	-0.046231	-0.0350112	-0.164056	-0.0968631
1299	ACCACAG	0.0420058	-0.42706	0.305379	-0.0249382	0.0530296	-0.443277	0.268759	0.0365958	0.0275778	0.0416341	0.0390401
1300	ACCACAT	0.0354248	0.219547	-0.0102785	0.141276	0.107722	-0.209958	0.197932	0.0583657	0.0745448	0.194267	0.155052
1301	ACCACCA	-0.208187	-0.287982	-1.37075	-0.212611	-0.102153	-0.848333	-0.268775	-0.184271	-0.11453	-0.114855	-0.227426
1302	ACCACCC	-0.0641775	-0.186598	-0.530961	-0.224636	-0.0810366	-0.64495	-0.654535	-0.247496	-0.119286	-0.212312	-0.150926
1303	ACCACCG	0.0455393	-0.683421	0.426662	-0.0429403	-0.0910687	-0.300974	0.0136995	0.0331108	-0.0275008	-0.112584	-0.121381
1304	ACCACCT	-0.0147125	-0.227167	-1.7907	-0.0946447	0.114236	-0.589701	0.0233648	-0.161077	-0.0153312	0.0596797	0.0472659
1305	ACCACGA	-0.112854	-0.286292	-0.402894	0.0206071	-0.0673642	-1.04022	-0.101124	-0.24852	-0.103161	-0.279533	-0.0992285
1306	ACCACGC	0.0374295	-0.206782	-0.214298	0.0741331	0.0749286	-0.806119	0.0942598	-0.0136809	0.166793	-0.0370756	-0.127538
1307	ACCACGG	-0.0595418	-0.183693	0.167614	-0.0689636	-0.0183888	-0.415787	0.0770522	-0.0997121	0.0896194	-0.0791199	0.0276821
1308	ACCACGT	-0.126351	0.014301	-0.360364	0.020347	-0.0777416	-0.621588	0.0885204	-0.0470844	-0.0317452	-0.0924774	0.00963264
1309	ACCACTA	0.0276611	-0.244508	-1.44967	-0.0669363	-0.179687	-0.865725	-0.205777	-0.0628598	-0.0325565	-0.104028	-0.136242
1310	ACCACTC	-0.117797	-0.145815	-0.439081	-0.0603299	-0.0420282	-0.725553	0.0602199	-0.233485	-0.112597	-0.147817	-0.0256359
1311	ACCACTG	0.00217137	-0.436275	-0.0894127	-0.00485431	-0.0951387	-0.484401	0.0734711	-0.0638277	-0.0389709	-0.13382	-0.185418
1312	ACCACTT	-0.0430567	-0.257604	-2.88049	0.0325177	0.0413963	-0.602889	-0.25511	-0.0457081	0.053608	-0.0715057	-0.0278012
1313	ACCAGAA	0.0456232	-0.0690819	-0.0882554	-0.0035309	0.146943	-0.75293	0.0819952	-0.0465642	-0.0149104	0.000409888	0.0336886
1314	ACCAGAC	-0.0730173	-0.0388876	0.254653	0.0135977	0.00882918	-0.417144	0.209068	0.0310203	0.0889002	-0.0309627	-0.150279
1315	ACCAGAG	0.0100629	-0.525978	0.575179	0.125717	0.136108	-0.263696	0.278387	0.196007	0.0489161	0.0260612	-0.0273584
1316	ACCAGAT	0.0239962	0.13977	0.468215	0.0201626	0.00284832	-0.0466694	0.0765037	-0.0305174	0.0529228	-0.0712896	0.038051
1317	ACCAGCA	0.0516872	-0.537758	-0.732847	-0.0148439	0.122505	-1.053	0.084254	0.180285	0.000932382	0.00510916	-0.0269295
1318	ACCAGCC	0.0729286	-0.330721	-0.522203	0.000746175	0.125551	-0.888122	0.192926	0.0613512	0.078864	-0.0250778	0.0301669
1319	ACCAGCG	0.0909502	0.342886	1.77662	-0.0318825	0.00754876	1.69892	0.213439	0.105666	-0.00354075	-0.011187	-0.0287971
1320	ACCAGCT	-0.0630169	-0.481679	-1.08005	-0.122306	0.0923043	-0.97912	0.0547158	0.0224967	-0.0279174	-0.0611744	-0.0049022
1321	ACCAGGA	0.162255	0.204795	0.565998	0.0358781	0.0673136	-0.450734	0.178804	0.0906426	0.0753182	0.0817552	0.0140662
1322	ACCAGGC	0.126986	-0.32894	-0.176875	0.0801398	0.141346	-0.8828	0.238599	0.0483399	0.0677157	-0.077931	-0.0226262
1323	ACCAGGG	0.132666	-0.271134	0.173942	0.0689244	0.184155	-0.519022	0.220036	0.155982	0.030794	-0.0252341	0.0410796
1324	ACCAGGT	0.0544321	0.257446	0.843256	0.141998	0.165278	0.0881832	0.26219	0.0385972	0.0972203	0.141596	0.0551809
1325	ACCAGTA	0.129281	-0.296584	-1.14662	0.0397715	0.019429	-1.13143	0.103442	-0.0241709	0.0700005	0.0293333	0.127086
1326	ACCAGTC	-0.0842696	-0.421688	-0.417962	-0.00136756	-0.00728661	-1.33074	-0.0478648	-0.0836045	-0.0305673	-0.196405	-0.14026
1327	ACCAGTG	0.0548973	-0.68811	0.154096	0.00886825	-0.0340734	-0.697971	0.144232	0.0851917	-0.0129138	-0.0191019	-0.0309212
1328	ACCAGTT	-0.0219601	-0.326176	-1.93066	0.0599762	0.154275	-1.03816	-0.122124	-0.070067	-0.0400482	-0.059721	0.0921854
1329	ACCATAA	0.00302833	-0.330976	-0.344418	0.0697978	0.0388197	-1.11799	0.178532	-0.0137882	0.0741608	-0.000662637	0.0344011
1330	ACCATAC	0.0448988	-0.38251	-0.781928	0.0217764	0.0914803	-1.0174	0.170183	0.00934091	0.0838301	-0.0152378	0.0841926
1331	ACCATAG	0.132347	-0.0548505	1.09591	-0.0388122	0.0182727	0.333798	0.261435	0.113131	-0.0544934	-0.0985565	0.0851094
1332	ACCATAT	-0.124707	-0.409311	-0.929207	0.139787	0.0800621	-1.17912	-0.0648493	-0.108577	0.1267	-0.152214	0.0806544
1333	ACCATCA	0.102658	-0.321007	-1.01823	0.121223	0.153129	-0.834117	0.170207	0.0791979	0.11333	0.146252	0.115631
1334	ACCATCC	0.0205513	-0.266489	-0.392581	-0.0164102	0.171327	-0.900245	0.135846	-0.0169441	0.0332969	-0.0446222	-0.000287339
1335	ACCATCG	0.00635287	0.048434	1.42881	-0.0498535	-0.0202801	1.04399	0.0583738	0.169625	-0.0890082	-0.0404625	-0.0321098
1336	ACCATCT	-0.0630128	-0.531952	-2.32023	-0.0627763	0.0291262	-1.08786	-0.0229444	-0.13022	-0.116361	-0.145129	-0.064226
1337	ACCATGA	0.0867071	-0.447303	-0.260971	0.0200117	0.136973	-0.993641	0.260104	0.147114	0.202633	-0.0318616	0.0480385
1338	ACCATGC	0.122303	-0.166395	0.775013	-0.101255	0.169776	0.206527	0.119761	0.0776762	-0.00717252	-0.0465656	-0.120935
1339	ACCATGG	-0.0162424	-0.714797	-0.381365	0.0281973	-0.0403411	-1.16335	0.200478	0.0412188	-0.0251836	-0.028818	-0.121886
1340	ACCATGT	-0.056448	-0.462003	-0.857046	-0.0421155	0.023149	-1.10231	0.116187	0.00263203	0.0597223	-0.157584	-0.0302351
1341	ACCATTA	0.0137255	-0.480992	-1.21876	-0.0777056	-0.103444	-0.991927	-0.00816658	-0.124636	0.0282058	-0.108006	0.0786976
1342	ACCATTC	-0.0591596	-0.379342	-0.273842	0.0155853	0.0280954	-0.975631	0.0682943	-0.0665014	-0.149869	-0.0958439	0.0325121
1343	ACCATTG	0.0233815	-0.512142	0.190642	0.0124788	0.0578384	-0.542242	0.152312	0.0783528	-0.0205301	-0.00798447	0.0747809
1344	ACCATTT	0.0363103	-0.478486	-1.96576	0.127172	0.0958183	-1.07702	0.0677445	0.186324	0.0331338	0.126289	0.168339
1345	ACCCAAA	0.129114	0.0781399	-0.0805918	0.022237	0.0477832	-0.744918	0.0940016	-0.0155799	0.164941	0.0992602	0.0133643
1346	ACCCAAC	-0.0575814	-0.187097	-1.45356	-0.114361	0.0649335	-0.806321	-0.105199	-0.188457	-0.0456893	0.00382707	-0.199554
1347	ACCCAAG	0.121132	-0.351258	0.20201	0.143556	0.0839376	-0.732493	0.254887	-0.0408799	0.122263	0.0574215	0.144615
1348	ACCCAAT	0.0397046	-0.0505318	-0.371559	0.0199799	0.118712	-0.575804	-0.00123013	-0.034809	0.0322809	0.0987609	-0.0328421
1349	ACCCACA	-0.0627949	-0.0666305	-1.14846	0.162533	0.183214	-0.560405	-0.0447949	0.0076508	-0.0415343	0.0640049	0.068701
1350	ACCCACC	0.0174572	-0.0616342	-0.462438	-0.0631046	0.0539669	-0.46665	-0.119357	-0.158657	0.0527846	0.0815308	-0.0177461
1351	ACCCACG	0.0312729	-0.65253	0.630979	-0.0749775	-0.0143893	-0.439946	0.0450686	-0.0392359	-0.0472676	-0.0318148	-0.128328
1352	ACCCACT	0.0177373	-0.447005	-2.50242	-0.0411661	-0.00350084	-0.841141	-0.260091	-0.0541992	-0.0205472	-0.144656	-0.0574918
1353	ACCCAGA	0.0053638	-0.123531	-0.0775044	0.0696568	0.0507678	-1.03289	0.0741693	-0.078342	0.152407	-0.0313382	-0.0156316
1354	ACCCAGC	-0.0220736	-0.485082	-0.508161	-0.0310056	-0.142391	-0.970592	0.195586	-0.0965095	-0.0307911	-0.0880255	-0.0155042
1355	ACCCAGG	0.217756	-0.249708	0.0499467	0.08836	0.0633187	-0.68276	0.166041	0.0776638	0.122903	0.121483	0.157542
1356	ACCCAGT	-0.0329313	-0.29486	-0.534915	-0.00604504	0.0418775	-0.841071	-0.102309	-0.079281	0.0109284	-0.0746962	0.10138
1357	ACCCATA	0.00188004	-0.121106	-1.18059	0.148541	0.187685	-0.553158	-0.0282789	0.0388791	0.137402	0.103414	0.116073
1358	ACCCATC	-0.0416418	-0.139896	-0.0306451	0.0193709	0.176951	-0.578648	0.00596529	-0.156963	0.0431314	-0.0565896	0.0162217
1359	ACCCATG	0.162813	-0.575652	-0.359096	-0.0479947	0.00575216	-1.04411	0.21635	0.204212	0.105901	0.013702	0.0854223
1360	ACCCATT	0.0515579	-0.249468	-1.75846	-0.0553209	-0.128347	-0.88777	-0.875079	-0.120953	-0.16259	-0.0411248	-0.00990673
1361	ACCCCAA	-0.0754256	-0.143719	-0.287662	-0.13152	-0.0476533	-0.417502	-0.124839	-0.0979953	0.0459116	-0.00879094	-0.136679
1362	ACCCCAC	-0.0664862	-0.244452	-0.443794	0.0371398	-0.0492072	-0.709729	-0.0429682	-0.104256	-0.00179169	-0.0553869	-0.117358
1363	ACCCCAG	-0.112619	-0.789002	-0.280824	-0.0666301	-0.124908	-1.06247	0.018943	-0.214696	-0.12367	-0.163808	-0.090322
1364	ACCCCAT	-0.106431	-0.211091	-0.680696	-0.214868	-0.0701589	-0.495128	-0.278862	-0.0519099	-0.174703	0.0160865	0.00569352
1365	ACCCCCA	-0.0942963	-0.159909	-1.04663	-0.0807824	-0.159351	-0.547464	-0.205119	-0.185174	-0.0814639	-0.16018	-0.172877
1366	ACCCCCC	-0.0402221	-0.00767174	0.000911153	0.0368828	-0.00401428	-0.184207	-0.0783294	-0.194284	0.124022	0.0618103	-0.0559847
1367	ACCCCCG	-0.112796	-0.825447	0.376552	-0.304702	-0.0657211	-0.606275	-0.11378	-0.191098	-0.111264	-0.212797	-0.283639
1368	ACCCCCT	-0.0709152	-0.220269	-2.01136	-0.0261888	-0.107711	-0.334893	-0.22888	-0.254881	-0.0156375	-0.017011	-0.0671303
1369	ACCCCGA	-0.0320234	-0.438481	-0.43176	-0.0160223	-0.00245024	-1.19558	0.0417918	-0.0340911	-0.0427268	-0.0787989	-0.0783103
1370	ACCCCGC	-0.0725714	-0.500189	-0.686668	-0.0182283	-0.0393737	-0.837943	0.0299738	-0.0790429	-0.0069522	-0.136713	-0.167423
1371	ACCCCGG	0.0424997	-0.216147	-0.0246074	-0.0445048	0.102502	-0.345129	0.168089	-0.0454872	0.219493	-0.140179	-0.123206
1372	ACCCCGT	-0.0288371	-0.504697	-0.816412	0.00636185	-0.0896885	-1.0876	-0.0714477	-0.159569	-0.00187076	-0.189386	-0.0638653
1373	ACCCCTA	-0.000438412	-0.148538	-1.08187	-0.0362711	0.219742	-0.5976	-0.186702	-0.00299499	0.0684697	-0.0763339	-0.0252007
1374	ACCCCTC	-0.0237024	-0.0538349	-0.0234596	0.0385467	0.0678815	-0.230096	0.057007	-0.0562886	0.0159282	0.0290927	0.0601606
1375	ACCCCTG	0.0592741	-0.22958	-0.323152	0.0721182	0.142229	-0.492744	0.0917069	-0.0246957	0.102555	-0.0130305	-0.112478
1376	ACCCCTT	0.0250191	0.200779	-1.8144	0.0797297	0.11947	-0.0131149	-0.111077	0.00301044	0.0895115	-0.0109621	0.0139809
1377	ACCCGAA	-0.0593681	0.139981	0.399491	0.0504289	-0.0385674	-0.479868	-0.0241053	-0.152923	0.017423	0.102407	-0.187461
1378	ACCCGAC	-0.0289537	0.0626453	0.203551	0.0725675	0.116529	-0.498778	0.0362604	-0.068531	-0.0131804	-0.00358301	0.0184579
1379	ACCCGAG	0.132842	0.868935	2.07374	-0.0353645	0.129288	1.44931	0.193179	0.100924	0.139603	0.181397	0.120309
1380	ACCCGAT	-0.164221	0.134233	0.456496	0.107584	-0.0950455	0.294602	0.036999	-0.13573	-0.0969279	-0.0553052	-0.153424
1381	ACCCGCA	-0.104229	-0.451578	-0.662542	-0.0299818	0.0479094	-0.858094	0.074058	0.0283824	0.0475874	-0.0514465	-0.00744761
1382	ACCCGCC	-0.10632	-0.2187	-0.20048	-0.0781866	-0.0317729	-0.722099	0.0816242	-0.132113	-0.0402777	-0.151444	-0.0180575
1383	ACCCGCG	0.0758794	0.283178	1.70229	-0.0166714	0.079279	1.71994	0.187005	0.0375407	0.037776	0.007809	-0.0944086
1384	ACCCGCT	-0.221095	-0.672101	-1.43403	-0.216892	-0.138449	-1.02192	-0.107912	-0.20169	-0.190605	-0.260826	-0.139461
1385	ACCCGGA	0.0241993	0.30931	0.740552	0.0766603	0.118274	0.0278365	0.137486	-0.0528891	0.113398	0.0986331	-0.0122528
1386	ACCCGGC	-0.0491213	-0.267752	-0.0758492	0.00543647	0.113262	-0.761519	0.101653	0.0453019	0.0130766	-0.0452257	-0.0413269
1387	ACCCGGG	0.0216048	0.255354	0.846916	0.129432	0.0142536	0.052745	0.289011	0.163724	0.0680633	0.0334444	-0.0195414
1388	ACCCGGT	-0.0575499	-0.0908783	0.329555	0.0738087	0.0245888	0.0308245	-0.0952666	-0.0601294	0.054484	-0.0433884	0.0888551
1389	ACCCGTA	0.0657923	-0.0783251	-0.584113	0.135353	0.197778	-0.718583	-0.00769064	0.0715022	0.0900118	0.0140037	-0.0145981
1390	ACCCGTC	-0.218348	-0.0654642	-0.140077	-0.108313	-0.104559	-0.818954	0.0571427	-0.240454	-0.153114	-0.162328	-0.11798
1391	ACCCGTG	0.023067	-0.646322	-0.186932	0.102449	-0.0931059	-0.849005	0.123041	-0.0143868	0.053476	-0.141891	-0.123549
1392	ACCCGTT	0.122848	-0.163432	-1.50503	0.0161839	0.0738214	-0.534773	-0.0849484	-0.0613832	0.195905	0.0931122	0.121902
1393	ACCCTAA	-0.14034	-0.209874	-0.395212	-0.213455	-0.0697379	-0.568514	0.0635808	-0.222023	-0.0147173	-0.122664	-0.128547
1394	ACCCTAC	-0.115295	-0.406649	-1.7006	-0.102704	-0.100103	-0.884311	0.0279509	-0.231712	0.00300602	-0.0781776	-0.123972
1395	ACCCTAG	0.0257169	-0.581467	0.0780234	0.0849793	0.172191	-0.710661	0.149348	0.105079	0.0271821	-0.0544832	0.0197054
1396	ACCCTAT	0.0134437	-0.0485221	-0.775089	0.14174	0.136916	-0.241594	0.0233899	-0.0832404	0.0251825	0.0997693	-0.0195624
1397	ACCCTCA	0.0924466	0.0324945	-0.773717	0.0529206	0.116703	-0.191879	0.0693869	0.0860307	0.170839	0.126191	0.142715
1398	ACCCTCC	0.0804364	0.0944381	0.365261	0.130112	0.0475558	0.597746	0.18856	0.0461185	0.167277	0.0154446	0.134725
1399	ACCCTCG	-0.0793681	-0.735626	0.373948	-0.14192	-0.0101585	-0.596478	-0.0113971	-0.108699	-0.0060137	0.0526341	-0.263695
1400	ACCCTCT	-0.125324	-0.411767	-2.24684	-0.244982	-0.0842315	-0.881307	-0.325909	-0.13497	-0.0987464	-0.301759	-0.185026
1401	ACCCTGA	-0.136147	-0.299438	-0.111392	-0.0522763	-0.155867	-0.676864	-0.18692	-0.273883	-0.148196	-0.121969	-0.16483
1402	ACCCTGC	-0.232778	-0.687745	-0.589576	-0.0312293	-0.0951759	-1.04627	-0.0732613	-0.132285	-0.0729113	-0.279955	-0.120197
1403	ACCCTGG	0.078596	-0.530144	-0.44347	0.159742	0.0897984	-0.97125	0.268349	0.104679	0.0250065	0.0363007	0.0703113
1404	ACCCTGT	-0.0609161	-0.265905	-0.624783	0.0981244	-0.00128639	-0.637695	-0.0646685	-0.0311737	0.185498	-0.0401092	0.011289
1405	ACCCTTA	-0.0753462	-0.0571003	-0.761868	0.0114201	0.106189	-0.191485	-0.121705	-0.123558	0.0697329	-0.0237117	-0.115014
1406	ACCCTTC	-0.0198669	-0.0634072	-0.169094	-0.127968	0.0569847	-0.61993	0.0899282	-0.0909966	-0.0217086	-0.0443461	-0.102841
1407	ACCCTTG	0.007032	-0.785855	-1.03698	0.0859069	-0.0623354	-1.09114	0.0621213	-0.00480573	0.0598509	0.0672651	-0.0850848
1408	ACCCTTT	-0.0364341	-0.205163	-2.0223	-0.0906709	0.0512062	-0.637068	-0.573402	-0.0416397	-0.0196555	-0.133	0.118203
1409	ACCGAAA	-0.0673642	-0.13851	-0.0534464	-0.108251	0.0138475	-0.77535	0.0978264	0.000260674	-0.0466228	-0.0390394	-0.0475571
1410	ACCGAAC	-0.0371569	-0.0917971	-0.206887	-0.133621	-0.158829	-0.515304	0.0615451	-0.0239025	0.080224	0.0153009	-0.030821
1411	ACCGAAG	-0.157441	-0.876007	-0.364645	-0.296809	-0.0997626	-0.821031	-0.0401173	-0.20898	-0.110923	-0.228039	-0.260418
1412	ACCGAAT	-0.0485353	0.109126	0.000661484	-0.00604008	0.0252043	-0.341944	0.126402	-0.043992	-0.0332474	-0.0107035	-0.0260322
1413	ACCGACA	0.124696	-0.0780165	-0.613105	0.0181498	0.0682561	-0.603669	0.120767	-0.0875017	0.0509288	-0.114015	-0.0380711
1414	ACCGACC	-0.163837	-0.277497	0.119193	-0.134249	-0.100355	-0.852895	0.0642844	-0.113637	-0.135088	-0.162604	-0.136521
1415	ACCGACG	0.0261294	-0.660242	-0.34314	0.0655027	0.0281647	-0.778424	0.207749	-0.0279669	0.0391901	-0.0505454	0.0153613
1416	ACCGACT	0.138361	0.0219933	-0.466599	0.16347	0.23422	0.00315397	0.147707	0.248009	0.226706	0.121671	0.0975784
1417	ACCGAGA	0.211043	0.918295	2.01352	0.107116	0.170322	1.30579	0.175974	0.0215712	0.168806	0.240898	0.12955
1418	ACCGAGC	-0.0317418	-0.365576	-0.0131591	0.0872939	-0.00908166	-0.613171	0.0553925	-0.0406452	0.0459365	0.0215377	0.00779791
1419	ACCGAGG	0.0661597	0.116346	0.624601	0.0552328	0.104911	-0.00568939	0.297736	0.0595225	0.172411	0.0381255	-0.126701
1420	ACCGAGT	-0.0195931	-0.0545126	0.0290443	-0.0528903	0.0331913	-0.665418	0.00608733	0.0706652	-0.0200347	-0.191843	-0.0986928
1421	ACCGATA	-0.0626183	-0.242271	-0.853762	-0.0151139	0.0594499	-0.621039	0.117493	0.00306754	0.0714159	0.148371	0.034098
1422	ACCGATC	0.0626422	-0.0482961	0.0853002	0.0865264	0.128587	-0.584131	0.195645	0.0498196	0.185003	0.136826	0.238401
1423	ACCGATG	0.0742964	-0.43635	-0.232009	-0.0140629	-0.021222	-1.07815	0.0505792	0.0384562	0.173431	-0.0682053	0.016701
1424	ACCGATT	-0.0650865	-0.325854	-1.74858	-0.214579	0.0387076	-0.826868	-0.0508363	-0.138507	-0.161187	-0.130666	-0.0172203
1425	ACCGCAA	-0.117619	-0.338434	-0.336848	-0.0309043	0.0528657	-0.843537	0.0635749	-0.0915151	-0.00074629	-0.190914	-0.0311991
1426	ACCGCAC	-0.248601	-0.301936	-0.441874	-0.200963	-0.0726126	-0.863708	-0.0954047	-0.155621	-0.0390223	-0.12023	-0.205817
1427	ACCGCAG	-0.10022	-0.63463	0.0909515	-0.0535707	0.0287556	-0.623013	0.0960137	0.00392296	-0.0432934	-0.227466	-0.218667
1428	ACCGCAT	-0.111834	-0.0990865	-0.0767937	0.0357781	0.186327	-0.384333	0.203422	-0.079137	0.110022	-0.140464	-0.0523712
1429	ACCGCCA	0.0803954	-0.153962	-0.897109	-0.0467441	0.0629713	-0.667266	-0.0356053	-0.0377807	-0.0159515	0.103849	0.0329604
1430	ACCGCCC	-0.0511931	-0.115222	-0.186982	0.00405058	-0.0615251	-0.571678	-0.0450591	-0.174379	-0.0040056	-0.223909	-0.151932
1431	ACCGCCG	-0.0210036	-0.469279	0.648235	-0.0549243	-0.0615873	-0.0612875	0.0841558	-0.0391883	-0.0657225	-0.182719	-0.262767
1432	ACCGCCT	-0.11623	-0.438865	-1.71513	0.0416915	-0.00736292	-0.577179	-0.0806705	-0.116727	0.0207942	-0.25748	-0.0580144
1433	ACCGCGA	0.0910775	-0.156592	0.81828	0.153852	0.177268	0.227779	0.222286	0.108705	0.0495958	0.033325	0.154713
1434	ACCGCGC	-0.101852	-0.473555	0.564659	-0.0399369	-0.245752	-0.0899915	-0.0632051	-0.190349	-0.184606	-0.137451	-0.194601
1435	ACCGCGG	-0.0390213	-0.289963	-0.222644	0.0960919	0.019706	-0.463112	0.154244	0.054841	0.0887556	0.0537721	0.0378982
1436	ACCGCGT	-0.137415	-0.467068	0.294391	0.0554964	-0.021701	-0.206071	0.160589	-0.0663734	-0.110099	-0.135798	-0.0924326
1437	ACCGCTA	-0.0447763	-0.439939	-1.05076	-0.0459714	-0.127306	-1.03947	-0.161101	-0.102763	-0.011675	-0.0617102	-0.147302
1438	ACCGCTC	-0.122845	-0.228058	-0.47716	-0.0852666	0.0401013	-0.834049	0.0637617	-0.0807777	-0.0791654	-0.114303	-0.0241476
1439	ACCGCTG	-0.0831639	0.301647	1.41513	-0.139244	-0.0912488	1.14441	-0.0129321	-0.113211	0.133802	-0.0082301	-0.0115203
1440	ACCGCTT	-0.140222	-0.40699	-1.91047	-0.162244	-0.082693	-0.720737	-0.105742	-0.17984	-0.034712	-0.287037	-0.0986137
1441	ACCGGAA	0.190457	0.221426	0.507164	0.0534297	0.0301462	0.112453	0.223368	0.0181402	0.0298679	0.0978132	-0.0881896
1442	ACCGGAC	0.0284259	0.660286	1.16365	0.0481803	0.0545818	1.63765	0.193177	-0.0262681	0.00356754	0.0376171	0.00415016
1443	ACCGGAG	-0.0340051	-0.229848	0.429744	-0.0971074	-0.0477467	0.0253304	-0.0625149	0.0130746	0.0465172	-0.150446	-0.0432687
1444	ACCGGAT	0.0269326	0.335917	1.47056	0.131347	0.0238386	1.56937	0.18776	-0.00790441	0.192287	0.109854	0.0258406
1445	ACCGGCA	0.0336481	-0.172862	-0.110598	-0.178861	-0.0786837	-0.773668	0.078927	-0.0207899	-0.0741827	-0.103043	-0.0211486
1446	ACCGGCC	-0.112532	-0.123658	0.137348	-0.102869	-0.0778508	-0.481741	0.0112022	-0.108407	-0.143867	-0.0961197	-0.10709
1447	ACCGGCG	0.0938423	0.233351	1.6412	0.0650275	0.0800003	1.66477	0.189447	0.0845282	0.0563297	-0.00227722	0.0430801
1448	ACCGGCT	-0.121335	-0.289376	-0.590786	-0.0866553	-0.19538	-0.72136	-0.00590633	-0.0711823	-0.120536	-0.0790896	-0.13746
1449	ACCGGGA	0.00563841	0.691514	1.01313	0.106621	0.036756	1.68016	0.14872	-0.104862	0.037573	0.211861	-0.0584008
1450	ACCGGGC	-0.0557993	0.606562	0.940766	-0.180144	0.0236931	1.21807	0.119196	-0.118095	0.0115046	-0.0515077	-0.178424
1451	ACCGGGG	0.0306815	0.760025	1.25356	-0.0280088	-0.0249998	2.1053	0.162711	-0.525947	0.163548	0.0593338	-0.286408
1452	ACCGGGT	-0.118642	0.364352	0.672137	-0.103914	-0.0244332	1.33991	0.181611	-0.128441	-0.0719602	0.0621264	0.00416535
1453	ACCGGTA	-0.0497174	0.0489634	-0.00702194	-0.188166	-0.035584	-0.386663	-0.0485347	-0.199482	-0.0832251	-0.12804	-0.0778217
1454	ACCGGTC	-0.152519	0.0371045	0.27735	0.00693142	0.0182844	-0.443102	0.0840586	-0.167765	-0.00771573	-0.0187382	0.0148498
1455	ACCGGTG	-0.0355288	-0.27328	0.175065	0.124467	-0.025979	-0.389307	0.145377	0.0278502	0.0813425	-0.0970718	-0.12368
1456	ACCGGTT	-0.108854	0.0349316	-0.198131	0.0484528	0.0716541	-0.238997	0.13419	0.000323134	0.00509378	-0.0648349	-0.154346
1457	ACCGTAA	-0.0418588	-0.390663	-0.273456	-0.0952122	0.0610251	-0.836867	0.118621	-0.0879816	0.0239499	-0.0468292	-0.063388
1458	ACCGTAC	-0.0832446	-0.329987	-0.479039	0.0653175	-0.146504	-0.774542	0.0512124	-0.0977202	-0.202164	-0.196892	-0.12439
1459	ACCGTAG	-0.011877	-0.604959	0.146219	0.129162	0.134019	-0.592688	0.225518	0.00764912	0.0164123	-0.0183144	-0.0386793
1460	ACCGTAT	-0.121683	-0.134029	-0.370299	-0.0194605	-0.0641518	-0.475719	-0.000428736	-0.164913	0.0589339	-0.151284	-0.0154243
1461	ACCGTCA	-0.0948285	-0.219692	-0.846848	0.0064528	0.000846323	-0.779006	-0.0693879	-0.0704606	-0.0322195	-0.0305434	-0.0741245
1462	ACCGTCC	-0.122784	-0.237107	-0.341295	-0.0746271	-0.0301489	-0.64891	-0.0262588	-0.225995	-0.0825821	-0.202315	-0.184609
1463	ACCGTCG	0.0962225	-0.416445	0.921126	0.0977764	0.184294	0.226313	0.112728	0.202198	-0.0334816	-0.0028147	-0.0784631
1464	ACCGTCT	-0.150665	-0.455972	-1.9156	-0.0911077	-0.0410891	-1.00691	-0.0734353	-0.201805	-0.0865991	-0.288991	-0.192609
1465	ACCGTGA	-0.0824082	-0.395117	-0.295186	-0.022276	-0.010991	-0.959791	0.0504895	-0.206555	-0.100518	-0.130627	0.00870241
1466	ACCGTGC	-0.0229289	-0.576538	-0.176066	-0.0135278	-0.0432845	-0.95612	0.166197	0.0294254	-0.0386395	-0.0829553	-0.102373
1467	ACCGTGG	0.0563277	-0.00136386	0.509924	-0.0321998	0.00587813	-0.383557	0.198535	0.00896819	-0.0380584	0.0184246	-0.132956
1468	ACCGTGT	-0.0539103	-0.389849	-0.544636	-0.168389	0.00503644	-1.04417	-0.012154	-0.00631247	-0.0604244	-0.219008	-0.117631
1469	ACCGTTA	-0.0125797	-0.258493	-1.17421	-0.188001	-0.0113577	-0.944157	-0.0854084	-0.0482055	-0.0958496	-0.0365007	-0.0886657
1470	ACCGTTC	-0.137944	-0.356899	-0.723556	-0.119085	-0.0774719	-0.939287	-0.161616	-0.176778	-0.114753	-0.260795	-0.217229
1471	ACCGTTG	0.0626483	-0.39146	-0.321389	0.142232	0.257412	-0.695698	0.278113	0.249951	0.145421	0.149786	0.0624294
1472	ACCGTTT	-0.134439	-0.34661	-1.83177	-0.249676	-0.0924899	-0.660887	-0.0865141	-0.235073	-0.0717257	-0.220275	-0.0407915
1473	ACCTAAA	-0.0875106	-0.126968	-0.118701	0.0715316	0.105254	-0.929852	0.0105059	0.0736109	-0.0209266	0.0431118	0.0539785
1474	ACCTAAC	0.109514	-0.548143	-1.37677	0.0433671	0.0394289	-0.87686	0.0543777	0.0767666	0.0614389	0.145962	0.0483271
1475	ACCTAAG	0.014912	-0.640585	0.381854	0.0174629	0.0137581	-0.506268	0.203957	0.0276355	-0.0880667	-0.0467315	-0.119799
1476	ACCTAAT	0.0896779	0.00263069	-0.966588	-1.24259	0.0865386	-0.337945	-2.90642	0.203211	0.287472	0.0452105	0.154343
1477	ACCTACA	0.0344142	-0.378502	-2.53361	-0.0460404	0.0216403	-0.803629	-0.160131	0.0371395	0.139865	-0.0181168	0.0855575
1478	ACCTACC	0.0325335	-0.279026	-1.9442	0.00469158	0.0641005	-0.682143	-0.444739	0.0233578	-0.0166393	-0.047262	0.0686198
1479	ACCTACG	-0.0430787	-0.727198	0.355828	-0.122439	0.0691768	-0.439809	0.153831	-0.08854	-0.0831495	0.0352608	-0.121939
1480	ACCTACT	-0.347059	-0.799041	-2.74073	-3.07189	-0.0960722	-0.742464	-3.20598	0.00804704	0.0306875	-0.136088	-0.0357528
1481	ACCTAGA	-0.0137454	-0.578799	-0.390103	-0.0482734	-0.0048324	-1.09732	-0.0327413	-0.0523221	0.00247854	-0.19579	-0.0997947
1482	ACCTAGC	0.0224475	-0.583292	-0.553115	-0.112716	-0.0339292	-1.05522	0.0914977	-0.0771338	0.00367467	-0.0745058	-0.100356
1483	ACCTAGG	-0.0594786	-0.382236	-0.0415264	-0.174015	0.0451731	-1.02011	0.0400346	0.0567492	-0.050182	-0.169232	-0.0989917
1484	ACCTAGT	-0.105566	-0.648293	-0.957579	-1.03283	-0.0594821	-1.26581	-3.1576	-0.143614	-0.162043	-0.253927	-0.166382
1485	ACCTATA	-0.0346788	-0.384758	-1.49997	-0.145056	-0.0764787	-0.856221	-0.133207	-0.168637	-0.00281358	-0.12593	1.30464e-05
1486	ACCTATC	-0.141248	-0.210977	-0.388719	0.0187565	-0.0322881	-0.993688	-0.0723627	-0.044053	-0.0105601	-0.013579	-0.102949
1487	ACCTATG	0.119054	-0.656173	-0.245899	0.196365	0.205471	-0.901325	0.228957	0.124016	-0.0034576	-0.0459979	-0.00482881
1488	ACCTATT	-1.92279	-1.07322	-2.70273	-3.27969	-0.129693	-0.933508	-3.35455	0.11596	-0.138655	-0.656559	0.0661565
1489	ACCTCAA	-0.0138168	-0.0199371	-0.270438	0.0508704	0.0912244	-0.410559	0.0932486	0.00218031	0.107011	0.0889791	0.0785509
1490	ACCTCAC	-0.0429696	-0.0506161	-0.463857	-0.101367	-0.000564124	-0.401656	-0.053613	-0.130543	0.0401452	0.0674251	-0.0527305
1491	ACCTCAG	-0.0115045	-0.524404	-0.629072	0.121934	-0.0222767	-1.16505	0.052162	-0.0188457	-0.010963	-0.0588628	-0.0591643
1492	ACCTCAT	0.0672101	0.0450496	-0.157995	0.0784279	-0.000216758	0.0820969	-0.193008	-0.204182	0.0911021	-0.00649398	-0.0563651
1493	ACCTCCA	0.0694508	-0.136194	-0.519171	-0.0303136	0.00885306	0.335399	-0.221317	-0.121811	0.0596897	0.0674339	-0.0224984
1494	ACCTCCC	0.065412	-0.0939916	-0.0377262	-0.0958648	0.0982858	0.224486	-0.028381	-0.123418	-0.0209827	-0.0108946	-0.155192
1495	ACCTCCG	-0.0640527	-0.798633	0.155048	-0.0356615	-0.0898718	-0.773064	0.066337	-0.0405346	-0.137869	-0.096697	-0.096725
1496	ACCTCCT	-0.0689155	-0.210739	-1.4282	-0.139369	-0.100628	0.120857	-0.6194	-0.173621	0.0482236	0.0313881	0.0282965
1497	ACCTCGA	-0.0378385	-0.62141	-0.737483	-0.0170301	0.032494	-1.08222	0.00129929	0.024645	0.0426784	0.0341021	0.0110648
1498	ACCTCGC	-0.177841	-0.790557	-0.713077	-0.165234	-0.1772	-1.28243	-0.0877368	-0.258696	-0.0663035	-0.187213	-0.198782
1499	ACCTCGG	-0.00781406	-0.051765	0.297048	-0.0545136	0.0652942	-0.49886	0.090727	-0.107393	0.0857949	-0.0526015	-0.150956
1500	ACCTCGT	-0.00842912	-0.521493	-0.757817	0.0146495	0.0251261	-0.988475	-0.0141213	-0.14148	-0.0183273	-0.164783	-0.0482901
1501	ACCTCTA	-0.0868907	-0.312478	-1.2728	-0.0233997	-0.000200789	-0.607124	-0.0362593	-0.143691	0.0823865	0.00933284	-0.0405274
1502	ACCTCTC	0.0158885	0.0567428	-0.272735	0.117268	0.0131268	-0.344171	-0.0148628	-0.0494769	0.0171021	0.0103685	0.0502323
1503	ACCTCTG	-0.0942496	-0.509584	-0.245812	-0.144077	-0.0964258	-0.689074	0.00833654	0.0536211	-0.0954303	-0.141702	-0.138792
1504	ACCTCTT	-0.190349	-0.588696	-2.14085	-1.5147	-0.0795648	-0.340568	-2.83964	-0.295989	-0.0747063	-0.168316	0.0239122
1505	ACCTGAA	0.0646394	-0.0218868	0.0455714	0.0185397	0.091278	-0.325687	0.0781918	0.113519	0.0642302	0.0591786	0.115899
1506	ACCTGAC	-0.242296	-0.17185	0.246244	-0.0874536	-0.175584	-0.280082	-0.0857631	-0.116911	-0.0508639	-0.148428	-0.181506
1507	ACCTGAG	0.132741	-0.25131	0.80405	0.237611	0.15699	-0.121443	0.231999	0.361238	0.14701	0.113732	0.265558
1508	ACCTGAT	0.184156	0.0268148	0.610159	-0.0364895	0.175494	0.556132	-1.39822	0.0961385	0.248039	0.104849	0.263368
1509	ACCTGCA	-0.0574637	-0.749178	-0.78348	-0.0995639	-0.0788834	-1.08672	0.0548773	0.0290034	-0.128192	-0.124595	-0.149795
1510	ACCTGCC	0.00780893	-0.435797	-0.315819	0.0369046	-0.0431068	-0.774635	0.0523957	-0.0379829	-0.00651962	-0.096472	0.0492096
1511	ACCTGCG	-0.106783	0.469755	1.74833	-0.0387405	-0.0480978	2.02776	-0.00502835	-0.250083	-0.111419	-0.0791459	-0.135256
1512	ACCTGCT	-0.0309549	-0.776412	-1.23269	-0.391252	0.0269744	-0.894599	-1.41892	0.0271209	-0.0672249	0.00538301	0.0472272
1513	ACCTGGA	-0.0631615	-0.106751	0.049959	0.0415409	0.072455	-0.635836	0.0549275	-0.0515904	0.0528438	-0.121594	0.0589559
1514	ACCTGGC	0.0164579	-0.448052	-0.428391	-0.00111715	0.016541	-1.052	0.136613	0.0875564	0.0190951	-0.0899672	-0.110498
1515	ACCTGGG	-0.0345224	-0.562946	0.0899824	-0.0763528	-0.0224228	-0.554979	-0.0223221	-0.0230912	-0.0290664	-0.0480129	-0.041017
1516	ACCTGGT	0.0293703	-0.313737	-0.15879	-0.160596	0.130255	-0.402432	-1.12424	0.0767089	0.248727	0.018314	-0.060685
1517	ACCTGTA	-0.035617	-0.382579	-0.782347	-0.145849	-0.103422	-0.727661	-0.321966	-0.0976671	-0.103754	-0.18687	-0.00742703
1518	ACCTGTC	-0.158228	-0.341911	-0.280138	-0.0526678	-0.0663618	-0.828286	-0.0104947	-0.185388	-0.0926698	-0.213716	-0.0637433
1519	ACCTGTG	0.0809625	-0.50714	0.787495	-0.0220931	0.0977241	-0.353675	0.12115	0.0825827	-0.0425637	-0.129664	-0.0478147
1520	ACCTGTT	-0.219989	-0.948311	-2.10434	-2.91391	-0.242206	-0.638184	-2.87762	-0.0418599	-0.0458286	-0.589034	0.110472
1521	ACCTTAA	-0.0702195	-0.459781	-0.538319	-0.0763571	-0.124447	-0.912521	-0.064417	-0.220817	-0.0755697	-0.0969864	-0.0904669
1522	ACCTTAC	0.00624249	-0.411692	-2.08054	0.00266904	0.110696	-1.13069	-0.0164149	-0.0941505	-0.0720943	-0.00802633	-0.0382981
1523	ACCTTAG	-0.00430591	-0.709521	0.115663	0.036287	0.0560267	-0.61966	0.213797	0.074453	-0.0440474	0.0164199	0.10458
1524	ACCTTAT	0.0757453	-0.0895793	-0.824011	-0.0265072	0.0338876	-0.664236	-1.00086	-0.0500444	0.066418	0.0270895	0.0695161
1525	ACCTTCA	-0.0199336	-0.292633	-1.27025	-0.0609915	0.0313403	-0.866839	-0.149423	-0.0330305	0.062484	-0.0226386	0.0431117
1526	ACCTTCC	-0.0269995	-0.156363	-0.41853	-0.0359788	-0.222965	-0.842926	-0.130209	-0.128445	-0.0699483	-0.114921	-0.12968
1527	ACCTTCG	0.103184	-0.364554	1.10939	0.069684	0.057903	0.260526	0.210214	0.281401	-0.0486634	0.153633	0.00237228
1528	ACCTTCT	-0.102947	-0.457692	-2.33201	-0.793481	-0.0973292	-1.00764	-2.6275	-0.32591	-0.0475437	-0.191377	-0.0442396
1529	ACCTTGA	0.00487237	-0.438597	-0.483855	-0.0281133	-0.100102	-1.23848	0.0608164	0.00878085	0.0397049	-0.0805056	-0.0838967
1530	ACCTTGC	0.0344602	-0.323373	0.729764	-0.0233265	-0.016569	0.126724	0.190988	0.0944484	-0.0515592	-0.0962802	-0.0984517
1531	ACCTTGG	-0.0321222	-0.874271	-0.385609	-0.142945	-0.135305	-1.24445	0.0335	-0.0709999	-0.117256	-0.174878	-0.142006
1532	ACCTTGT	0.0418896	-0.679682	-0.727891	-0.0636584	-0.0111453	-1.23166	-0.412677	-0.00542553	0.056866	-0.198823	0.00182934
1533	ACCTTTA	0.064368	-0.286793	-1.62347	-0.131547	-0.0069506	-0.814871	-0.243438	-0.192472	0.00605602	-0.0934746	-0.0831474
1534	ACCTTTC	-0.123744	-0.34811	-0.477116	-0.0610971	-0.0989582	-1.03874	-0.00364123	-0.0973051	-0.0285382	-0.229434	-0.0570435
1535	ACCTTTG	0.09989	-0.665757	-0.301199	0.115358	0.290522	-1.095	0.106186	0.151085	0.195975	0.116776	0.12351
1536	ACCTTTT	-0.406629	-0.362315	-2.68822	-2.32234	-0.060684	-1.01164	-3.37857	0.0602044	-0.111532	-0.141555	-0.0999604
1537	ACGAAAA	0.147586	-0.0319124	0.169592	0.0321113	0.0994169	-0.551775	0.196452	-0.0718888	0.0724341	0.00438757	-0.0156233
1538	ACGAAAC	0.0222741	-0.115387	-0.0834308	0.116112	0.00534933	-0.662959	0.176523	-0.0944026	-0.0194671	0.131677	0.132546
1539	ACGAAAG	-0.0165285	-0.645745	-0.370205	0.0296324	-0.0150885	-1.06261	0.254913	0.0399767	0.106523	0.0169744	-0.0107302
1540	ACGAAAT	0.151295	0.0723806	-0.336406	0.0581895	0.0579786	-0.333163	0.115054	0.0651257	0.117914	0.169561	0.111856
1541	ACGAACA	0.00634093	-0.300317	-1.63252	-0.0762991	0.073614	-0.697877	-0.106322	-0.179563	0.0199524	-0.0441001	-0.101737
1542	ACGAACC	0.103943	-0.0439207	-0.212505	-0.00183601	0.0686494	-0.175075	-0.0835917	-0.0924553	0.0592273	-0.0157694	-0.122141
1543	ACGAACG	-0.0123299	-0.768098	-0.188103	-0.135447	-0.0323489	-0.916953	0.0815132	0.00438877	-0.0904167	-0.0356207	-0.157948
1544	ACGAACT	-0.0577235	-0.447331	-2.52825	-0.0664353	-0.144872	-0.451327	-0.149358	-0.328241	-0.0567288	-0.0690298	-0.0597028
1545	ACGAAGA	0.0429435	-0.0621918	-0.0457264	-0.0446193	0.12471	-0.972966	0.154847	-0.0927833	0.0551547	0.0196604	0.0469893
1546	ACGAAGC	0.0652403	-0.34667	-0.461629	2.23703e-05	0.096626	-0.952724	0.288517	0.0173715	0.0915611	-0.00471554	0.00245839
1547	ACGAAGG	-0.0401231	-0.525327	-0.256759	-0.0718785	0.039428	-0.933233	0.124077	0.0508164	0.039015	-0.0988146	0.0126451
1548	ACGAAGT	0.013554	-0.110775	-0.344382	0.0112979	0.017791	-0.802189	-0.0290957	0.0637819	-0.0909546	-0.0136181	0.157779
1549	ACGAATA	-0.0512615	-0.281221	-1.11765	-0.0960041	-0.115567	-0.520953	-0.0370156	-0.153129	-0.0509762	-0.23989	-0.104073
1550	ACGAATC	0.00665824	-0.0194415	-0.0347824	-0.0789539	0.106309	-0.650885	0.140845	-0.0872605	0.0403829	-0.0901754	0.0192315
1551	ACGAATG	0.103184	-0.0793291	0.496558	-0.108448	0.0750904	0.807472	0.13548	-0.157379	-0.0411202	-0.083116	-0.118334
1552	ACGAATT	-0.0934284	-0.331035	-2.05057	-0.0705638	-0.0111499	-0.403569	-0.59492	-0.114519	-0.0129792	-0.0209139	0.0688746
1553	ACGACAA	-0.0379674	-0.0213514	0.343054	-0.0488448	0.10359	0.168221	0.0541227	-0.0262862	-0.104494	0.0976002	-0.09973
1554	ACGACAC	0.000654757	0.00519489	0.295393	-0.0653008	0.00387406	-0.0972236	0.114669	0.0697842	0.0224412	0.0277999	0.00486216
1555	ACGACAG	0.110304	-0.0995299	0.216023	0.0541557	0.0678623	-0.0322372	0.171551	0.142473	0.186747	0.123506	0.0823304
1556	ACGACAT	0.0319382	0.522554	1.54913	-0.0185241	-0.0548639	1.47808	0.14646	-0.0896193	0.0747556	0.077564	-0.0317618
1557	ACGACCA	-0.0213102	-0.0379314	-0.112172	-0.0786014	-0.0228501	0.134408	0.00886553	-0.1608	-0.0452103	0.00458812	-0.155234
1558	ACGACCC	0.0390971	0.156936	0.601724	-0.150347	0.114802	0.550198	0.0800578	0.0445462	0.111846	0.0792473	-0.0870872
1559	ACGACCG	0.00627686	-0.460013	-0.510349	-0.100356	-0.0484731	-0.954356	0.00695655	-0.141189	0.000389939	-0.158123	-0.153015
1560	ACGACCT	0.138637	-0.0201198	0.435133	0.0142932	0.100236	0.831468	0.0468882	0.0475136	0.115143	0.191242	0.0884974
1561	ACGACGA	-0.17523	-0.293252	-0.0565843	-0.185264	-0.120314	-0.609323	-0.0617784	-0.138501	-0.0989179	-0.0532164	-0.219982
1562	ACGACGC	-0.173742	-0.268592	-0.264095	-0.0725226	-0.172025	-0.884693	-0.047359	-0.139458	-0.0905321	-0.0991144	-0.189814
1563	ACGACGG	0.00607025	0.0127385	0.456847	0.042686	-0.127204	1.29144	0.0653565	-0.0885278	0.0346588	-0.0539979	-0.0838525
1564	ACGACGT	-0.0650218	-0.0819221	0.163722	0.017058	-0.00212658	-0.241562	0.0274287	-0.0709057	0.117283	0.0186911	-0.0331725
1565	ACGACTA	0.0535695	-0.0382211	0.291619	0.0903279	0.0745842	1.06204	0.0297935	-0.116506	0.12269	0.033873	0.145023
1566	ACGACTC	0.032403	-0.0292138	0.461229	-0.00595614	0.0278518	0.700601	0.0652304	0.0488354	0.0237822	0.133782	-0.0579943
1567	ACGACTG	0.0621714	0.0239585	0.662933	0.0843784	-0.000432079	1.77056	0.187435	-0.0331859	0.0468784	0.135688	0.0390642
1568	ACGACTT	0.101369	0.16138	0.285291	-0.0429129	0.0903954	1.45263	-0.093007	-0.00623213	0.0733947	0.196659	0.0772058
1569	ACGAGAA	-0.0993153	-0.0509243	0.267462	0.0208347	-0.020699	-0.29657	-0.128225	-0.172693	-0.0966328	-0.0258309	-0.0612668
1570	ACGAGAC	-0.0352388	0.37375	0.852484	0.0381016	0.0069799	0.0404571	0.228076	-0.000900325	0.168855	0.0710571	0.106949
1571	ACGAGAG	0.15496	-0.558668	0.0468723	0.211806	0.168883	-0.853848	0.34276	0.154183	0.0901038	0.096994	0.194691
1572	ACGAGAT	0.0426146	0.243281	0.672169	0.0457595	-0.0515639	0.671784	0.124874	-0.133852	0.0606827	0.0274943	0.060452
1573	ACGAGCA	0.0579682	-0.357994	-0.486378	-0.0358124	-0.112953	-0.994914	-2.37143	0.0451129	0.0323839	-0.0531524	-0.105674
1574	ACGAGCC	0.0719266	-0.191982	0.15283	0.0600693	0.033898	-0.680859	-0.233028	0.00709654	0.08649	0.0191902	0.0123939
1575	ACGAGCG	-0.014303	-0.8776	-0.396315	-0.221836	-0.119317	-1.08711	-0.0375231	-0.0587618	-0.128517	-0.103887	-0.200425
1576	ACGAGCT	-0.0373882	-0.415202	-0.63364	-0.0492622	3.49746e-05	-0.858146	-0.158545	-0.0281909	0.0561473	-0.0803082	-0.0799014
1577	ACGAGGA	0.021144	0.158701	0.353906	0.0112299	0.160314	-0.385957	-0.0945198	-0.0658917	-0.0123043	0.0339112	0.159657
1578	ACGAGGC	0.063026	-0.274925	-0.112068	0.011124	0.0379644	-0.955202	0.182228	0.0918814	0.0452365	-0.0340237	0.12142
1579	ACGAGGG	-0.104213	-0.516421	-0.197949	0.0265949	0.156453	-0.960007	0.185143	-1.79331e-05	0.137625	-0.0488307	-0.0672187
1580	ACGAGGT	-0.070145	0.0909245	0.217977	0.00995201	-0.0922801	-0.129583	0.0701355	-0.0429195	0.0384937	-0.118867	-0.0404175
1581	ACGAGTA	-0.119342	-0.194935	-0.859408	0.0693689	0.0946833	-0.735731	-0.226435	-0.164561	0.0713906	-0.10134	-0.0369811
1582	ACGAGTC	-0.121884	-0.181067	-0.221824	0.12464	0.00528271	-0.839929	0.0406936	-0.0842671	-0.0420608	-0.0463124	0.0552381
1583	ACGAGTG	0.135976	-0.202948	0.280363	-0.053256	0.0193154	-0.0140437	0.144784	-0.0673243	0.0185581	-0.0342184	0.0676339
1584	ACGAGTT	-0.0897345	-0.255698	-1.71675	0.107933	0.0469574	-0.230871	0.0186631	-0.0470021	0.185435	-0.00355949	0.114693
1585	ACGATAA	-0.0144923	-0.21246	-0.138045	0.0499885	0.113974	-0.23774	0.130809	-0.0589414	-0.00703973	-0.080517	0.0871773
1586	ACGATAC	0.0358941	-0.101104	-0.368814	0.0293279	0.10897	-0.560212	0.187546	-0.0459758	0.139829	-0.0587843	0.0418114
1587	ACGATAG	0.16242	-0.619239	-0.308294	0.0317213	-0.0184759	-1.10239	0.252682	-0.049767	0.105174	-0.11403	0.0288577
1588	ACGATAT	-0.0772964	-0.00651624	-0.486833	-0.0243416	-0.0680819	-0.185069	0.0478868	0.0251349	0.0955574	0.0465977	-0.0687988
1589	ACGATCA	0.146499	0.0210114	-0.79193	0.113151	0.0910653	-0.149237	0.0648193	0.00320363	0.138869	0.146923	0.109971
1590	ACGATCC	0.157987	0.108189	0.241788	0.0311971	0.108824	-0.0275731	0.195014	-0.0332066	0.107307	-0.0291505	0.0136391
1591	ACGATCG	-0.0895733	-0.787531	-0.235118	-0.14966	-0.0795844	-1.02464	0.0437095	-0.0457163	-0.0318643	-0.0660493	-0.176397
1592	ACGATCT	-0.155428	-0.27707	-1.72914	-0.145744	-0.0681613	-0.514578	-0.302987	-0.158609	-0.19632	-0.237544	-0.176041
1593	ACGATGA	-0.0100731	-0.0117755	0.239651	-0.0442396	-0.0214801	-0.339583	0.0576655	-0.0209084	0.170402	0.000669405	0.0177069
1594	ACGATGC	0.122614	-0.478923	-0.373223	0.134945	0.0850667	-0.988888	0.190162	-0.0113154	0.0929149	-0.0726483	0.032093
1595	ACGATGG	-0.0772586	-0.598161	-0.314645	0.0136721	-0.0766262	-0.886066	0.000695578	-0.0433439	-0.0839464	0.00622175	-0.130708
1596	ACGATGT	0.0644645	-0.144679	-0.0735987	0.106993	0.0170602	-0.383058	0.150331	0.0627019	0.138879	-0.0199491	0.103232
1597	ACGATTA	0.00278766	-0.184908	-1.15145	0.0759057	0.134235	-0.268741	0.122108	-0.025783	0.116183	0.111376	0.118071
1598	ACGATTC	0.193942	-0.0551686	-0.0155962	0.0439281	-0.0252723	-0.645072	0.22333	0.0893742	0.183412	0.0103016	0.132499
1599	ACGATTG	0.0307696	-0.0511567	0.454577	-0.00471981	-0.0158315	0.588708	-0.0016626	0.0180989	0.0253655	-0.0395941	-0.0204459
1600	ACGATTT	-0.158647	-0.215684	-2.42694	-0.088331	-0.0896039	-0.444967	-0.355497	-0.106153	-0.0458856	-0.0236721	-0.0868636
1601	ACGCAAA	0.00782145	-0.102867	-0.174939	-0.15153	-0.134509	-0.717358	0.131983	-0.207421	0.00545555	-0.0761564	0.0200971
1602	ACGCAAC	-0.151638	-0.157622	-0.941547	-0.0859629	-0.0458164	-0.612617	0.111354	-0.00548779	-0.0527931	-0.0923079	-0.143446
1603	ACGCAAG	-0.0479529	-0.70913	-0.329096	-0.0422963	-0.0477632	-1.20084	0.0844525	0.0130968	0.0420612	-0.090206	-0.164723
1604	ACGCAAT	0.0962245	-0.157726	-0.493171	-0.070227	0.126536	-0.515939	-0.051521	-0.118572	0.131543	-0.031087	0.0966121
1605	ACGCACA	-0.0353081	-0.0615406	-0.931774	0.0113785	0.0772571	-0.574169	-0.0629324	0.0175926	0.0372281	-0.00261926	0.0422783
1606	ACGCACC	0.0126713	-0.222251	-0.196083	-0.0289786	-0.161193	-0.541062	-0.0675191	-0.113483	-0.12167	-0.0749535	-0.21892
1607	ACGCACG	-0.030806	-0.689567	0.0407082	-0.00249759	-0.0362613	-0.79593	0.207218	0.00150241	-0.0166844	0.057682	-0.178958
1608	ACGCACT	-0.150319	-0.323614	-1.72257	-0.115602	-0.0679881	-0.671107	-0.18315	-0.216633	-0.0511278	-0.1585	-0.131817
1609	ACGCAGA	0.026519	-0.264039	-0.129969	0.0694354	0.199745	-0.811178	0.246115	0.0220782	0.123744	0.0294787	0.178966
1610	ACGCAGC	-0.0225952	-0.517863	-0.479184	0.0940552	-0.0314407	-1.08594	0.127245	-0.120605	-0.106833	-0.160095	-0.0769101
1611	ACGCAGG	-0.103707	-0.511211	-0.503566	0.00143483	-0.151816	-1.03997	0.0154469	-0.114062	0.0458469	-0.131251	-0.151016
1612	ACGCAGT	0.118246	-0.408453	-0.506809	-0.0076148	-0.0612908	-0.908035	0.143878	0.151477	0.104697	-0.096507	0.0729562
1613	ACGCATA	-0.116994	-0.211725	-0.822575	0.00115982	-0.050973	-0.750057	-0.0260536	-0.10926	-0.00674092	-0.0326715	-0.0632288
1614	ACGCATC	0.0372377	-0.182122	-0.0853668	0.10697	0.0638146	-0.554972	0.123216	-0.150929	0.141134	-0.0326333	0.079866
1615	ACGCATG	0.0143225	-0.510036	-0.367341	-0.186674	-0.182226	-1.14739	0.0658007	0.00765481	-0.0387757	0.00447475	-0.209759
1616	ACGCATT	0.237042	-0.207879	-1.38879	0.106434	0.110049	-0.606203	-0.250793	0.163951	0.060827	0.172615	0.104386
1617	ACGCCAA	0.0928581	-0.106563	-0.0524855	-0.0348234	0.158358	-0.31325	0.070024	-0.189323	-0.0952893	-0.144441	0.0134635
1618	ACGCCAC	-0.159629	-0.263335	-0.456907	-0.0680732	-0.0936597	-0.525227	-0.0404891	-0.168367	-0.191993	-0.0202923	-0.124393
1619	ACGCCAG	-0.0986916	-0.654889	-0.669447	-0.0674841	-0.0175184	-1.1166	0.0150405	-0.148368	-0.0600833	-0.261566	-0.131866
1620	ACGCCAT	0.0918866	-0.200251	-0.31268	0.00479438	0.0126106	-0.195135	0.108178	0.0337973	-0.0180181	0.0224319	0.131687
1621	ACGCCCA	-0.0510966	-0.22939	-0.782151	-0.229403	-0.179849	-0.477028	-0.115262	-0.0868532	0.0263683	-0.101274	-0.105192
1622	ACGCCCC	0.027144	0.00164599	0.0553414	-0.0824246	-0.0853337	-0.0590472	-0.476771	-0.0525233	-0.00829963	-0.0911271	-0.100919
1623	ACGCCCG	0.104248	-0.715847	-0.404574	0.139565	0.0885639	-0.861714	0.174765	0.10816	0.113711	-0.0574958	0.0901379
1624	ACGCCCT	-0.0202689	-0.303175	-1.53476	-0.00592887	-0.106583	-0.542365	-0.145828	-0.214842	0.0526394	-0.00789085	-0.138233
1625	ACGCCGA	-0.0849852	-0.348717	-0.270538	-0.209355	-0.0655931	-0.96655	0.102408	-0.227061	-0.0335249	-0.135998	-0.299164
1626	ACGCCGC	-0.0354036	-0.38447	-0.654831	-0.103016	-0.0881922	-1.05555	0.0265539	-0.0331442	-0.113419	-0.183655	-0.144636
1627	ACGCCGG	0.0252057	-0.238088	-0.0192329	-0.00689687	0.0504832	-0.568267	0.134345	-0.0127688	0.0441902	-0.011811	-0.0699342
1628	ACGCCGT	-0.19352	-0.506929	-0.820863	-0.0797041	-0.200068	-1.12118	-0.00443412	-0.153678	-0.00212643	-0.269561	-0.185867
1629	ACGCCTA	0.0976813	-0.289983	-0.805494	0.124949	0.0885985	-0.369791	-0.0248851	0.00838603	0.140023	0.0360424	-0.0323688
1630	ACGCCTC	-0.0854445	0.0483062	0.230437	-0.153246	-0.194471	0.63364	-0.0200037	-0.115061	-0.0443649	0.015121	-0.110823
1631	ACGCCTG	0.136484	-0.0242565	0.301165	-0.0589749	0.0647949	0.312938	0.0945064	0.0252084	0.0696676	0.0888518	-0.0281369
1632	ACGCCTT	-0.0580068	-0.252033	-1.661	-0.177004	-0.203193	-0.307659	-0.150985	-0.152988	-0.044658	-0.106913	0.0105377
1633	ACGCGAA	-0.083219	-0.464833	-0.623182	0.0548762	0.0253075	-0.847472	0.202835	0.108027	0.0843143	-0.0107497	-0.00701683
1634	ACGCGAC	-0.038885	-0.311751	0.0492558	0.0516731	-0.0135187	-0.815293	0.160695	0.0693888	0.0422905	-0.0621521	-0.0496526
1635	ACGCGAG	-0.0116518	-0.232054	0.057623	0.0840533	-0.0604814	-0.599519	0.043588	0.00595775	-0.00776117	0.00446656	-0.00656561
1636	ACGCGAT	-0.125987	-0.535709	-0.377851	-0.0905383	0.146329	-0.790229	0.142753	-0.104342	-0.137439	-0.200305	0.0952422
1637	ACGCGCA	-0.103919	-0.765143	-0.80174	-0.0778568	-0.0220136	-1.01959	-0.140751	-0.0522548	-0.154244	-0.271824	-0.201645
1638	ACGCGCC	-0.290973	-0.579867	-0.769723	-0.137889	-0.0695455	-0.949857	-0.0983391	-0.228254	-0.162901	-0.27644	-0.196185
1639	ACGCGCG	0.0210926	-0.259554	1.21647	0.00332204	-0.131938	0.811027	0.177361	-0.00639413	0.000832212	-0.0377826	-0.213086
1640	ACGCGCT	0.0192041	-0.710587	-0.927706	-0.00800374	-0.0860215	-1.24293	0.0846613	-0.0978475	0.00193685	-0.143866	-0.09195
1641	ACGCGGA	-0.18436	-0.548525	-0.531419	-0.156378	-0.125325	-0.874861	0.0637589	-0.0970471	-0.0976361	-0.173504	-0.0514994
1642	ACGCGGC	0.0658967	-0.509176	-0.327988	-0.0209923	0.0596595	-0.864096	0.285671	0.0752134	0.0988187	-0.0419707	0.0414356
1643	ACGCGGG	-0.0299745	-0.514761	-0.361765	0.00373653	0.017738	-1.00176	0.0744089	-0.0803818	-0.0465492	-0.171151	0.0340005
1644	ACGCGGT	-0.0826881	-0.542063	-0.531376	-0.087597	-0.115272	-0.750145	-0.0793871	-0.0618047	0.00485502	-0.119975	-0.115921
1645	ACGCGTA	-0.0178037	-0.577595	-1.00827	0.0404734	0.0693864	-1.01438	0.132461	0.103396	0.114586	0.0104249	0.127233
1646	ACGCGTC	-0.0386543	-0.849739	-0.681303	0.0288998	-0.0405391	-1.14283	-0.0648422	-0.0107336	-0.193324	-0.189902	-0.0196431
1647	ACGCGTG	-0.111421	-0.650463	-0.565901	-0.0980893	-0.0763403	-0.695464	0.0775119	-0.00188576	-0.114583	-0.178123	-0.0478586
1648	ACGCGTT	0.0937188	-0.593525	-0.950734	0.0804972	0.272317	-0.875541	-0.00550265	0.0988467	0.0819465	0.0206566	0.30497
1649	ACGCTAA	0.067283	-0.0807904	-0.315568	0.0388824	0.0231326	-0.464475	0.116399	-0.0536477	0.0985941	-0.0616912	0.161029
1650	ACGCTAC	-0.18203	-0.591225	-1.98571	-0.0579968	-0.0935437	-0.679062	0.00668906	-0.0499557	-0.033432	-0.187813	-0.125073
1651	ACGCTAG	0.0597464	-0.563542	-0.405105	-0.00380129	0.137211	-1.04843	0.187771	0.0737356	0.0987812	-0.101912	0.0552632
1652	ACGCTAT	-0.202439	-0.288513	-0.770934	-0.0204391	-0.00992092	-0.512409	0.144215	-0.00422427	0.0121271	-0.00545577	0.0879009
1653	ACGCTCA	-0.0350805	-0.231276	-1.15526	0.0390497	-0.0531481	-0.520975	0.0082994	-0.075724	0.13375	-0.0483275	-0.0346125
1654	ACGCTCC	-0.0901573	-0.0389325	0.20201	-0.0700271	-0.0586469	0.580717	-0.0200026	-0.168486	-0.0760918	-0.150189	-0.151542
1655	ACGCTCG	0.19601	-0.707326	-0.0265552	-0.0374887	0.0237412	-0.776577	0.171159	-0.0491211	-0.000252114	0.015438	0.00151658
1656	ACGCTCT	0.0650909	-0.155514	-1.83962	0.118424	0.0547471	-0.569433	-0.0743251	-0.00420488	-0.0116267	0.00167207	0.0410095
1657	ACGCTGA	-0.0124181	-0.00247636	0.457531	0.184009	0.0666242	0.26037	0.177447	-0.00960887	0.152009	-0.0420243	0.183258
1658	ACGCTGC	0.0182162	-0.424648	-0.20459	0.0531788	0.142168	-0.618337	0.184462	-0.00768535	0.153543	-0.0881066	-0.0186019
1659	ACGCTGG	0.0522099	-0.298729	-0.245811	0.132159	0.189073	-0.794638	0.245205	0.0614697	0.168562	0.0286206	0.0293575
1660	ACGCTGT	-0.0146034	-0.116298	0.0340682	0.13164	-0.0113485	-0.0502768	0.0557387	-0.157578	0.0148973	-0.0304982	0.0824911
1661	ACGCTTA	-0.195635	-0.268931	-1.14295	-0.164886	-0.061349	-0.571643	-0.047796	-0.0968563	0.15217	0.0277035	0.201956
1662	ACGCTTC	0.0607983	-0.168617	-0.266759	-0.0696338	-0.0131419	-0.768402	0.0452171	-0.187277	-0.236243	-0.0400434	-0.112995
1663	ACGCTTG	-0.0347474	-0.45277	-0.664431	-0.0851517	0.0599245	-0.723887	0.127803	0.0949412	0.106245	-0.100496	0.0397892
1664	ACGCTTT	0.0580769	-0.252035	-2.33442	0.125795	0.176686	-0.648602	-0.187719	-0.094103	0.0646584	-0.0248244	0.186639
1665	ACGGAAA	0.0166948	0.0204781	0.316977	-0.0426306	-0.0310736	-0.173102	0.153015	-0.13253	0.00208248	-0.0296356	0.0854097
1666	ACGGAAC	-0.134571	-0.0673859	0.148851	-0.0543154	-0.125008	-0.125717	0.130438	-0.182057	0.045713	-0.0223417	-0.00422503
1667	ACGGAAG	0.0665512	-0.859642	-0.321614	0.0401476	0.032315	-1.09509	0.12579	-0.0201174	0.0156301	-0.187898	0.0244296
1668	ACGGAAT	0.00591851	0.038132	0.500029	0.00600258	-0.114352	0.616261	0.110861	-0.0415921	0.28434	-0.0228223	-0.0302199
1669	ACGGACA	0.0322499	0.245223	0.50315	0.0817778	0.00401819	1.07649	0.164064	0.041741	0.13548	0.0866789	0.0099939
1670	ACGGACC	0.0395072	0.0606813	0.662308	-0.0428941	-0.0566274	0.990819	0.165184	0.00335683	0.201741	0.0466009	0.0305761
1671	ACGGACG	0.0357593	-0.758153	-0.5822	-0.0355759	0.0826802	-0.972858	0.267784	0.0672262	0.0163796	-0.0875394	-0.055755
1672	ACGGACT	-0.121732	0.121879	-0.104933	-0.0164537	-0.081749	0.760337	-0.0466649	-0.0906138	0.00809073	-0.0580025	-0.149762
1673	ACGGAGA	0.129133	-0.0106019	0.362401	0.235979	0.213149	-0.491033	0.148971	0.0888565	0.157752	-0.0127566	0.102656
1674	ACGGAGC	-0.0952814	-0.448292	-0.340132	-0.00229666	0.0163644	-0.762021	0.0192002	0.0222753	-0.0175827	-0.145894	-0.0652777
1675	ACGGAGG	-0.0814182	-0.280871	-0.254502	0.136064	0.0607974	-0.984766	0.249992	0.041757	0.0838604	-0.120312	0.0410493
1676	ACGGAGT	0.140289	-0.249202	-0.149272	0.0805137	-0.0332833	-0.558073	0.00260552	-0.0842358	0.0239207	-0.104206	-0.0646687
1677	ACGGATA	0.000539845	-0.0571768	0.240603	-0.0538984	0.0318652	0.683343	0.177569	-0.184088	0.0464826	-0.0274757	0.117387
1678	ACGGATC	-0.0267612	-0.00109721	0.408277	0.106113	0.00765722	0.49884	0.181532	-0.0529472	-0.0512167	0.0318067	0.0998267
1679	ACGGATG	0.0169964	-0.245952	0.171263	0.154836	0.0576087	-0.345176	0.174428	-0.100893	0.129551	-0.0983602	0.044634
1680	ACGGATT	-0.220807	-0.0765024	-0.735541	-0.140066	0.000930947	0.606876	-0.14171	-0.204486	-0.00653389	-0.0833532	-0.119756
1681	ACGGCAA	0.140631	0.0304425	0.142961	0.126565	0.0116705	-0.532464	0.152908	0.141151	0.166253	0.111357	0.0709959
1682	ACGGCAC	0.00748028	-0.195937	-0.1674	-0.0922169	0.0159808	-0.423844	0.0434074	-0.100911	0.0249087	-0.000519006	-0.175559
1683	ACGGCAG	-0.00930687	-0.633787	-0.395868	-0.0874979	0.00471981	-0.871218	0.166399	0.137871	0.00552944	-0.154124	-0.0836891
1684	ACGGCAT	-0.139362	-0.0047645	0.424277	-0.11718	-0.066361	0.231821	-0.0750782	-0.200823	-0.0621259	-0.0650061	0.0256116
1685	ACGGCCA	-0.01688	-0.18343	-0.573568	-0.0832195	-0.0644107	-0.3623	-0.135688	-0.0731651	-0.00262358	-0.126675	-0.0329912
1686	ACGGCCC	0.0438847	-0.0614713	0.138327	-0.0778436	-0.0701856	-0.0606363	-0.0294248	0.0051053	0.0590522	-0.227411	-0.0645987
1687	ACGGCCG	-0.0814108	-0.890585	-0.401526	-0.0583881	-0.0811054	-0.92663	0.0330661	-0.16686	-0.098028	-0.116238	-0.122999
1688	ACGGCCT	-0.0103783	-0.198802	-0.773446	0.155667	0.092753	-0.0350938	-0.0700475	-0.240057	0.0292182	-0.0288993	-0.0674785
1689	ACGGCGA	0.060107	-0.560309	0.208136	0.12634	-0.00374996	-0.415101	0.461737	0.132384	0.0914755	-0.00522038	0.0990827
1690	ACGGCGC	-0.147373	-0.530536	0.0841027	-0.0226279	-0.111799	-0.417149	0.0686315	-0.0583059	-0.101515	-0.144707	-0.0903833
1691	ACGGCGG	-0.177092	-0.640314	-0.385033	-0.213758	-0.146868	-0.829585	-0.0264142	-0.138546	-0.0239669	-0.221423	-0.343092
1692	ACGGCGT	-0.182587	-0.782965	-0.181233	-0.00414545	-0.0679017	-0.522706	0.0509556	-0.0729199	-0.108136	-0.194514	-0.0952037
1693	ACGGCTA	-0.0246653	-0.149024	-0.55726	0.0239881	-0.168009	-0.367564	-0.0616211	-0.174363	-0.117895	-0.133248	-0.00933063
1694	ACGGCTC	-0.046063	-0.294464	-0.0809056	-0.0836314	-0.182604	-0.330651	-0.013872	-0.138615	-0.113851	-0.339457	-0.00972941
1695	ACGGCTG	-0.0700294	-0.00664643	0.665032	-0.0660973	-0.0177454	1.38658	0.102875	-0.0195999	0.118918	-0.0551597	-0.0369159
1696	ACGGCTT	-0.0508582	-0.280866	-0.987941	-0.057046	-0.0705749	-0.127282	0.084877	-0.0972568	0.0525886	-0.0698924	-0.156547
1697	ACGGGAA	-0.00684184	0.0923796	0.593198	-0.036076	-0.0135624	0.337541	0.174139	-0.0275676	-0.165041	-0.0447208	-0.0740375
1698	ACGGGAC	-0.0149477	0.799583	1.71065	0.0828124	-0.146926	1.93944	0.190791	0.128381	-0.0352645	0.0464007	0.00972857
1699	ACGGGAG	-0.0597031	-0.635072	-0.243453	0.073326	0.0525979	-0.687846	0.189254	0.0625864	0.113028	-0.134616	-0.08557
1700	ACGGGAT	-0.0224644	0.270875	1.49832	0.0204318	-0.0760607	1.89438	0.313335	-0.162552	0.199845	-0.0920239	0.0117544
1701	ACGGGCA	0.00787072	-0.144436	-0.253477	-0.0520433	-0.146526	-0.427732	-0.264486	-0.0493805	0.0111709	-0.145544	-0.138378
1702	ACGGGCC	0.0877704	-0.0324192	0.247742	-0.0698079	-0.0101046	0.164804	0.199203	-0.0201236	0.0798505	-0.0323597	-0.063707
1703	ACGGGCG	0.046018	-0.484752	0.759998	0.0727449	0.00394155	0.168336	0.186187	0.149855	0.0374739	-0.0140516	-0.0709365
1704	ACGGGCT	0.127369	-0.194296	-0.676371	0.00493112	-0.0361217	-0.507438	0.160977	-0.0113961	0.114335	-0.016379	-0.092355
1705	ACGGGGA	-0.0987415	0.649447	0.944985	0.0284385	-0.00467938	1.57581	0.102271	-0.222438	-0.136109	-0.0819031	0.0389683
1706	ACGGGGC	-0.0841685	0.518158	0.759135	0.012777	-0.11536	0.956803	0.0944278	-0.157283	-0.00584348	-0.0158191	-0.0113656
1707	ACGGGGG	-0.00939387	0.275381	0.527646	0.114524	0.0279342	0.284995	0.153752	-0.012359	0.0529796	-0.0247527	-0.0424233
1708	ACGGGGT	-0.177125	0.190548	0.562204	-0.0260505	-0.105777	0.77246	0.175418	-0.0756236	0.0518639	-0.052483	-0.00703528
1709	ACGGGTA	0.0691075	0.111952	-0.208802	-0.0281858	0.0988658	0.288285	-0.0330173	-0.0341181	0.102246	0.0370355	-0.0152489
1710	ACGGGTC	0.00747764	-0.0449293	-0.188439	-0.0792326	-0.0110282	-0.0886101	0.0112819	-0.156364	-0.122876	0.00685937	0.0536714
1711	ACGGGTG	-0.19483	-0.628731	-0.333755	-0.211281	-0.253266	-0.773686	-0.0879047	-0.0971459	-0.0941588	-0.168989	-0.117972
1712	ACGGGTT	0.101531	0.00270935	-0.671941	0.0871263	-0.0416945	0.341298	0.089534	-0.0587478	0.0466113	-0.169008	-0.0264974
1713	ACGGTAA	0.00399454	0.0234708	0.106377	-0.00223462	0.113687	-0.0516148	0.130969	-0.0186817	0.200309	0.0832622	0.135943
1714	ACGGTAC	0.0839783	-0.0761304	-0.29522	-0.0652454	-0.0428671	-0.241536	0.0896322	0.0426081	-0.0810936	0.086864	0.0553539
1715	ACGGTAG	0.00920519	-0.806851	-0.547004	0.0967226	-0.0846111	-1.1128	0.196689	0.129301	-0.00763667	-0.141481	-0.0519862
1716	ACGGTAT	-0.0964035	0.0481334	0.211639	0.0274452	-0.0774098	0.452891	0.00517471	-0.0979751	0.0460715	-0.0322464	0.0498967
1717	ACGGTCA	-0.0755731	-0.115009	-0.766044	-0.0279396	0.0157494	-0.332967	-0.104046	-0.0204319	0.0302605	-0.100188	-0.00514866
1718	ACGGTCC	0.0654007	0.0622738	-0.0257191	0.042203	-0.0964656	-0.0315449	-0.231325	-0.0349803	0.046623	0.00941832	-0.208523
1719	ACGGTCG	0.0566119	-0.627707	0.186049	0.0386864	0.128516	-0.475382	0.101375	0.140577	-0.0832455	-0.118241	0.155209
1720	ACGGTCT	-0.199295	-0.298035	-1.50097	-0.0940426	0.00589132	-0.490695	-0.03326	-0.142185	-0.0738837	-0.193397	-0.107343
1721	ACGGTGA	-0.0290097	-0.308698	-0.418335	-0.0172642	-0.105338	-0.670909	-0.017407	-0.0964631	-0.119985	-0.175015	0.00172061
1722	ACGGTGC	-0.105077	-0.604226	-0.471612	0.0605679	-0.0122708	-0.95196	0.180109	0.104577	0.0746782	-0.161574	0.00837564
1723	ACGGTGG	-0.171969	-0.580035	-0.458148	-0.167153	-0.1123	-0.966025	0.042355	-0.144111	-0.0763944	-0.150265	-0.0947891
1724	ACGGTGT	-0.0387383	-0.144167	-0.473375	0.0783287	0.0014044	-0.459062	0.114702	0.0613394	0.0470259	-0.0611511	0.0374538
1725	ACGGTTA	0.0321867	-0.228371	-0.634707	0.109861	-0.0178198	0.141272	-0.204928	-0.0427695	0.145234	-0.122522	0.0454265
1726	ACGGTTC	0.0116648	-0.0240755	-0.336266	0.147614	0.0462844	0.0923925	0.12578	-0.0528364	0.159512	0.0211842	0.102859
1727	ACGGTTG	-0.151197	-0.242592	0.229493	-0.112989	-0.236917	-0.34048	-0.006005	-0.114533	-0.0274669	-0.163349	-0.0786007
1728	ACGGTTT	-0.217909	-0.105874	-1.50149	-0.111213	-0.107245	0.382261	-0.118482	-0.196759	0.0375455	-0.25118	0.00948124
1729	ACGTAAA	0.0949011	-0.135327	0.0994455	0.0874674	0.097012	-0.599244	-0.00763171	-0.0988141	0.0512494	-0.0349492	-0.0152076
1730	ACGTAAC	-0.0805902	-0.382798	-1.08401	0.0446218	-0.125713	-0.684035	0.0264697	-0.235055	0.00200363	-0.123231	-0.118525
1731	ACGTAAG	-0.0555921	-0.683265	-0.354209	0.0123451	0.0479449	-1.20383	0.20971	0.0607329	0.0977539	0.051248	-0.0420185
1732	ACGTAAT	-0.303193	-0.615405	-0.992078	-1.25547	-0.459022	-0.708902	-3.70629	-0.290049	-0.0757914	-0.304597	-0.136631
1733	ACGTACA	0.0259771	-0.20947	-1.29618	-0.0313393	0.110778	-0.562503	-0.0698236	0.0170368	-0.0784946	0.0367799	0.0750813
1734	ACGTACC	0.0392504	-0.124649	-0.233441	-0.0709427	-0.0514641	-0.43799	-0.219095	-0.12265	-0.0426108	0.00294823	-0.00443937
1735	ACGTACG	-0.00413475	-0.873662	-0.295274	-0.0994021	-0.00623504	-0.935803	0.0756697	-0.00730088	0.0430197	-0.0813466	-0.0399259
1736	ACGTACT	-0.70423	-0.599562	-2.50081	-3.01584	-1.3452	-0.745644	-3.6534	-0.223676	-0.189484	-0.338498	-0.0839239
1737	ACGTAGA	0.110507	-0.191098	-0.0525668	-0.0531461	0.106881	-0.772078	0.138297	0.0246583	0.0666076	0.0866049	0.0236841
1738	ACGTAGC	0.0501899	-0.537432	-0.453202	0.115205	0.00228383	-1.018	0.115296	0.0257295	0.00965182	-0.110038	-0.00554685
1739	ACGTAGG	0.0441862	-0.337785	-0.236608	0.0400599	-0.0184038	-1.01985	0.0257258	-0.0988246	0.107479	-0.0779047	0.020115
1740	ACGTAGT	-0.0283161	-0.140007	-0.453765	-0.46254	-0.165089	-0.621694	-3.41222	-0.169491	0.121263	-0.0889001	0.00406199
1741	ACGTATA	0.0231984	-0.186719	-1.35939	-0.0522294	-0.0618368	-0.423569	-0.181084	-0.182108	-0.0330876	-0.0661849	0.00507482
1742	ACGTATC	0.163004	0.0393194	0.0561982	0.034555	0.0755674	-0.499203	0.12259	-0.00590087	0.187324	0.0806061	0.123863
1743	ACGTATG	0.0830607	-0.218937	-0.108774	0.0516247	0.100945	-0.743013	0.233425	0.155563	0.105369	0.0683931	0.078817
1744	ACGTATT	-3.06163	-1.06551	-2.91011	-3.33009	-3.14884	-0.483688	-3.82253	-0.0555098	-0.263242	-0.757953	0.238771
1745	ACGTCAA	0.045327	-0.0406304	-0.086437	-0.04734	0.0710698	-0.522748	-0.0911677	-0.156568	0.00476482	-0.0262046	-0.0606078
1746	ACGTCAC	-0.0620452	-0.237773	-0.297675	-0.0898395	-0.0918312	-0.773116	0.00696132	-0.181856	-0.0354495	-0.0817737	-0.181065
1747	ACGTCAG	-0.0339242	-0.534391	-0.280543	0.165994	0.0629702	-1.07536	0.202204	-0.00539739	0.108843	0.0238188	0.00881788
1748	ACGTCAT	0.0248862	-0.0898723	-0.524951	0.035068	-0.0628731	-0.30735	-0.539763	0.0184796	0.0609382	0.0871884	-0.12238
1749	ACGTCCA	-0.0464241	-0.254327	-0.961244	-0.25613	-0.15027	-0.543771	-0.318096	-0.156545	-0.046528	-0.175585	-0.0681712
1750	ACGTCCC	-0.0758051	-0.155019	-0.0173134	-0.126989	-0.225453	-0.333223	-0.128357	-0.108116	-0.142581	-0.169558	-0.191498
1751	ACGTCCG	-0.0395096	-0.805821	-0.387364	-0.0886491	0.018858	-1.12323	0.133668	-0.0922951	-0.0434729	-0.102582	0.0358166
1752	ACGTCCT	0.0223357	-0.261216	-1.78298	-0.188865	-0.106227	-0.498144	-1.45261	-0.133664	-0.0545902	-0.199983	-0.0914419
1753	ACGTCGA	-0.182674	-0.565109	-0.646125	-0.0331033	0.0615967	-1.03069	0.0617007	-0.14381	0.00889884	-0.0804514	-0.0865835
1754	ACGTCGC	-0.0791222	-0.674867	-0.67922	-0.0154758	0.0263453	-0.925167	0.00340567	-0.157571	-0.0916901	-0.233723	-0.159414
1755	ACGTCGG	-0.154887	-0.287665	-0.0865615	0.0217647	-0.0501693	-0.448907	0.120872	-0.263984	0.0736966	-0.166866	-0.132422
1756	ACGTCGT	-0.075088	-0.567157	-0.764337	-0.0421578	0.0223671	-0.921929	-0.154088	-0.0663145	-0.092441	-0.026358	0.031359
1757	ACGTCTA	-0.106018	-0.228084	-1.09437	-0.0191534	-0.00623943	-0.535327	-0.285236	-0.171258	-0.0904052	-0.0472914	-0.0289739
1758	ACGTCTC	0.0148817	0.0218565	-0.0188469	-0.00935813	-0.0128999	-0.176157	-0.113982	-0.0445506	-0.0482015	0.0169209	0.047652
1759	ACGTCTG	0.0192181	-0.0306695	0.2731	0.0654021	0.0649222	0.441435	0.107086	0.0750531	0.0614214	-0.0598789	0.0747037
1760	ACGTCTT	-0.279555	-0.292008	-2.04136	-1.53325	-0.346266	-0.262304	-3.06894	-0.058522	-0.0352319	-0.0414315	-0.0336172
1761	ACGTGAA	-0.13272	-0.210776	-0.00482052	-0.134448	0.0483373	-0.393576	-0.153412	0.00737103	-0.136992	0.000419337	-0.0888208
1762	ACGTGAC	-0.0966936	-0.104528	0.263276	-0.0203086	-0.0646277	-0.268648	0.0889303	-0.185168	0.00833133	-0.0491936	0.0157181
1763	ACGTGAG	-0.0342689	-0.679209	-0.155071	-0.0160875	0.0706496	-0.944612	0.111965	0.0712842	0.108719	-0.13046	-0.0315808
1764	ACGTGAT	0.172657	0.16547	0.456039	0.0313155	0.205088	0.666223	-2.75092	-0.0183018	0.136557	-0.0570998	0.0557344
1765	ACGTGCA	0.0922829	-0.632332	-0.732395	-0.0708665	-0.0578356	-0.959107	-0.206343	0.0380598	-0.0240977	-0.00879005	0.108933
1766	ACGTGCC	0.0119671	-0.192246	-0.0818981	0.0699644	-0.0208259	-0.556269	0.0841496	-0.00843924	0.151539	-0.0758509	-0.0382177
1767	ACGTGCG	-0.111192	0.0663902	1.43344	-0.0502692	-0.0933532	1.40007	0.0979415	-0.00349213	-0.120957	-0.152301	-0.120536
1768	ACGTGCT	-0.067821	-0.594795	-0.986973	-0.368879	0.013022	-0.98073	-2.98313	0.0916011	0.0367714	-0.119894	-0.0117745
1769	ACGTGGA	0.00489933	-0.238712	-0.256537	0.0327358	-0.0786776	-0.605418	-0.0870782	-0.198581	0.00908839	-0.0807391	-0.236144
1770	ACGTGGC	-0.117669	-0.512764	-0.589421	-0.0245061	0.0232665	-1.25854	0.066262	-0.0604981	-0.0158371	-0.171059	-0.145072
1771	ACGTGGG	-0.10677	-0.543843	-0.50169	-0.0897802	0.00766112	-0.865301	0.14841	-0.0573628	0.0428279	-0.0345046	-0.00222818
1772	ACGTGGT	-0.213943	-0.43631	-0.695881	-0.342274	-0.191959	-0.583502	-2.35209	-0.164009	-0.152348	-0.261168	-0.148636
1773	ACGTGTA	-0.00781165	-0.238214	-0.690753	0.0793717	-0.0518786	-0.464652	-0.298248	-0.0313741	0.058534	-0.120363	-0.00960675
1774	ACGTGTC	-0.203531	-0.279353	-0.209118	-0.0569581	-0.166979	-0.641575	-0.0267852	-0.102359	-0.0812581	-0.127649	-0.107861
1775	ACGTGTG	-0.0206856	-0.842426	-0.104173	0.00516572	0.0958695	-0.864494	0.0975375	0.0603554	0.021584	-0.0782046	-0.0089829
1776	ACGTGTT	-0.612759	-0.902544	-1.93612	-2.90088	-1.07798	-0.104683	-3.37053	-0.0272532	-0.144646	-0.622241	0.0894589
1777	ACGTTAA	-0.110204	-0.0979472	-0.152539	-0.0068168	0.0403586	-0.512201	-0.00945458	-0.170188	0.0194005	-0.147201	-0.0606554
1778	ACGTTAC	0.0621197	-0.331921	-1.63283	0.0623039	-0.0135851	-0.772969	0.19364	-0.0551901	0.0639549	-0.0771301	-0.0637601
1779	ACGTTAG	-0.123821	-0.844982	-0.553628	-0.0743928	-0.0316205	-1.32536	0.193703	0.0172813	-0.142519	-0.169173	-0.0771373
1780	ACGTTAT	-0.0269775	-0.0814979	-0.71634	-0.11846	0.0998186	-0.453404	-1.53543	-0.146776	0.0669025	0.0298317	0.0553505
1781	ACGTTCA	-0.0421337	-0.152935	-1.19236	0.0483816	0.00361888	-0.497003	-0.0517735	0.00367143	0.074342	0.0158502	0.0343127
1782	ACGTTCC	0.0286566	0.0548954	0.219981	0.0506554	0.0476126	-0.0667465	0.0636874	-0.0464598	0.153852	0.0180057	0.0182772
1783	ACGTTCG	0.0179778	-0.613897	-0.0864623	-0.0536226	0.118669	-0.841426	0.119212	0.0840864	-0.0205089	-0.0388646	0.0611484
1784	ACGTTCT	-0.155616	-0.370072	-2.27152	-0.764125	-0.106928	-0.720279	-2.74749	-0.153005	0.00126279	-0.0366885	-0.048639
1785	ACGTTGA	0.0674073	-0.144295	-0.22627	0.0486446	-0.033999	-0.743455	0.201478	-0.0588139	0.0568919	0.0268478	-0.0125587
1786	ACGTTGC	-0.0612612	-0.56205	-0.131804	0.111947	0.0610933	-0.906632	0.115007	0.150644	0.0876035	-0.00266157	-0.0358618
1787	ACGTTGG	-0.0233815	-0.539598	-0.608392	0.124611	0.149575	-1.01109	0.234549	0.0683507	0.0885634	-0.102827	-0.180306
1788	ACGTTGT	-0.0596716	-0.34101	-0.440969	-0.00159505	-0.0352053	-0.796103	-0.57709	-0.057174	0.0894982	-0.0713011	-0.131628
1789	ACGTTTA	0.0186137	-0.325455	-1.35762	-0.0635969	0.121194	-0.641097	-0.0936006	-0.00281929	-0.0215744	0.000883144	0.0951466
1790	ACGTTTC	-0.0358004	-0.104944	-0.226776	0.107909	0.00722317	-0.632498	0.118288	-0.131642	0.0188844	-0.0369274	0.0188679
1791	ACGTTTG	0.00650876	-0.529195	-0.347241	0.150341	-0.0971397	-0.927451	0.0224213	-0.0511986	0.0415865	-0.0123917	-0.141989
1792	ACGTTTT	-0.398602	-0.437165	-2.29098	-2.36597	-0.0678949	-0.437117	-3.25686	-0.101804	-0.10171	-0.110668	-0.0383738
1793	ACTAAAA	0.116441	-0.082239	-0.0335127	-0.0323829	0.0323153	-0.561939	0.14693	-0.0441068	0.070776	0.0290947	0.00651349
1794	ACTAAAC	0.0920941	-0.151657	-0.36097	0.0575076	0.0562417	-0.695395	0.134689	-0.137723	-0.00746058	0.00594976	0.0101526
1795	ACTAAAG	0.0779653	-0.66993	-0.199175	0.114278	0.0610361	-1.02033	0.336338	0.153141	0.0236766	0.0274094	0.0797639
1796	ACTAAAT	0.0383481	-0.0970351	-0.610951	0.0305658	-0.0578881	-0.603969	-0.618812	-0.0577543	0.149256	0.181472	-0.0166251
1797	ACTAACA	0.00498355	-0.626363	-2.05623	-0.0793873	0.0208134	-0.886159	-0.0512899	-0.121624	0.0173349	0.00424614	0.0637432
1798	ACTAACC	0.0978679	-0.286263	-0.502652	0.0232357	0.0389932	-0.374053	-0.125877	-0.0188287	0.0794561	0.0155399	0.0325232
1799	ACTAACG	-0.00215617	-0.747646	0.117136	-0.00466461	-0.0363166	-0.778589	0.147002	0.0911232	-0.0766137	-0.0763767	-0.0791786
1800	ACTAACT	-0.168916	-0.719897	-2.68998	-0.0786387	-0.0481593	-0.856669	-1.37566	-0.102736	-0.0253781	-0.0408126	0.036651
1801	ACTAAGA	-0.0184651	-0.082491	-0.1994	-0.00170229	0.0877812	-0.929536	0.197085	-0.0377081	0.0422633	-0.0227311	-0.00965864
1802	ACTAAGC	-0.0336077	-0.177647	-0.306504	-0.0427062	0.0379057	-1.08528	0.112739	-0.0148087	-0.0150912	-0.125948	0.0724025
1803	ACTAAGG	0.115309	-0.285033	0.205194	0.00121064	0.0882478	-0.822014	0.153046	0.0958274	0.132191	0.14824	-0.00411329
1804	ACTAAGT	0.00210293	-0.00451059	-0.228717	0.140119	0.0986204	-0.887307	-0.410679	0.0340124	0.154794	0.00629084	0.130224
1805	ACTAATA	-0.0560191	-0.321126	-1.58183	-0.171456	-0.0135081	-0.752851	-0.173609	-0.0790017	-0.0573206	-0.0756324	0.0513341
1806	ACTAATC	-0.0186941	-0.07025	-0.109745	0.0711901	0.0590778	-0.711465	0.19443	-0.0514455	0.0951692	0.083451	0.0205902
1807	ACTAATG	0.058965	-0.405985	-0.346032	0.175531	0.15866	-0.998878	0.20493	0.0132207	0.181157	0.10532	0.129341
1808	ACTAATT	-0.0329002	-0.0791836	-2.40218	0.0297752	-0.00470109	-0.669134	-2.11219	0.0405456	0.0806755	0.0669122	0.153214
1809	ACTACAA	-0.102395	-0.231521	-0.562324	-0.139364	-0.0724612	-0.778132	0.00090402	-0.10347	-0.101095	0.0183278	-0.160009
1810	ACTACAC	0.0529446	-0.0896725	-0.591275	0.0811871	0.023146	-0.636255	0.107341	-0.033877	-0.0375515	-0.0386777	-0.13255
1811	ACTACAG	0.139594	-0.748444	-0.846094	0.00037008	0.13243	-1.15653	0.219946	0.111896	0.0701547	0.00421314	0.0240943
1812	ACTACAT	0.119728	0.0755606	-0.351821	0.0535302	-0.0460947	-0.112541	-0.996995	0.00240544	-0.0393663	0.13768	0.0269488
1813	ACTACCA	-0.0385783	-0.115174	-1.13968	-0.0794953	-0.039959	-0.324029	-0.286456	-0.179639	-0.0164544	-0.047125	-0.0374742
1814	ACTACCC	-0.15851	-0.0592331	-0.312162	-0.0464314	-0.0678425	-0.274097	-0.597656	-0.0802065	-0.0865554	-0.0202975	-0.0455891
1815	ACTACCG	0.0999494	-0.865607	-0.737781	-0.061714	-0.0538556	-0.911626	0.0782849	-0.00589189	0.00258883	-0.0594204	-0.114667
1816	ACTACCT	-0.049413	-0.260962	-0.741717	-0.0347888	-0.0298758	0.0128077	-0.676691	-0.0597677	-0.0947698	-0.0369375	-0.100356
1817	ACTACGA	-0.160644	-0.157184	-0.496472	-0.0110344	-0.0308921	-1.0124	0.135112	-0.126381	0.0105863	-0.142091	-0.0652574
1818	ACTACGC	-0.0740371	-0.136329	-0.333155	-0.0228416	0.0618705	-1.13391	0.118669	-0.0927447	-0.150115	-0.112202	-0.0328101
1819	ACTACGG	0.0330289	-0.231338	-0.0563452	0.00714617	0.0285409	-0.53812	0.00311667	-0.0157898	0.0870143	-0.0524547	-0.129872
1820	ACTACGT	-0.000899501	0.114296	-0.275858	-0.00236581	-0.0636809	-0.506784	-0.734183	-0.0347555	0.0734182	0.00249275	0.00731193
1821	ACTACTA	0.0797411	-0.170246	-1.74989	0.0423491	0.214244	-0.644684	-0.0109947	0.0700923	0.0909049	0.0378365	0.0597123
1822	ACTACTC	-0.0173894	-0.0244879	-0.462322	0.000608626	-0.0417383	-0.487418	0.0212944	-0.149735	-0.025229	-0.0444571	-0.0147844
1823	ACTACTG	0.0806794	-0.216976	-0.118198	0.0132469	0.0720104	-0.288056	0.14791	-0.0420742	0.0824539	0.0921965	0.106356
1824	ACTACTT	-0.0839269	-0.148562	-2.69261	0.0091178	0.129177	-0.576842	-2.0354	-0.076203	0.032391	-0.124608	-0.0508543
1825	ACTAGAA	-0.0198766	-0.0541078	0.114465	0.070153	0.0754667	-0.723362	0.0573565	-0.0293911	0.177625	0.0992048	-0.0128274
1826	ACTAGAC	0.0520061	0.0831319	0.429272	0.00633772	0.0688646	-0.27873	0.171019	0.0933082	0.223188	0.131447	0.0191319
1827	ACTAGAG	-0.0717908	-0.745688	-0.10367	0.0388336	0.00188057	-1.03992	0.105876	-0.0123384	0.00660409	-0.101229	-0.0404923
1828	ACTAGAT	-0.03792	-0.172113	0.0155515	-0.175527	-0.0392865	-0.305254	-0.305268	-0.253649	-0.0408321	-0.0318149	-0.0669137
1829	ACTAGCA	0.0528025	-0.799485	-0.998174	-0.0729653	0.0117522	-1.17802	-0.00311952	0.0802595	-0.00517003	-0.0635812	-0.0122899
1830	ACTAGCC	-0.0425689	-0.268057	-0.353171	0.0303725	0.142104	-0.75524	0.158013	0.0137858	0.0597828	0.0620813	0.0692266
1831	ACTAGCG	0.153966	0.292888	1.67331	0.0783685	0.0538046	1.66174	0.144901	0.198205	-0.0420489	-0.0106151	0.0478828
1832	ACTAGCT	-0.0856224	-0.707514	-1.23844	-0.0501226	-0.0133645	-1.24431	-0.271778	-0.0550788	-0.0775469	-0.0948775	-0.0160193
1833	ACTAGGA	-0.0623366	0.082729	0.453505	-0.0355498	0.028546	-0.59614	0.0739274	-0.0533949	-0.0353519	-0.00399292	-0.0521598
1834	ACTAGGC	0.0637786	-0.171714	-0.0836903	0.0712254	0.0942178	-0.916054	0.174877	0.073513	0.144849	0.021183	0.0597975
1835	ACTAGGG	-0.00837598	-0.666986	-0.441642	-0.0112981	0.0297283	-0.955928	0.182727	0.00947775	-0.0732769	-0.0168924	-0.0796767
1836	ACTAGGT	0.043707	0.343799	0.561976	0.0767282	0.0730577	0.0943611	-0.109523	0.0686173	0.14932	0.0483262	0.106368
1837	ACTAGTA	-0.017787	-0.133591	-1.07483	-0.0945279	0.0271763	-0.669761	0.00098761	-0.035933	0.0273564	0.0463557	0.0984367
1838	ACTAGTC	0.0482359	-0.196393	-0.169397	0.019763	0.0273115	-0.90334	0.080451	0.0646857	0.0636976	-0.047432	0.0580956
1839	ACTAGTG	-0.042264	-0.776815	-0.302928	-0.112215	0.0510583	-1.09061	0.14452	0.0678518	-0.0889529	-0.138122	-0.0321728
1840	ACTAGTT	-0.0336565	-0.434525	-1.82122	-0.0880818	-0.0237559	-0.560046	-1.01178	-0.0390783	0.0968422	-0.0685707	0.000830132
1841	ACTATAA	0.0192978	-0.3563	-0.286056	-0.0330733	-0.0289539	-0.682945	0.000932943	-0.1542	-0.0295445	-0.0987126	0.0233429
1842	ACTATAC	-0.155006	-0.243291	-0.830761	0.129354	-0.0443625	-0.882218	-0.0210255	-0.0963052	0.0489297	-0.0399312	-0.0561744
1843	ACTATAG	-0.0249779	-0.774538	-0.426157	0.0232573	-0.0221515	-1.37211	0.0222014	-0.113553	-0.0513264	-0.194649	-0.107338
1844	ACTATAT	-0.0102375	-0.13557	-0.817212	-0.0834487	-0.0477625	-0.748524	-2.23861	-0.154154	-0.0215313	-0.112779	-0.0340608
1845	ACTATCA	0.0212251	0.0912965	-0.369333	-0.124831	0.0287485	-0.000253523	0.0568044	-0.0529895	-0.0618912	0.145095	0.0656087
1846	ACTATCC	-0.0462939	-0.233963	-0.143453	-0.155508	-0.0545057	-0.587314	-0.0203945	-0.240187	-0.0522335	-0.0639296	-0.114582
1847	ACTATCG	0.000732327	-0.756026	0.0700188	-0.0593165	-0.0471756	-0.791949	0.0911067	-0.14787	-0.122253	-0.119944	-0.14546
1848	ACTATCT	-0.0162867	-0.374367	-2.37295	-0.0719978	-0.0804445	-0.851193	-2.9375	-0.0390286	0.00189532	-0.174744	-0.0125573
1849	ACTATGA	0.0617261	-0.12368	0.110442	-0.0214795	0.0361592	-0.865644	0.106182	-0.0114295	0.0332469	-0.0527089	0.0118271
1850	ACTATGC	-0.0283091	-0.708355	-0.561042	-0.0651653	-0.0843834	-1.17964	0.0527129	-0.0177512	-0.0593409	-0.138299	-0.19455
1851	ACTATGG	-0.00487628	-0.576543	-0.39844	-0.0071443	-0.0468919	-1.31467	0.120375	-0.0285984	-0.106737	-0.109105	-0.0661202
1852	ACTATGT	0.0955274	-0.141167	-0.471903	-0.00469467	0.12294	-0.727317	-1.89255	0.0338467	0.121727	-0.0118908	0.132249
1853	ACTATTA	0.235662	-0.146121	-1.3666	0.0812179	0.122196	-0.456386	0.110763	0.103723	0.180929	0.198965	0.167839
1854	ACTATTC	0.0039345	-0.254641	-0.187319	0.00564639	-0.0152565	-0.968648	0.0539873	-0.0855413	0.0683585	-0.0551325	-0.000278309
1855	ACTATTG	-0.00263225	-0.470565	-0.235084	0.0204952	0.0807467	-1.07954	0.207725	0.0136952	-0.0241803	-0.0209994	0.0195195
1856	ACTATTT	-0.189125	-0.385828	-2.49756	-0.123784	-0.0136897	-0.897835	-3.25991	-0.203945	-0.0530315	-0.0795766	0.0107811
1857	ACTCAAA	0.128719	-0.081302	0.0223083	0.0841228	0.058874	-0.562101	0.133389	-0.0304499	0.15858	-0.0528416	0.0335467
1858	ACTCAAC	0.0148583	-0.214836	-1.62822	-0.0297229	0.0104827	-0.763632	0.0352895	-0.138704	-0.0240867	-0.0542543	0.0253803
1859	ACTCAAG	0.0127741	-0.796749	-0.106672	0.0766422	0.0960331	-0.89379	0.230251	0.110163	0.0785515	-0.149047	0.202725
1860	ACTCAAT	0.158838	-0.0389269	-0.479363	0.156783	0.0629233	-0.53091	-1.27306	0.0543997	0.0843735	-0.0880229	0.0431319
1861	ACTCACA	-0.0222955	-0.19797	-1.30381	-0.138529	-0.0865703	-0.736811	-0.122232	-0.0910903	0.0396056	0.0629106	-0.0793913
1862	ACTCACC	0.0685788	-0.0873825	-0.285375	-0.0614079	-0.0554086	-0.328252	0.0405917	-0.020584	0.0888984	-0.0287276	-0.0708118
1863	ACTCACG	0.0268722	-0.80659	0.397595	-0.120212	0.0398911	-0.574132	0.178825	-0.0682076	-0.104466	0.00794833	-0.100285
1864	ACTCACT	-0.00743571	-0.290099	-2.12991	-0.0161559	-0.049097	-0.849153	-2.60071	-0.163764	0.0586072	-0.078595	0.102935
1865	ACTCAGA	0.00708926	-0.268771	-0.366956	0.0664221	-0.0207851	-1.06181	0.0714467	-0.148957	-0.0174414	-0.162641	0.00964047
1866	ACTCAGC	0.0235794	-0.534948	-0.447978	-0.105511	0.0541036	-1.08495	0.18316	0.113389	0.118083	-0.00605721	0.00680477
1867	ACTCAGG	0.0284619	-0.248503	-0.0754266	-0.0358247	0.101652	-0.891832	0.179913	-0.00792487	0.0791211	-0.0275671	-0.0109788
1868	ACTCAGT	0.0586092	-0.308694	-0.565146	0.0954544	0.0127013	-1.04205	-0.802303	0.0679467	0.131098	-0.0108575	0.026514
1869	ACTCATA	0.0662309	-0.0869009	-0.881672	0.0924573	0.0453861	-0.718887	0.0819457	0.0375689	0.071241	0.102921	0.229311
1870	ACTCATC	0.077867	-0.14963	-0.173854	-0.00372833	-0.00377974	-1.05422	0.106465	-0.0487034	0.00554184	0.136098	0.203213
1871	ACTCATG	0.0656298	-0.616479	-0.541	-0.014841	0.0162056	-1.25725	0.191443	0.0475472	-0.000276339	-0.179051	-0.186982
1872	ACTCATT	-0.291365	-0.369252	-2.13628	-0.230485	-0.0142104	-0.879822	-3.14838	-0.0906448	-0.165818	-0.0300338	0.0703965
1873	ACTCCAA	0.0488284	0.0230766	-0.165432	0.121612	0.122447	-0.483567	0.00534036	-0.0363442	0.0856746	0.213343	0.0904846
1874	ACTCCAC	0.0848819	-0.0514183	-0.360292	0.0947815	-0.0461884	-0.758256	0.151912	0.0288762	-0.0614625	0.0516481	0.0848747
1875	ACTCCAG	-0.00674627	-0.641211	-0.397056	-0.0173567	-0.0293793	-1.16633	0.140474	0.0126856	-0.0521041	-0.207038	-0.144495
1876	ACTCCAT	-0.0200537	-0.133409	-0.861781	0.0549639	0.000280007	-0.601105	-0.140501	-0.00414821	0.00945086	0.0389972	0.00869776
1877	ACTCCCA	-0.178084	-0.319078	-1.21228	-0.244944	0.0208768	-0.510712	-0.554838	-0.182812	-0.122995	-0.109755	-0.0783548
1878	ACTCCCC	-0.1205	0.0151958	-0.236746	0.00209943	-0.0810882	-0.253994	-0.588103	-0.177381	-0.0420691	0.00925978	-0.0785419
1879	ACTCCCG	0.0544062	-0.594801	0.317091	-0.0256812	-0.0269737	-0.672558	0.0579616	0.0512897	0.0911928	0.0751764	-0.0554402
1880	ACTCCCT	-0.0506662	-0.179561	-1.82607	-0.103231	0.0604441	-0.342786	-0.519753	-0.102458	0.0852455	0.0314492	0.117695
1881	ACTCCGA	0.0331539	-0.222628	-0.00990272	0.00650284	0.0248169	-0.738896	0.0972824	-0.0740316	0.0086574	-0.103264	0.0344183
1882	ACTCCGC	0.0254971	-0.595829	-0.594094	-0.109032	-0.0452407	-1.07526	0.09342	-0.123287	-0.107772	-0.117648	-0.263971
1883	ACTCCGG	0.0187885	-0.0610008	-0.0249687	0.000128374	-0.0344769	-0.499343	0.0859968	-0.0847454	0.108412	-0.0441281	-0.116024
1884	ACTCCGT	-0.114149	-0.356327	-0.544718	-0.0225369	-0.0237912	-1.08444	0.0514572	-0.108872	0.0450515	-0.0970935	0.0150577
1885	ACTCCTA	-0.041427	-0.287992	-1.08066	-0.0127833	-0.0811542	-0.503414	-0.20464	-0.0964873	0.0386766	-0.00807811	0.110559
1886	ACTCCTC	-0.0356355	-0.0553519	0.231327	-0.0679673	0.0227871	0.171972	-0.0878673	-0.10713	-0.0344152	-0.0630719	-0.0460551
1887	ACTCCTG	-0.0802865	-0.277918	-0.216895	0.00631796	-0.0310791	-0.552293	0.0648595	0.0250992	0.0611807	-0.00429889	-0.0556752
1888	ACTCCTT	0.0403364	-0.174004	-1.9531	-0.0366607	-0.0191232	-0.530745	-0.740204	-0.122684	-0.0645223	0.00128524	0.0961972
1889	ACTCGAA	0.00685049	-0.242044	-0.190252	-0.0514532	0.0978422	-0.885531	0.130875	-0.0395817	0.0709329	0.0298781	-0.103032
1890	ACTCGAC	0.00262749	-0.0625727	0.0791234	0.123141	0.0457577	-0.395902	0.158733	-0.0326814	0.151189	0.0139406	0.0393918
1891	ACTCGAG	-0.044024	-0.304455	0.381727	-0.101215	-0.0398642	-0.83518	0.00995454	-0.00053096	-0.108561	0.0157846	-0.196602
1892	ACTCGAT	-0.0824602	-0.140745	-0.130136	-0.00453559	-0.0133764	-0.316957	-0.171168	-0.134152	-0.000513867	-0.104173	-0.099255
1893	ACTCGCA	0.0342446	-0.53482	-0.955797	-0.0952825	0.0444399	-1.11066	-0.010074	0.0437959	0.0229985	-0.0689012	-0.0390855
1894	ACTCGCC	0.0200056	-0.301802	-0.269265	0.0651667	0.0664814	-0.721413	0.125777	-0.0395713	0.0770777	0.00145458	0.0519382
1895	ACTCGCG	0.15105	0.270115	1.75004	0.0101011	0.0159653	1.61619	0.122359	0.0770358	0.0743845	0.0363303	-0.00173118
1896	ACTCGCT	0.0779103	-0.468936	-1.18197	0.171496	0.156758	-1.00831	-0.362268	0.181539	0.0865077	0.0425032	-0.000726295
1897	ACTCGGA	-0.0540374	-0.147842	0.0680879	-0.0134893	-0.0449431	-0.43461	-0.0836306	-0.094961	-0.0282083	-0.0897882	0.0181444
1898	ACTCGGC	-0.0135197	-0.500049	-0.568758	0.019334	-0.0408155	-1.19574	0.18521	0.0157142	0.0305293	-0.0786991	0.0124793
1899	ACTCGGG	0.05848	-0.490363	-0.210301	-0.0353421	0.138012	-1.05144	0.213989	0.193693	0.0459761	-0.0465252	0.0187158
1900	ACTCGGT	0.148582	-0.0977748	-0.0540854	0.172321	0.157486	-0.416585	0.115673	0.101297	0.121615	0.122804	0.135897
1901	ACTCGTA	-0.00299308	-0.337169	-0.989383	-0.0519969	0.0653635	-0.860662	-0.116749	-0.0886849	0.103108	-0.0906105	0.0350559
1902	ACTCGTC	-0.205885	-0.402714	-0.397589	0.0240348	-0.116406	-0.890866	0.057715	-0.219213	-0.100069	-0.140942	-0.0239261
1903	ACTCGTG	0.137998	-0.681244	-0.273915	0.107672	0.193986	-0.881624	0.235285	0.0432729	0.0600024	-0.0472801	0.116227
1904	ACTCGTT	-0.109072	-0.281689	-1.99624	0.0970667	-0.013536	-0.809184	-1.36539	-0.0738596	-0.0701648	-0.178732	0.192935
1905	ACTCTAA	-0.108151	-0.296721	-0.474789	-0.100428	0.0252989	-0.89741	-0.146028	-0.176157	0.0915061	-0.114111	-0.128265
1906	ACTCTAC	-0.146443	-0.487112	-2.16864	-0.0238308	-0.0921978	-0.864581	0.0159397	-0.196864	-0.074232	-0.143277	0.0384114
1907	ACTCTAG	-0.10705	-0.846047	-0.463866	-0.153933	-0.0975063	-1.03438	0.141187	-0.0497144	-0.0155602	-0.0584028	-0.086241
1908	ACTCTAT	-0.0732487	-0.28681	-0.842886	-0.00331508	-0.0177013	-0.595603	-0.0950915	-0.0500435	-0.0490705	-0.0621834	0.0539688
1909	ACTCTCA	0.0754253	-0.218503	-1.12681	-0.0780501	0.0332838	-0.548926	0.0119093	0.0475681	0.0295145	0.0905464	0.0867205
1910	ACTCTCC	-0.103256	-0.403618	0.152769	-0.121492	-0.0690387	1.12698	0.0292899	-0.181307	-0.0282148	-0.0646503	-0.170752
1911	ACTCTCG	-0.101153	-0.623248	0.158498	0.0406357	-0.00446314	-0.568909	0.115131	-0.035014	0.0255784	-0.0643617	-0.00278256
1912	ACTCTCT	-0.191636	-0.458744	-2.18957	-0.1398	-0.126839	-0.615926	-0.700873	-0.307878	-0.0614402	-0.100481	-0.0562854
1913	ACTCTGA	-0.0173726	-0.10011	-0.0784607	-0.0837303	0.0321255	-0.42903	0.0521529	0.0395642	0.113631	0.00717227	0.0635035
1914	ACTCTGC	-0.10982	-0.806189	-0.585282	-0.0455483	0.0257422	-1.23061	0.123109	-0.012957	-0.0867799	-0.322709	-0.0317587
1915	ACTCTGG	-0.0792016	-0.590766	-0.673681	0.0785189	-0.150227	-1.04186	0.164583	-0.0120201	0.0679579	-0.145084	-0.0420466
1916	ACTCTGT	-0.13242	-0.304049	-0.760282	0.0509449	-0.0369963	-0.789782	-0.0795628	-0.142787	0.0715071	-0.0650506	0.0215414
1917	ACTCTTA	-0.209431	-0.146677	-1.50818	-0.103589	0.0259234	-0.914862	-0.100473	-0.102283	-0.0600876	0.00521759	0.122553
1918	ACTCTTC	-0.0242135	-0.0780838	-0.372102	0.00808922	-0.0339335	-0.913121	0.127752	-0.0665455	0.0241992	-0.0761924	0.039555
1919	ACTCTTG	-0.211179	-0.734604	-1.37179	-0.0101748	-0.113253	-1.12916	-0.0327018	-0.129148	-0.0540417	-0.0544186	-0.153231
1920	ACTCTTT	-0.119687	-0.306906	-2.39088	0.169073	0.0713072	-0.729375	-1.0233	-0.159357	0.0592884	-0.0283588	0.0928104
1921	ACTGAAA	-0.0764236	-0.134821	0.600965	-0.109085	-0.0548814	0.202458	-0.103155	-0.187997	-0.0534723	0.0918086	-0.0815157
1922	ACTGAAC	-0.0553241	-0.061716	0.550013	0.026314	-0.0252737	0.949132	0.0456965	-0.111962	-0.0114794	0.0693606	0.00638513
1923	ACTGAAG	0.157626	-0.846191	-0.302943	0.0872521	-0.0316228	-1.16798	0.139549	0.146134	0.0914271	-0.0117176	0.0781019
1924	ACTGAAT	-0.0989909	0.155434	0.516381	0.0136539	0.159196	0.555092	0.0411108	0.11646	0.0379181	0.100168	0.229193
1925	ACTGACA	0.0401498	-0.0168132	0.370258	-0.0799096	-0.00476417	0.501983	-0.0577139	0.0320926	-0.0250013	0.151638	-0.053018
1926	ACTGACC	-0.0107923	-0.0768347	0.592616	-0.156826	-0.00889716	0.87984	0.092805	-0.133095	0.0130415	-0.081855	-0.178363
1927	ACTGACG	0.195913	-0.695382	-0.397009	0.0980005	0.097713	-1.06266	0.130346	0.184465	0.0622578	0.0795552	0.193229
1928	ACTGACT	0.140789	0.144305	0.416022	0.234561	0.00881512	0.734084	0.0389691	0.0303104	0.166131	0.166925	0.215901
1929	ACTGAGA	0.14892	-0.102905	0.276265	0.114396	0.0467264	-0.615743	0.17595	0.194328	0.125428	0.177794	0.0586741
1930	ACTGAGC	0.0304872	-0.00709333	0.510619	0.0856398	0.000662735	0.241129	0.155971	0.00800362	0.122999	0.0669168	0.066151
1931	ACTGAGG	0.100061	-0.472004	-0.328408	-0.0574749	-0.0791501	-1.04406	0.0796462	-0.01407	-0.0530881	-0.0765061	-0.161348
1932	ACTGAGT	0.0352288	0.0391109	0.0114081	0.127173	0.079896	-0.503927	-0.0111367	0.109345	0.120495	0.0312832	0.114733
1933	ACTGATA	0.00206815	-0.246507	-0.00865265	-0.0334746	0.00703286	0.443927	-0.149681	-0.145468	0.0377613	-0.0559632	0.0987837
1934	ACTGATC	0.130356	0.140091	0.620128	0.190947	-0.0962003	0.804849	0.22777	-0.096159	0.0615666	-0.0483229	0.115757
1935	ACTGATG	-0.0683727	-0.455336	-0.126088	-0.0141966	0.00807527	-0.885	0.0573881	0.157001	0.0352301	-0.0157498	0.0304274
1936	ACTGATT	-0.136815	-0.167997	-0.453432	-0.0395072	-0.028402	0.275486	-0.45172	-0.0210629	0.0114852	0.0665426	-0.0193009
1937	ACTGCAA	-0.0340495	-0.20337	-0.095569	0.0685711	-0.0269758	-0.816736	-0.0232163	0.089507	0.03072	0.0645553	0.0128035
1938	ACTGCAC	-0.082313	-0.260262	-0.225045	-0.080629	0.0367789	-0.777675	-0.110295	-0.163907	-0.0182414	-0.106492	-0.15336
1939	ACTGCAG	-0.202141	-0.896165	-0.278181	-0.189419	-0.0565537	-1.17463	0.0137589	-0.0617117	-0.104455	-0.147195	-0.0749247
1940	ACTGCAT	-0.0791136	-0.272006	-0.256846	-0.0702724	0.0554456	-0.741781	-0.0574648	-0.072895	-0.0437383	-0.128533	-0.0709268
1941	ACTGCCA	0.00779383	-0.0649596	-0.248087	0.0097247	0.0126084	-0.187513	-0.0635385	0.0397207	0.0072177	-0.0136652	0.0975581
1942	ACTGCCC	-0.027471	0.0637538	0.440582	0.102508	0.00492173	0.228834	0.030429	0.0340717	0.0796739	-0.00705151	-0.0100455
1943	ACTGCCG	-0.0313416	-0.890031	-0.513681	-0.0246841	0.0185242	-1.1501	0.0174791	0.0368483	-0.067668	-0.130797	-0.104635
1944	ACTGCCT	-0.064835	-0.0296459	0.0268206	-0.0725806	0.0297296	0.272569	-0.114367	-0.0769276	0.120859	-0.00762769	0.0893886
1945	ACTGCGA	0.0304339	-0.48489	0.303094	0.0222644	-0.0757912	-0.385599	0.0679808	-0.0330845	0.0293598	-0.190049	-0.0683549
1946	ACTGCGC	-0.0404633	-0.465079	0.225547	-0.00946418	0.107509	-0.501084	0.0962384	0.0221277	0.0268778	0.0230692	0.101348
1947	ACTGCGG	-0.0418627	-0.818615	-0.64585	0.0119818	0.0419346	-0.893568	0.151006	-0.051103	-0.0488879	-0.165267	-0.0785624
1948	ACTGCGT	-0.0902691	-0.82408	-0.0905842	0.035975	-0.0413677	-0.695597	0.0966835	-0.116963	-0.157706	-0.191566	-0.116736
1949	ACTGCTA	-0.160387	-0.343449	-0.357392	-0.13409	-0.0100854	-0.632579	-0.109271	0.0112542	-0.0512418	-0.107337	-0.0806948
1950	ACTGCTC	0.0644838	-0.0343585	0.129192	0.0027876	0.0506586	-0.279368	0.00629655	0.0813662	-0.014631	0.0206284	0.00368487
1951	ACTGCTG	0.0452213	0.0357348	0.802072	0.0187115	0.0986691	0.296874	0.125512	0.0570156	0.171826	-0.00279624	0.0355355
1952	ACTGCTT	-0.082772	-0.269057	-0.844869	0.077908	0.0150625	-0.36266	-0.338161	-0.00943769	0.0933412	-0.151622	-0.0144054
1953	ACTGGAA	-0.0909497	-0.125785	0.442336	-0.0846578	0.0552469	0.505694	0.0780882	-0.10295	0.00473856	-0.076231	-0.115678
1954	ACTGGAC	-0.16746	-0.0667352	0.633868	-0.0716077	-0.082922	0.710251	-0.0174869	-0.175398	-0.0360413	-0.0500888	-0.136073
1955	ACTGGAG	-0.0131101	-0.863137	-0.271961	0.0481056	-0.0331063	-1.00342	0.142369	0.109118	0.0354888	-0.138913	0.0231247
1956	ACTGGAT	0.0634518	0.244807	1.55142	0.123779	-0.0170183	1.65131	0.127857	-0.0656052	0.0591064	-0.0606717	-0.0114338
1957	ACTGGCA	0.183318	-0.129927	0.187304	0.164496	0.1824	-0.210866	0.149207	0.166119	0.195006	0.201842	0.0497912
1958	ACTGGCC	-0.0289222	-0.0989535	0.551123	0.00541255	-0.00781287	1.00392	0.161498	-0.0669384	0.0313916	0.0165863	-0.0522112
1959	ACTGGCG	0.180167	0.0558952	1.45733	-0.0158745	0.119412	1.00907	0.217099	0.169077	0.0897219	0.046771	0.101928
1960	ACTGGCT	0.147036	-0.170399	-0.0336456	0.0858356	0.100182	-0.196675	0.165129	0.160315	0.167376	0.0701762	0.0593709
1961	ACTGGGA	0.00249569	-0.0204271	0.260532	-0.0219914	-0.033586	-0.244563	0.00301038	0.0159758	0.018624	-0.049482	0.0371745
1962	ACTGGGC	-0.0943345	-0.209572	-0.0278802	-0.0496455	-0.0619755	-0.598333	0.198938	-0.025604	-0.0408201	-0.171215	-0.0983595
1963	ACTGGGG	0.10674	0.439542	0.851869	-0.0256086	0.130587	0.562631	0.231436	-0.031087	0.168618	0.103738	0.0151714
1964	ACTGGGT	-0.0214757	-0.172232	0.312748	0.00126548	-0.0790536	0.0582986	0.0771808	-0.0534046	0.0767537	-0.098259	-0.00490042
1965	ACTGGTA	-0.0554204	-0.101521	0.294234	-0.0423048	-0.0971518	0.678616	0.0459554	0.0541965	0.00559972	0.00547751	0.0345557
1966	ACTGGTC	-0.127942	-0.0595688	0.248684	-0.0359564	-0.00290723	0.205011	-0.0374014	-0.237339	-0.0179402	-0.0609119	-0.0709206
1967	ACTGGTG	0.0362441	-0.732794	-0.18213	0.0104487	0.0330981	-0.868699	0.133379	0.0227591	0.0806439	-0.0904176	0.0170692
1968	ACTGGTT	0.0268588	-0.0346785	-0.151822	0.0439034	-0.0405145	0.434189	-0.109228	-0.0630362	0.110107	-0.0491299	-0.0229963
1969	ACTGTAA	-0.0409896	-0.137734	0.102803	-0.154994	-0.0646536	0.0976702	0.0392875	-0.0326916	0.0158127	0.0645556	0.0941598
1970	ACTGTAC	0.0320387	-0.0742514	-0.173496	0.0896737	0.0601694	-0.00577136	0.225825	-0.0528019	0.0638868	-0.00476316	0.0577221
1971	ACTGTAG	0.0800308	-0.628587	-0.507693	0.077212	0.148941	-1.0936	0.196333	0.136106	0.167947	0.0341669	0.0632913
1972	ACTGTAT	-0.0177804	-0.0747826	0.137397	0.135531	0.0549186	0.25934	-0.0100481	0.00581974	0.118699	0.0614462	0.121152
1973	ACTGTCA	0.0798902	0.0184693	-0.205922	-0.0156869	0.0322136	0.0983712	-0.04164	0.0158307	0.0367068	0.0503755	-0.0102451
1974	ACTGTCC	0.0849824	0.0780964	0.499402	0.0778952	-0.0123297	0.689027	0.121509	0.0173449	0.130095	0.0581976	-0.00989878
1975	ACTGTCG	0.0751624	-0.64045	0.527269	0.0441359	0.0434664	-0.392513	0.228341	0.0672104	0.0284371	-0.0204716	-0.0280053
1976	ACTGTCT	-0.069064	-0.232473	-1.08266	-0.0272047	-0.0460274	-0.196277	-0.329341	-0.0767585	-0.0301323	-0.0424683	-0.0642283
1977	ACTGTGA	-0.0173225	-0.42812	-0.348458	0.0730829	0.0215086	-0.984352	0.0584167	0.00756812	0.0621983	-0.0706572	0.021074
1978	ACTGTGC	-0.0642905	-0.657163	-0.684217	-0.0418144	-0.135982	-1.26296	-0.0388503	0.0146657	-0.0248844	-0.0565314	-0.102742
1979	ACTGTGG	0.0378663	-0.600492	-0.471868	0.0214141	0.0190584	-1.10709	0.109513	0.159365	0.0525096	-0.137918	0.011918
1980	ACTGTGT	-0.0380683	-0.368552	-0.622101	0.0682009	-0.144032	-1.0075	-0.176703	-0.0373684	0.0208183	-0.0448437	0.0567705
1981	ACTGTTA	-0.191689	-0.294827	-0.291918	-0.123521	0.000157086	0.313021	-0.276557	-0.143797	0.0155518	-0.131686	0.00642666
1982	ACTGTTC	-0.0278919	-0.100582	0.0948876	0.0129132	-0.0384172	0.0295636	-0.0104879	0.0406654	0.0737761	0.100975	0.120048
1983	ACTGTTG	0.0136024	-0.532388	-0.333964	0.016876	-0.00306753	-1.14463	0.0877414	0.054518	-0.0901617	-0.1031	0.0833316
1984	ACTGTTT	-0.0842745	-0.212968	-1.22369	-0.0725987	0.0522912	0.0437618	-0.498571	-0.114056	-0.00773171	-0.13978	0.0826687
1985	ACTTAAA	0.0613916	-0.197092	-0.145453	-0.133158	-0.0594515	-0.804944	0.0284362	-0.194223	-0.0380806	0.00820866	0.0813988
1986	ACTTAAC	-0.00297054	-0.506623	-1.25231	-0.0453327	-0.0866981	-0.655216	0.212595	-0.0683755	0.0793663	-0.0284027	0.183255
1987	ACTTAAG	0.0958398	-0.911714	-0.0586654	0.00120973	-0.0476231	-0.948981	0.220321	0.124531	0.0663952	-0.0388925	0.120994
1988	ACTTAAT	-0.387944	-0.26668	-1.20294	-1.34492	-0.0496754	-0.808335	-3.22491	-0.103224	0.086358	-0.00301644	0.00242867
1989	ACTTACA	-0.105874	-0.440662	-2.42897	-0.182923	0.0136562	-0.800039	-0.160084	-0.190245	-0.231787	0.00795364	0.0235908
1990	ACTTACC	-0.026361	-0.224495	-0.78672	-0.18409	-0.0351563	-0.0178611	-0.32437	-0.106353	-0.0362056	-0.119377	-0.0882617
1991	ACTTACG	0.0698999	-0.723303	0.218302	-0.0508916	-0.0377316	-0.59829	0.0452111	0.0148015	-0.114403	-0.0697811	-0.113706
1992	ACTTACT	-1.33195	-0.489882	-2.75147	-3.08225	0.0822942	-0.74119	-3.3655	-0.0504141	-0.0213101	-0.00750305	0.11947
1993	ACTTAGA	-0.0423404	-0.403773	-0.349967	0.0181316	-0.0189537	-1.26638	0.0666658	-0.0590289	0.0236237	-0.0896355	-0.095565
1994	ACTTAGC	0.00694778	-0.666069	-0.592526	-0.0727052	0.0478462	-1.33248	-0.0148083	-0.0571721	-0.0571389	-0.0684294	-0.0495237
1995	ACTTAGG	-0.0104943	-0.390481	0.24948	0.129318	-0.0110997	-0.685516	0.178911	0.0548957	0.137086	0.0434781	0.0858599
1996	ACTTAGT	-0.170811	-0.369542	-0.80182	-0.715413	-0.0440657	-0.910809	-3.15978	0.0648904	0.101261	-0.0615171	0.153446
1997	ACTTATA	-0.0813039	-0.295779	-1.64798	-0.20648	-0.0182521	-0.759432	-0.117398	-0.122286	0.0757311	0.00635923	0.0364767
1998	ACTTATC	-0.0566742	0.0557953	0.205828	-0.0830126	-0.123093	-0.610236	0.10343	0.0538222	-0.129685	0.0547248	0.00147029
[truncated: 14,387 more rows]

## Sheet: precent reductions
precent reduction values calculated with respect to reference read counts. Negative values were converted to zero.
k-mer #	kmers	BBTV	CLCV	CpCDV	DCV	FBNYV	MSMV	PCV2	TYLCV	TGMV	WDV	WDV(Y106F)
1	AAAAAAA	0	0	0.475235	0.0106583	0.000626959	0.456426	0	0	0	0	0.0827586
2	AAAAAAC	0	0	0.33557	0	0.102349	0.451902	0	0	0	0	0.0268456
3	AAAAAAG	0	0.257031	0.323087	0	0	0.637672	0	0	0	0	0.0228908
4	AAAAAAT	0	0.584034	0.838235	0.0917367	0.12395	0.358543	0.486695	0.0385154	0	0.153361	0.179272
5	AAAAACA	0	0.0890884	0.801105	0	0	0.452348	0	0	0	0	0
6	AAAAACC	0	0	0.574315	0.039515	0.107768	0.485855	0.135608	0	0	0	0.0857656
7	AAAAACG	0	0.327669	0.131174	0	0.0377058	0.560807	0	0	0	0	0.0663834
8	AAAAACT	0	0.842236	0.862112	0	0	0.598758	0.663354	0	0.0913043	0.429814	0
9	AAAAAGA	0	0	0.344212	0	0.0581336	0.596634	0	0	0	0	0.0647629
10	AAAAAGC	0	0	0.238744	0	0.0456161	0.604265	0	0	0	0	0.0260664
11	AAAAAGG	0	0	0	0	0.127741	0.350877	0	0	0	0	0.0487939
12	AAAAAGT	0	0.322474	0.783545	0	0.0745445	0.625621	0.248482	0	0	0.00386527	0.0988404
13	AAAAATA	0	0.139227	0.864088	0.041989	0.105525	0.492265	0.0314917	0	0	0	0.129282
14	AAAAATC	0	0.0581395	0.470624	0.0128519	0.0789474	0.505508	0	0	0	0	0.105875
15	AAAAATG	0	0.108911	0.447525	0	0.0468647	0.545875	0	0	0	0	0.107591
16	AAAAATT	0.0782396	0.919315	0.898126	0.185004	0	0.788101	0.92828	0	0.741646	0.892421	0.145884
17	AAAACAA	0	0	0.464706	0	0.0161765	0.439706	0	0	0	0	0.10098
18	AAAACAC	0	0	0.433673	0	0.022449	0.485714	0	0	0	0	0.0933673
19	AAAACAG	0	0.250974	0.442666	0.00865426	0.0177412	0.597577	0	0	0	0	0.0861099
20	AAAACAT	0	0	0.490434	0	0.0471302	0	0	0	0	0	0.00933271
21	AAAACCA	0	0	0.838764	0.072264	0.106516	0.404344	0.221387	0	0	0	0.130326
22	AAAACCC	0	0	0.551155	0.0572057	0.0632563	0.347085	0.290979	0	0	0	0.139714
23	AAAACCG	0	0.323656	0.253047	0.0541219	0.0519713	0.602151	0	0	0	0	0.151971
24	AAAACCT	0	0.697662	0.868951	0.133225	0.11963	0.490484	0.645459	0	0.0326264	0.185971	0.12398
25	AAAACGA	0	0.00243665	0.44883	0	0.104776	0.637427	0	0	0	0	0.110136
26	AAAACGC	0	0.0178042	0.405539	0	0.0598417	0.599407	0	0	0	0	0.138477
27	AAAACGG	0	0	0	0	0.038493	0	0	0	0	0	0.0900901
28	AAAACGT	0	0	0.560249	0	0.0497999	0.518897	0	0	0	0	0.0386839
29	AAAACTA	0	0.0171198	0.819235	0.0302115	0.103223	0.437059	0.0236657	0	0	0	0.0790534
30	AAAACTC	0	0.175179	0.691169	0	0.0768496	0.451074	0	0	0	0	0.0367542
31	AAAACTG	0	0	0	0.0694683	0.147513	0	0	0	0	0	0.144511
32	AAAACTT	0.0862716	0.87847	0.882221	0.27907	0.0217554	0.670668	0.877719	0	0.544636	0.789197	0.0180045
33	AAAAGAA	0	0	0.317183	0	0.0833333	0.416667	0	0	0	0	0.0277778
34	AAAAGAC	0	0	0	0	0.115279	0.270822	0	0	0	0	0.0976282
35	AAAAGAG	0	0.276815	0.340737	0	0.00108342	0.589924	0	0	0	0	0.0742145
36	AAAAGAT	0	0	0	0	0.156091	0	0	0	0	0	0.0837563
37	AAAAGCA	0	0.129826	0.671815	0	0	0.600386	0	0	0	0	0.0472973
38	AAAAGCC	0	0.140467	0.481237	0	0.0030426	0.56643	0	0	0	0	0.0983773
39	AAAAGCG	0	0.241667	0	0	0	0.349561	0	0	0	0	0.0429825
40	AAAAGCT	0	0.360535	0.738589	0.0414938	0.113877	0.315353	0	0	0	0	0.119871
41	AAAAGGA	0	0	0	0.0161448	0.0572407	0.203523	0	0	0	0	0.0694716
42	AAAAGGC	0	0	0.126297	0	0.0324763	0.506991	0	0	0	0	0.0500677
43	AAAAGGG	0	0.0195503	0.27566	0	0	0.500978	0	0	0	0	0.109971
44	AAAAGGT	0	0	0	0	0.124235	0	0	0.00988235	0	0	0.0776471
45	AAAAGTA	0	0.0885065	0.805778	0	0.0848187	0.491088	0.00122926	0	0	0	0.0295022
46	AAAAGTC	0	0.396918	0.54729	0	0.00584485	0.532944	0	0	0	0	0.0191286
47	AAAAGTG	0	0.259793	0.455069	0	0.0961982	0.588134	0	0	0	0	0.125576
48	AAAAGTT	0	0.901399	0.874046	0.157761	0.157761	0.744911	0.838422	0	0.398219	0.763995	0.124046
49	AAAATAA	0	0	0.379124	0.0059988	0.0791842	0.424715	0	0	0	0	0.0503899
50	AAAATAC	0	0	0.548946	0.0149883	0.0974239	0.577518	0	0	0	0	0.149415
51	AAAATAG	0	0.287781	0.315711	0	0.000997506	0.642893	0	0	0	0	0.0753117
52	AAAATAT	0	0.629653	0.82776	0.0908517	0.107256	0.364038	0.356467	0	0	0.17918	0.111041
53	AAAATCA	0	0	0.739809	0	0.00346921	0.229402	0	0	0	0	0.00390286
54	AAAATCC	0	0	0.328825	0.0257819	0.118343	0.443787	0	0	0	0	0.10989
55	AAAATCG	0	0.367694	0.0669501	0	0.00159405	0.603082	0	0	0	0	0.0621679
56	AAAATCT	0	0.867578	0.874175	0.0603205	0.0744581	0.606975	0.614986	0	0.148445	0.511781	0.0956645
57	AAAATGA	0	0	0.270408	0	0.0739796	0.540816	0	0	0	0	0.0913265
58	AAAATGC	0	0.273322	0.395379	0.016565	0.100697	0.656059	0	0	0	0	0.111595
59	AAAATGG	0	0	0.17874	0	0.0591513	0.558937	0	0	0	0	0.029147
60	AAAATGT	0	0.407262	0.791953	0.00245339	0.0907753	0.587341	0.155054	0	0	0.0755643	0.077527
61	AAAATTA	0	0	0.825301	0	0.0391566	0.506777	0.0429217	0	0	0	0.0466867
62	AAAATTC	0	0	0.407085	0	0.00522648	0.537747	0	0	0	0	0
63	AAAATTG	0	0.21536	0.434479	0.0225564	0.121912	0.619227	0	0	0	0	0.0714286
64	AAAATTT	0.054768	0.91366	0.91817	0.215851	0.0470361	0.809923	0.909149	0	0.66366	0.895619	0.070232
65	AAACAAA	0	0	0.55343	0.00791557	0.118074	0.430079	0	0	0	0	0.0455145
66	AAACAAC	0	0	0.810323	0.0640547	0.134328	0.458955	0	0	0	0	0.110697
67	AAACAAG	0	0.369521	0.327714	0.0991234	0.111935	0.608901	0	0	0	0	0.174646
68	AAACAAT	0	0.0296571	0.791474	0	0.02595	0.0917516	0.0389249	0	0	0	0
69	AAACACA	0	0.10166	0.829876	0.0497925	0.113416	0.504841	0.011065	0	0	0	0.181189
70	AAACACC	0	0	0.560085	0.0635257	0.0645844	0.433033	0.0449974	0	0	0	0.11964
71	AAACACG	0	0.389879	0.191489	0.0465785	0.121334	0.575043	0	0	0	0	0.177688
72	AAACACT	0	0.642397	0.872423	0	0.119845	0.563144	0.326031	0	0	0.146263	0.114046
73	AAACAGA	0	0	0.47619	0.0413081	0.0550775	0.554791	0	0	0	0	0.091222
74	AAACAGC	0	0.0473146	0.498721	0.100384	0.113811	0.595908	0	0	0	0	0.123402
75	AAACAGG	0	0	0	0	0.0570265	0.283775	0	0	0	0	0.0760353
76	AAACAGT	0	0.211692	0.796308	0.0350769	0.196308	0.565538	0.0172308	0	0	0	0.144
77	AAACATA	0	0.0223048	0.832714	0.0266419	0.0768278	0.361834	0	0	0	0	0.063197
78	AAACATC	0	0	0.473646	0.0124451	0.0827233	0.443631	0	0	0	0	0.151537
79	AAACATG	0	0.0325655	0.363781	0	0	0.52502	0	0	0	0	0.0301827
80	AAACATT	0	0.546606	0.839819	0.0515837	0.122172	0	0.344796	0	0	0.0171946	0.0669683
81	AAACCAA	0	0	0.575368	0.0269608	0.137255	0.449142	0.215074	0	0	0	0.151961
82	AAACCAC	0	0	0.652341	0.0596536	0.126363	0.534317	0.210391	0	0	0	0.178961
83	AAACCAG	0	0.304726	0.492124	0.0200978	0.124932	0.596958	0.116241	0	0	0	0.117328
84	AAACCAT	0	0.0185874	0.807311	0	0.0885998	0.330855	0.19083	0	0	0	0.0662949
85	AAACCCA	0	0	0.66806	0.0250746	0	0.134328	0.333134	0	0	0	0
86	AAACCCC	0	0	0.229869	0.109429	0.104611	0.148658	0.335857	0	0	0	0.0282175
87	AAACCCG	0	0.353079	0.35449	0.0206864	0.131641	0.531265	0.406206	0	0	0	0.135402
88	AAACCCT	0	0.0940416	0.816224	0.0308686	0.0954774	0.0272793	0.249103	0	0	0	0.0818378
89	AAACCGA	0	0.037377	0.502951	0	0	0.535082	0	0	0	0	0.0583607
90	AAACCGC	0	0.221546	0.516129	0	0.116251	0.588558	0	0	0	0	0.120511
91	AAACCGG	0	0	0	0.0209824	0.11731	0	0	0	0	0	0.140677
92	AAACCGT	0	0.117002	0.722121	0	0.0402194	0.539915	0	0	0	0	0.0402194
93	AAACCTA	0	0	0.834661	0	0.0710491	0.427623	0.298805	0	0	0	0.0424967
94	AAACCTC	0	0	0.264557	0	0.0151899	0	0.0702532	0	0	0	0.0898734
95	AAACCTG	0	0	0	0.0641258	0.0840895	0	0	0	0	0	0.0683606
96	AAACCTT	0	0.432618	0.845494	0.132189	0.159657	0.259227	0.439485	0	0.0652361	0.124464	0.13133
97	AAACGAA	0	0	0.447166	0.0307908	0.0706788	0.524843	0	0.0139958	0	0	0.144857
98	AAACGAC	0	0	0.141439	0.044665	0.105459	0.426179	0	0	0	0	0.149504
99	AAACGAG	0	0	0.142939	0.0914808	0.077187	0.546598	0	0	0	0	0.172098
100	AAACGAT	0	0	0	0.0286976	0.19426	0	0	0.0927152	0	0	0.178808
101	AAACGCA	0	0	0.573046	0	0.0679502	0.466591	0	0	0	0	0.120045
102	AAACGCC	0	0.0154198	0.475728	0.0599657	0.0816676	0.503712	0	0	0	0	0.10337
103	AAACGCG	0	0.21305	0	0.0706871	0.113198	0.271873	0	0	0	0	0.133959
104	AAACGCT	0	0.401664	0.819964	0.0505051	0.087344	0.606061	0.0124777	0	0	0.097445	0.100416
105	AAACGGA	0	0	0	0	0.0883002	0.0998896	0	0	0	0	0.0794702
106	AAACGGC	0	0	0.233935	0	0.0811725	0.487599	0	0	0	0	0.109921
107	AAACGGG	0	0	0.179298	0	0.038817	0.512015	0	0	0	0	0.0511399
108	AAACGGT	0	0	0	0.0394304	0.115553	0	0	0.00766703	0	0	0.180175
109	AAACGTA	0	0	0.748567	0	0.019341	0.452006	0	0	0	0	0.0222063
110	AAACGTC	0	0	0.419868	0	0.000662252	0.538411	0	0	0	0	0.0582781
111	AAACGTG	0	0.210784	0.460084	0	0.0623249	0.602241	0	0	0	0	0.14986
112	AAACGTT	0	0.595556	0.825778	0.0231111	0.115556	0.544889	0.504	0	0	0.304	0.0533333
113	AAACTAA	0	0	0.587183	0	0.0484352	0.415797	0	0	0	0	0
114	AAACTAC	0	0.0756972	0.86255	0	0.0345286	0.452191	0	0	0	0	0.0517928
115	AAACTAG	0	0.222762	0.484386	0	0.0381679	0.653713	0	0	0	0	0.0319223
116	AAACTAT	0	0.144654	0.823899	0.0116801	0.0691824	0.356694	0.0566038	0	0	0	0.0907457
117	AAACTCA	0	0	0.802174	0.023913	0.0695652	0.409783	0.0228261	0	0	0	0.0467391
118	AAACTCC	0	0	0.193282	0.0288745	0.0359458	0	0	0	0	0	0.0824985
119	AAACTCG	0	0.336667	0.46	0.0313333	0.048	0.625333	0	0	0	0	0.156667
120	AAACTCT	0	0.611489	0.882026	0.00679432	0.0487956	0.540457	0.286597	0	0	0.292773	0.115503
121	AAACTGA	0	0	0	0	0.021767	0	0	0	0	0	0.0435339
122	AAACTGC	0	0.0179964	0.220756	0.0125975	0.0839832	0.425915	0	0	0	0	0.106179
123	AAACTGG	0	0	0	0	0	0.274427	0	0	0	0	0.00422195
124	AAACTGT	0	0	0.109479	0	0.0534045	0	0	0	0	0	0.110814
125	AAACTTA	0	0	0.853589	0.015311	0.0143541	0.37512	0.0258373	0	0	0	0.0401914
126	AAACTTC	0	0.0307263	0.636872	0.0810056	0.102654	0.530028	0.0286313	0	0	0	0.135475
127	AAACTTG	0	0.0624049	0.694825	0.000761035	0	0.435312	0	0	0	0	0.0920852
128	AAACTTT	0	0.7598	0.882402	0.0116764	0.0825688	0.632193	0.633862	0	0.0708924	0.506255	0.0708924
129	AAAGAAA	0	0	0.23166	0	0.0525097	0.286486	0	0	0	0	0.0756757
130	AAAGAAC	0	0.0204216	0.20751	0.0223979	0.0764163	0.388669	0	0	0	0	0.0974967
131	AAAGAAG	0	0.295238	0.25368	0	0.0406926	0.595671	0	0	0	0	0.0779221
132	AAAGAAT	0	0	0	0	0.0743565	0	0	0	0	0	0
133	AAAGACA	0	0	0.694221	0.00877835	0.0958303	0	0	0	0	0	0.108998
134	AAAGACC	0	0	0	0	0.0937873	0.0669056	0	0	0	0	0.00358423
135	AAAGACG	0	0.0651882	0.301747	0	0.0557796	0.609543	0	0	0	0	0.061828
136	AAAGACT	0	0	0.349099	0	0.048048	0	0	0	0	0	0.0375375
137	AAAGAGA	0	0	0	0	0.0186667	0.281333	0	0	0	0	0.1
138	AAAGAGC	0	0	0.199854	0	0.120791	0.547584	0	0	0	0	0.106881
139	AAAGAGG	0	0	0	0.00981873	0.0460725	0.202417	0	0	0	0	0.106495
140	AAAGAGT	0	0	0	0	0.0550113	0	0	0	0	0	0.0437076
141	AAAGATA	0	0	0.472502	0	0	0	0	0	0	0	0.0410534
142	AAAGATC	0	0	0	0	0.0341959	0	0	0	0	0	0.0175601
143	AAAGATG	0	0	0	0	0	0	0	0	0	0	0.0626679
144	AAAGATT	0	0.488325	0.808122	0	0.0446701	0	0.220305	0.00913706	0	0	0.138071
145	AAAGCAA	0	0	0.145783	0	0.104819	0.335542	0	0	0	0	0.127108
146	AAAGCAC	0	0	0.0567121	0.0150754	0.0387653	0.441493	0	0	0	0	0.0394831
147	AAAGCAG	0	0	0.0286501	0.0396694	0.0953168	0.377961	0	0	0	0	0.178512
148	AAAGCAT	0	0	0	0	0.106808	0	0	0	0	0	0.129919
149	AAAGCCA	0	0	0.700204	0.072523	0.141471	0.374872	0	0	0	0	0.129213
150	AAAGCCC	0	0	0.223441	0.0616861	0.0849897	0.380398	0	0	0	0	0.106237
151	AAAGCCG	0	0.361098	0.287269	0.0383341	0.114056	0.622338	0	0	0	0	0.17132
152	AAAGCCT	0	0.225282	0.821328	0.000706215	0.0819209	0.265537	0.0819209	0	0	0	0.0861582
153	AAAGCGA	0	0.267726	0.184597	0	0.143643	0.564792	0	0	0	0	0.0690709
154	AAAGCGC	0	0.314338	0.227941	0.0208333	0.11152	0.596201	0	0	0	0.00551471	0.201593
155	AAAGCGG	0	0	0	0	0.0439319	0	0	0	0	0	0.0768808
156	AAAGCGT	0	0.219818	0.357062	0	0.00569476	0.57631	0	0	0	0	0.0313212
157	AAAGCTA	0	0	0	0	0.0737039	0	0	0	0	0	0
158	AAAGCTC	0	0	0	0	0.0634058	0	0	0	0	0	0.0954106
159	AAAGCTG	0	0	0	0	0.0214724	0	0	0	0	0	0.092638
160	AAAGCTT	0	0.0693642	0.554913	0.104046	0.157721	0	0.11891	0.0239472	0	0	0.165979
161	AAAGGAA	0	0	0	0.00996933	0.0467791	0	0	0.00843558	0	0	0.029908
162	AAAGGAC	0	0	0	0	0.112485	0	0	0	0	0	0.032391
163	AAAGGAG	0	0	0	0	0.0554072	0	0	0	0	0	0.111482
164	AAAGGAT	0	0	0	0.0480641	0.108812	0	0	0.0233645	0	0	0.126836
165	AAAGGCA	0	0	0.116983	0.0333504	0.125705	0.32786	0	0	0	0	0.107748
166	AAAGGCC	0	0	0	0	0.037123	0.152552	0	0	0	0	0.0800464
167	AAAGGCG	0	0.213037	0	0	0.0317965	0.281399	0	0	0	0	0.120827
168	AAAGGCT	0	0	0	0	0.0492701	0	0	0	0	0	0.006691
169	AAAGGGA	0	0	0	0.0305257	0.0480497	0	0	0	0	0	0.0966648
170	AAAGGGC	0	0	0	0	0.0718057	0.0702218	0	0	0	0	0.0908131
171	AAAGGGG	0	0	0	0	0.0340398	0	0	0	0	0	0.0879897
172	AAAGGGT	0	0	0	0	0.013277	0	0	0	0	0	0.082076
173	AAAGGTA	0	0	0	0	0.0397112	0	0	0	0	0	0.0223827
174	AAAGGTC	0	0	0	0	0.0652856	0	0	0	0	0	0.0608914
175	AAAGGTG	0	0	0	0.0694823	0.141008	0	0	0	0	0	0.150545
176	AAAGGTT	0	0	0	0	0.0525409	0	0	0	0	0	0.0551249
177	AAAGTAA	0	0	0.198244	0	0.051207	0.32553	0	0	0	0	0
178	AAAGTAC	0	0	0.344746	0	0.0460449	0.477568	0	0	0	0	0.0643447
179	AAAGTAG	0	0.244329	0.346079	0	0.0784187	0.631238	0	0	0	0	0.0693454
180	AAAGTAT	0	0	0	0	0.0115865	0	0	0	0	0	0.0160428
181	AAAGTCA	0	0.0138545	0.711529	0.0103909	0.156358	0.472538	0	0	0	0	0.111826
182	AAAGTCC	0	0	0.380601	0	0.028928	0.311968	0	0	0	0	0.118548
183	AAAGTCG	0	0.33796	0.0846634	0	0	0.564192	0	0	0	0	0.0846634
184	AAAGTCT	0	0.52858	0.863877	0.017089	0.106659	0.335298	0.166176	0	0	0.0506777	0.0795522
185	AAAGTGA	0	0	0.181986	0.0308452	0.0697101	0.459593	0	0	0	0	0.0913017
186	AAAGTGC	0	0.224654	0.449885	0.00230415	0.0138249	0.670507	0	0	0	0	0.103111
187	AAAGTGG	0	0	0.0882852	0	0.0616865	0.486135	0	0	0	0	0.0973401
188	AAAGTGT	0	0	0	0	0.02391	0	0	0	0	0	0.0436006
189	AAAGTTA	0	0.0699913	0.692038	0	0.0664917	0.319335	0.0314961	0	0	0	0.0314961
190	AAAGTTC	0	0	0.79668	0	0.0795297	0.415629	0	0	0	0.0470263	0.0836791
191	AAAGTTG	0	0	0	0	0.0512635	0	0	0	0	0	0.202888
192	AAAGTTT	0	0.779854	0.831032	0	0.018684	0.1974	0.441105	0	0.0016247	0.258327	0.0146223
193	AAATAAA	0	0.0117729	0.432825	0.0789474	0.00277008	0.521468	0.0540166	0	0	0	0.0512465
194	AAATAAC	0	0.547619	0.841071	0.0202381	0.118452	0.630357	0.0160714	0	0	0	0.0821429
195	AAATAAG	0	0.33109	0	0.0814266	0	0.475774	0	0	0	0	0.10498
196	AAATAAT	0.464435	0.934728	0.923849	0.942259	0.27113	0.920502	0.938912	0.475314	0.920502	0.92636	0.317155
197	AAATACA	0	0.365871	0.875	0.337781	0.0898876	0.547753	0.567416	0	0	0.00140449	0.104635
198	AAATACC	0	0.829244	0.868499	0.0588813	0.169774	0.560353	0.394995	0	0.162414	0.0893032	0.136899
199	AAATACG	0	0.325456	0.0832438	0.0456498	0.0961332	0.555317	0	0	0	0	0.149839
200	AAATACT	0.894844	0.960651	0.943691	0.956581	0.514247	0.929444	0.95251	0.860244	0.930122	0.951832	0.639756
201	AAATAGA	0	0.0546512	0.460465	0	0.0575581	0.593023	0	0	0	0	0.0261628
202	AAATAGC	0	0.379699	0.581454	0	0.0137845	0.691103	0	0	0	0	0.0808271
203	AAATAGG	0	0	0	0	0.107637	0.258569	0	0	0	0	0.101624
204	AAATAGT	0.324636	0.945388	0.922937	0.936893	0.139563	0.93932	0.952063	0.235437	0.927184	0.933252	0.341019
205	AAATATA	0	0.481842	0.881323	0.333333	0.0220493	0.481193	0.645914	0	0	0.0505837	0.0622568
206	AAATATC	0	0.8681	0.883871	0.0415771	0.0888889	0.875269	0.233692	0	0.663799	0.68172	0.0530466
207	AAATATG	0	0.192223	0.311079	0.00366838	0.0352164	0.62069	0	0	0	0	0.077036
208	AAATATT	0.946119	0.968037	0.93242	0.944292	0.905023	0.950685	0.96621	0.911416	0.950685	0.960731	0.90411
209	AAATCAA	0	0	0	0	0.0100295	0.0182891	0	0	0	0	0
210	AAATCAC	0	0.628609	0.687664	0	0.0492126	0.490814	0	0	0	0.00918635	0.0269029
211	AAATCAG	0	0.297366	0.196555	0.0187437	0.0957447	0.628166	0	0	0	0	0.101317
212	AAATCAT	0	0.887802	0.882624	0.448792	0.0322209	0.636939	0.895857	0	0.586881	0.702532	0.0834292
213	AAATCCA	0	0.673934	0.831754	0.238863	0.109479	0.618483	0.554502	0	0.10237	0.356872	0.0554502
214	AAATCCC	0	0.809878	0.817997	0.0460081	0.127876	0.411367	0.201624	0	0.277402	0.421516	0.0419486
215	AAATCCG	0	0.330612	0	0	0	0.572336	0	0	0	0	0.0544218
216	AAATCCT	0	0.918129	0.917479	0.928525	0.101365	0.888239	0.931774	0.0448343	0.909032	0.910981	0.137102
217	AAATCGA	0	0.252497	0.533851	0.00166482	0.0704772	0.673696	0	0	0	0	0.0899001
218	AAATCGC	0	0.620172	0.659871	0.056867	0.120172	0.694206	0	0	0.0305794	0.082618	0.220494
219	AAATCGG	0	0	0	0	0.101956	0	0	0	0	0	0.122763
220	AAATCGT	0	0.910334	0.874873	0.289767	0.136778	0.834853	0.857649	0	0.535968	0.601317	0.0835866
221	AAATCTA	0	0.688734	0.861789	0.0998839	0.0197445	0.623693	0.544135	0	0.0447154	0.193961	0
222	AAATCTC	0	0.868739	0.867588	0.0846287	0.0489349	0.202648	0.20783	0	0.60852	0.720783	0.00172712
223	AAATCTG	0	0	0	0	0.037037	0	0	0	0	0	0.0968254
224	AAATCTT	0.492284	0.950617	0.925154	0.945216	0.239969	0.908179	0.953704	0.311728	0.935185	0.935185	0.384259
225	AAATGAA	0	0.00135962	0.443236	0.150238	0.0414684	0.42692	0.564922	0	0	0	0.0550646
226	AAATGAC	0	0.0680115	0.0916427	0.0559078	0.059366	0.408646	0	0	0	0	0.171758
227	AAATGAG	0	0.237066	0	0	0	0.499673	0	0	0	0	0.0189915
228	AAATGAT	0	0.891629	0.846786	0.190583	0.0575486	0.558296	0.914798	0.0418535	0.689088	0.635277	0.118087
229	AAATGCA	0	0.415058	0.694498	0.194498	0.0854247	0.662645	0.460425	0	0	0	0.104247
230	AAATGCC	0	0.620184	0.754205	0	0.0336408	0.69452	0	0	0	0	0.137819
231	AAATGCG	0	0	0	0.0464015	0.0762311	0	0	0	0	0	0.130682
232	AAATGCT	0	0.945732	0.922023	0.927292	0.112223	0.925711	0.947313	0.122761	0.924131	0.920443	0.173867
233	AAATGGA	0	0	0	0.0429348	0.0467391	0.240761	0.0880435	0	0	0	0.0788043
234	AAATGGC	0	0.193565	0.454593	0	0.0119357	0.638817	0	0	0	0	0
235	AAATGGG	0	0.26107	0.458309	0	0.039678	0.583094	0	0	0	0	0.0736055
236	AAATGGT	0	0.905565	0.863969	0.187184	0.098932	0.362563	0.911748	0	0.592468	0.582912	0.0275436
237	AAATGTA	0	0.678776	0.836839	0.637349	0.0452518	0.59146	0.834289	0	0	0.205864	0.0344168
238	AAATGTC	0	0.871398	0.845251	0	0.0645678	0.789755	0.104055	0.00480256	0.223586	0.265742	0.133404
239	AAATGTG	0	0.295802	0.0744275	0	0	0.570611	0	0	0	0	0.0788804
240	AAATGTT	0.90997	0.960565	0.917411	0.939732	0.638393	0.934524	0.964286	0.911458	0.935268	0.945685	0.796131
241	AAATTAA	0	0.0392157	0.473203	0.0712418	0.0660131	0.522876	0.124183	0	0	0	0.0111111
242	AAATTAC	0	0.433333	0.844253	0.00517241	0	0.568966	0	0	0	0	0.0316092
243	AAATTAG	0	0.248272	0.0911376	0	0.0138278	0.57071	0	0	0	0	0
244	AAATTAT	0	0.90839	0.889555	0.856164	0.0136986	0.874144	0.922089	0	0.898116	0.888699	0.132705
245	AAATTCA	0	0.558424	0.836504	0.303895	0.0824275	0.597826	0.611413	0	0	0.103261	0.0738225
246	AAATTCC	0	0.752876	0.785393	0.122061	0.0850425	0.461731	0.822411	0	0.0445223	0.121061	0.0855428
247	AAATTCG	0	0.314201	0	0.052071	0.115385	0.488757	0	0	0	0	0.0627219
248	AAATTCT	0.146674	0.954426	0.936616	0.952855	0.151388	0.94395	0.954426	0.161341	0.947093	0.927187	0.193819
249	AAATTGA	0	0.135167	0.430622	0	0.0287081	0.631579	0	0	0	0	0.0370813
250	AAATTGC	0	0.255703	0	0	0.00901857	0.290186	0	0	0	0	0.0222812
251	AAATTGG	0	0.271162	0.451937	0	0.0621712	0.638451	0	0	0	0	0.0621712
252	AAATTGT	0	0.924528	0.905031	0.603774	0.027044	0.893711	0.928931	0	0.828931	0.857233	0.045283
253	AAATTTA	0	0.617255	0.852549	0.296471	0.158431	0.591373	0.682353	0	0.014902	0.167059	0.0894118
254	AAATTTC	0	0.873535	0.884022	0.428131	0.0536706	0.776064	0.53794	0	0.479334	0.526218	0.108575
255	AAATTTG	0	0.180995	0.435682	0	0.0607628	0.632838	0	0	0	0	0.0581771
256	AAATTTT	0.676471	0.961029	0.930882	0.941912	0.1875	0.939706	0.959559	0.680882	0.938971	0.954412	0.539706
257	AACAAAA	0	0	0.3706	0	0.0904072	0.478951	0	0	0	0	0.195307
258	AACAAAC	0	0	0.404635	0.0338681	0.0718954	0.543078	0	0	0	0	0.174094
259	AACAAAG	0	0.234989	0.260934	0	0.0644922	0.608599	0	0	0	0	0.142328
260	AACAAAT	0	0	0.703327	0	0.0628466	0.393715	0.743993	0	0	0	0
261	AACAACA	0	0.014526	0.83945	0	0.0244648	0.526758	0	0	0	0	0.127676
262	AACAACC	0	0	0.78013	0.097177	0.130836	0.467427	0.306189	0	0	0	0.0944625
263	AACAACG	0	0.301136	0.320707	0	0.0517677	0.544192	0	0	0	0	0.0694444
264	AACAACT	0	0.328956	0.873276	0.0183848	0.160867	0.555483	0.83388	0	0	0	0.105712
265	AACAAGA	0	0	0.287349	0.0403614	0.144578	0.564458	0	0	0	0	0.133735
266	AACAAGC	0	0	0.013624	0	0.120572	0.497275	0	0	0	0	0.104905
267	AACAAGG	0	0	0	0.01945	0.0918846	0.212609	0	0	0	0	0.0489604
268	AACAAGT	0	0	0.519971	0	0.074893	0.518545	0.521398	0	0	0	0.0356633
269	AACAATA	0	0.02814	0.863418	0.0212766	0.0754976	0.540151	0	0	0	0	0
270	AACAATC	0	0	0.216239	0	0.041425	0.412593	0	0	0	0	0.026512
271	AACAATG	0	0.101958	0.296085	0.0897227	0.116639	0.535073	0	0	0	0	0.0897227
272	AACAATT	0.125815	0.501398	0.908667	0.0941286	0.140727	0.544268	0.921715	0	0	0	0.0708295
273	AACACAA	0	0	0.46612	0.057377	0.089071	0.513115	0	0	0	0	0.100546
274	AACACAC	0	0	0.34944	0.0223925	0.0477313	0.527401	0	0	0	0	0.0972304
275	AACACAG	0	0.274637	0.398199	0.0630315	0.118559	0.623312	0	0	0	0	0.152076
276	AACACAT	0	0	0.742079	0	0.116732	0.241801	0.0644803	0	0	0	0.0472485
277	AACACCA	0	0	0.831137	0.0361152	0.129331	0.29673	0	0	0	0	0.154222
278	AACACCC	0	0	0.438083	0.0995644	0.190417	0.241444	0.118233	0	0	0	0.193528
279	AACACCG	0	0.322653	0.210289	0	0.0374549	0.526625	0	0	0	0	0.107401
280	AACACCT	0	0.23166	0.846203	0.0759331	0.119048	0.299228	0.519949	0	0	0	0.146075
281	AACACGA	0	0.102005	0.401533	0	0.10967	0.600825	0	0	0	0	0.162146
282	AACACGC	0	0.139658	0.4231	0.0188568	0.0789629	0.600471	0	0	0	0	0.24396
283	AACACGG	0	0	0	0.0659923	0.0915222	0	0	0	0	0	0.178709
284	AACACGT	0	0.07161	0.61097	0.0111732	0.143728	0.554596	0	0	0	0.00761808	0.195023
285	AACACTA	0	0.0287853	0.839954	0.0397237	0.0921128	0.487047	0	0	0	0	0.131836
286	AACACTC	0	0	0.453669	0.0385645	0.102839	0.491698	0	0	0	0	0.189073
287	AACACTG	0	0	0	0.0380526	0.0822608	0	0	0	0	0	0.113598
288	AACACTT	0.242353	0.181961	0.877647	0.18902	0.123137	0.341176	0.85098	0.0423529	0.0643137	0.0133333	0.19451
289	AACAGAA	0	0	0.253304	0	0.0396476	0.451542	0	0	0	0	0.152717
290	AACAGAC	0	0	0.0602064	0.0969037	0.112959	0.470757	0	0	0	0	0.21445
291	AACAGAG	0	0.304943	0.337701	0.0226325	0.0845742	0.629541	0	0	0	0	0.099464
292	AACAGAT	0	0	0	0.000754148	0.125189	0	0	0	0	0	0.107089
293	AACAGCA	0	0.205989	0.751162	0.0573051	0.107899	0.610738	0.104801	0	0	0	0.1492
294	AACAGCC	0	0.0264755	0.409266	0	0.046332	0.585769	0	0	0	0	0.142857
295	AACAGCG	0	0.18425	0	0	0	0.204947	0	0	0	0	0.171126
296	AACAGCT	0	0.123051	0.642539	0.0217149	0.110245	0.507795	0.145323	0	0	0	0.158129
297	AACAGGA	0	0	0	0	0.0801944	0.293439	0	0	0	0	0.0965978
298	AACAGGC	0	0	0.223554	0.044815	0.099531	0.559145	0	0	0	0	0.101094
299	AACAGGG	0	0.0404908	0.27362	0	0.0509202	0.588957	0	0	0	0	0.131902
300	AACAGGT	0	0	0	0.0155039	0.0447227	0	0	0	0	0	0.110316
301	AACAGTA	0	0.0084686	0.732534	0.00776288	0.057163	0.525053	0.152435	0	0	0	0.107269
302	AACAGTC	0	0	0.327385	0.0110769	0.0744615	0.571077	0	0	0	0	0.0504615
303	AACAGTG	0	0.322733	0.439107	0.0243572	0.122463	0.638701	0	0	0	0	0.149526
304	AACAGTT	0	0.261101	0.821492	0	0.0692718	0.428064	0.841918	0	0	0	0.0905861
305	AACATAA	0	0	0.471763	0	0	0.466942	0	0	0	0	0.0922865
306	AACATAC	0	0	0.495211	0	0.0512676	0.600563	0	0	0	0	0.0614085
307	AACATAG	0	0.231117	0.131052	0	0	0.562944	0	0	0	0	0.0438993
308	AACATAT	0	0	0.686963	0	0.0686963	0.400468	0.434036	0	0	0	0.0866511
309	AACATCA	0	0	0.739382	0.0217181	0.111969	0.376931	0	0	0	0	0.003861
310	AACATCC	0	0	0.309774	0.0330827	0.0842105	0.422055	0	0	0	0	0.127318
311	AACATCG	0	0.275281	0	0	0.0343321	0.509988	0	0	0	0	0.0855181
312	AACATCT	0	0.25799	0.843114	0.0528762	0.00464846	0.551424	0.693202	0	0	0	0.0191749
313	AACATGA	0	0.0484988	0.309469	0.0236721	0.142032	0.546189	0	0	0	0	0.180716
314	AACATGC	0	0.272634	0.279284	0.0537084	0.104859	0.6	0	0	0	0	0.154987
315	AACATGG	0	0.176705	0.334993	0.010453	0.0935789	0.583375	0	0	0	0	0.139373
316	AACATGT	0	0.0447483	0.518956	0.0248602	0.0316967	0.532629	0.121815	0	0	0	0.0310752
317	AACATTA	0	0.0483607	0.743443	0.12541	0.0745902	0.495082	0.045082	0	0	0	0.0877049
318	AACATTC	0	0.009113	0.221142	0.0139733	0.0674362	0.583232	0	0	0	0	0.163426
319	AACATTG	0	0.256464	0.39413	0	0.0139762	0.586303	0	0	0	0	0.0838574
320	AACATTT	0.0639368	0.426724	0.857759	0.0143678	0.0783046	0.60273	0.895115	0	0	0	0.0768678
321	AACCAAA	0	0	0.451296	0.000893655	0.10992	0.500447	0.137623	0	0	0	0.151921
322	AACCAAC	0	0	0.652918	0.0249027	0.131518	0.483268	0.0560311	0	0	0	0.11284
323	AACCAAG	0	0.26177	0.319209	0.0734463	0.0885122	0.63371	0	0	0	0	0.138418
324	AACCAAT	0	0.0596685	0.769061	0.0519337	0.175691	0.39779	0.637569	0	0	0	0.18674
325	AACCACA	0	0	0.818093	0.105058	0.106031	0.458171	0.109922	0	0	0	0.15856
326	AACCACC	0	0	0.597472	0.110446	0.130406	0.468397	0.200931	0	0	0	0.131071
327	AACCACG	0	0.398674	0.240236	0.0545321	0.137804	0.577008	0.169492	0	0	0	0.228445
328	AACCACT	0	0.209865	0.883408	0	0.0493274	0.478924	0.763229	0	0	0	0
329	AACCAGA	0	0	0.427896	0.0323089	0.0527975	0.547675	0	0	0	0	0.0740741
330	AACCAGC	0	0.0538972	0.37728	0.0207297	0.0439469	0.595357	0	0	0	0	0.119403
331	AACCAGG	0	0	0	0	0.0841121	0.125743	0	0	0	0	0.170773
332	AACCAGT	0	0.114824	0.695801	0	0.107112	0.595544	0.474722	0	0	0	0.111397
333	AACCATA	0	0.0591949	0.847672	0.0994475	0.134175	0.504341	0.205209	0	0	0	0.12944
334	AACCATC	0	0	0.399817	0.139982	0.176578	0.553522	0.159195	0	0	0	0.168344
335	AACCATG	0	0.184783	0.322826	0	0.0304348	0.584783	0	0	0	0	0.0195652
336	AACCATT	0	0.0284168	0.845737	0	0.0473613	0.508796	0.861976	0	0	0	0
337	AACCCAA	0	0	0	0	0.0960068	0.216653	0.0892099	0	0	0	0.107052
338	AACCCAC	0	0	0.162095	0.0473815	0.13217	0.305071	0.196176	0	0.0108063	0	0.133001
339	AACCCAG	0	0.205995	0.369716	0.0591852	0.0568793	0.562644	0.186779	0	0	0	0.0983859
340	AACCCAT	0	0	0.740964	0.0370052	0.0714286	0.170396	0.172978	0	0	0	0.0361446
341	AACCCCA	0	0	0.388766	0	0.0702143	0	0.0820399	0	0	0	0.0495196
342	AACCCCC	0	0	0.117647	0.108269	0.0613811	0.0809889	0.320546	0	0	0	0.120205
343	AACCCCG	0	0.358183	0.221316	0.0582411	0.12813	0.524752	0.29237	0	0	0	0.213745
344	AACCCCT	0	0.177331	0.863803	0.0868373	0.0722121	0.357404	0.443327	0	0.0338208	0	0.116088
345	AACCCGA	0	0	0	0.0395656	0.0791311	0.445306	0.107836	0	0.00853375	0	0.0969744
346	AACCCGC	0	0	0	0.0906433	0.176901	0.454678	0.0994152	0.00438596	0.102339	0	0.253655
347	AACCCGG	0	0	0	0.0961538	0.167308	0	0.0173077	0	0	0	0.160256
348	AACCCGT	0	0	0.22598	0	0	0.325903	0	0	0	0	0.140661
349	AACCCTA	0	0	0.368739	0	0.0552677	0	0.1019	0	0	0	0.0708117
350	AACCCTC	0	0	0	0.0170244	0.120651	0	0.0843819	0	0	0	0.180607
351	AACCCTG	0	0	0	0	0.0295082	0	0	0	0	0	0.095082
352	AACCCTT	0	0	0	0	0.0778894	0	0.0276382	0	0	0	0.00125628
353	AACCGAA	0	0	0.275763	0	0.0811069	0.451336	0	0	0	0	0.111641
354	AACCGAC	0	0	0	0	0.00944206	0.401717	0	0	0	0	0.119313
355	AACCGAG	0	0	0	0.0134175	0.101815	0	0	0	0	0	0.131807
356	AACCGAT	0	0	0	0	0.0799159	0	0.0609884	0	0	0	0.129338
357	AACCGCA	0	0.104042	0.649437	0.0781975	0.135852	0.605699	0.0801856	0	0	0	0.174288
358	AACCGCC	0	0	0.455197	0.0293907	0.144086	0.526165	0.0243728	0	0	0	0.146237
359	AACCGCG	0	0.142	0	0.0113333	0.0153333	0.142667	0	0	0	0	0.118
360	AACCGCT	0	0.144217	0.721083	0.0402635	0.106149	0.553441	0.438507	0	0	0	0.147877
361	AACCGGA	0	0	0	0.0283688	0.0960175	0.131478	0.0103655	0	0	0	0.12766
362	AACCGGC	0	0	0.231405	0.0521297	0.127781	0.513668	0	0	0	0	0.212333
363	AACCGGG	0	0	0	0	0.0537459	0	0	0	0	0	0.140065
364	AACCGGT	0	0	0	0.145583	0.2	0	0.0388693	0.0650177	0	0	0.190813
365	AACCGTA	0	0.0155844	0.745455	0.0926407	0.109091	0.579221	0.148052	0.0147186	0	0	0.105628
366	AACCGTC	0	0	0.396714	0.0086072	0.112676	0.573552	0.0625978	0	0	0	0.187011
367	AACCGTG	0	0.201721	0.427342	0	0.0487572	0.570746	0.0105163	0	0	0	0.0439771
368	AACCGTT	0	0.126967	0.802728	0.066107	0.125918	0.517314	0.865687	0	0	0	0.15425
369	AACCTAA	0	0	0.565381	0.0056444	0.11477	0.445908	0.0799624	0	0	0	0.146754
370	AACCTAC	0	0	0.788308	0	0.0868025	0.464128	0.0177148	0	0	0	0.0186005
371	AACCTAG	0	0.273948	0.383169	0.00626679	0.000895255	0.658908	0.0752014	0	0	0	0.120859
372	AACCTAT	0	0	0.762655	0.0888639	0.119235	0.444319	0.530934	0	0	0	0.0933633
373	AACCTCA	0	0	0.735662	0.0580092	0.150297	0.282136	0.152274	0	0	0	0.145023
374	AACCTCC	0	0	0.339927	0.116484	0.0783883	0	0	0	0	0	0.135531
375	AACCTCG	0	0.38932	0.401378	0	0	0.632214	0.0602929	0	0	0	0.129199
376	AACCTCT	0	0.175465	0.884015	0.0810409	0.208178	0.455019	0.652788	0	0	0.0245353	0.144238
377	AACCTGA	0	0	0	0	0	0	0	0	0	0	0
378	AACCTGC	0	0.130944	0.380395	0.0570593	0.0892465	0.566935	0.00877835	0	0	0	0.171909
379	AACCTGG	0	0	0.0544	0	0.0056	0.4512	0	0	0	0	0.0472
380	AACCTGT	0	0	0.309966	0.0413851	0.0819257	0	0.11402	0	0	0	0.192568
381	AACCTTA	0	0	0.780997	0.00811124	0.135574	0.391657	0.192352	0	0	0	0.174971
382	AACCTTC	0	0	0.424429	0.0448155	0.144991	0.47188	0.141476	0	0	0	0.156415
383	AACCTTG	0	0.086999	0.713587	0.0175953	0.0596285	0.548387	0	0	0	0	0.13783
384	AACCTTT	0	0.056383	0.874468	0.0723404	0.0712766	0.43617	0.888298	0	0	0	0.109574
385	AACGAAA	0	0	0.281553	0	0.0379523	0.436893	0	0	0	0	0.123566
386	AACGAAC	0.0371195	0.0497402	0.17075	0.0519673	0.184855	0.471418	0.0230141	0	0	0	0.191537
387	AACGAAG	0	0.298625	0.40275	0.0540275	0.040275	0.616896	0	0	0	0	0.0952849
388	AACGAAT	0	0	0	0	0.0811138	0	0	0	0	0	0.0230024
389	AACGACA	0	0	0.345472	0.00186741	0.107376	0	0	0	0	0	0.142857
390	AACGACC	0	0	0	0.0127932	0.103056	0.176972	0	0	0	0	0.149964
391	AACGACG	0	0	0	0	0.0686275	0	0	0	0	0	0.101307
392	AACGACT	0	0	0	0.00350263	0.0350263	0	0	0	0	0	0.169877
393	AACGAGA	0	0	0	0.0121359	0.0242718	0	0	0	0	0	0.0444984
394	AACGAGC	0	0	0	0	0.0492899	0.085213	0	0	0	0	0.135338
395	AACGAGG	0	0	0	0	0.057634	0	0	0	0	0	0
396	AACGAGT	0	0	0.0784124	0	0.0154889	0.0629235	0	0	0	0	0.000968054
397	AACGATA	0	0	0.713274	0.0141593	0.0902655	0.0690265	0	0	0	0	0.145133
398	AACGATC	0	0	0.061086	0	0.0678733	0.207014	0	0	0	0	0
399	AACGATG	0	0	0	0.0107066	0.134904	0	0	0	0	0	0.0749465
400	AACGATT	0	0	0.784876	0	0.071708	0	0.281617	0	0	0	0.146023
401	AACGCAA	0	0	0.340926	0	0.0903747	0.362234	0	0	0	0	0.185158
402	AACGCAC	0	0.0619835	0.144628	0.0495868	0.0380165	0.435537	0	0	0	0	0.155372
403	AACGCAG	0	0.037679	0.306707	0	0.0361718	0.541824	0	0	0	0	0.119819
404	AACGCAT	0	0	0.607253	0	0.118827	0.165895	0	0	0	0	0.0833333
405	AACGCCA	0	0	0.713483	0.062422	0.0474407	0.156055	0	0	0	0	0.17603
406	AACGCCC	0	0	0.307054	0.0165975	0.142739	0.289627	0.0240664	0	0	0	0.124481
407	AACGCCG	0	0.251497	0.260146	0.0385895	0.0279441	0.535595	0	0	0	0	0.117764
408	AACGCCT	0	0.0717703	0.835407	0	0.0181818	0.230622	0.105263	0	0	0	0.0421053
409	AACGCGA	0	0.327917	0.20384	0	0.11743	0.522895	0	0	0	0	0.181684
410	AACGCGC	0	0.310373	0.106969	0.0178282	0.0299838	0.530794	0	0	0	0	0.149919
411	AACGCGG	0	0	0	0.0848363	0.143621	0	0	0	0	0	0.124248
412	AACGCGT	0	0.395997	0.437455	0	0.0471766	0.5604	0	0	0	0	0.170836
413	AACGCTA	0	0	0.472714	0.0331858	0.111357	0	0	0	0	0	0.165192
414	AACGCTC	0	0	0.20586	0	0.0701619	0	0	0	0	0	0.078643
415	AACGCTG	0	0	0	0.00840979	0.0993884	0	0	0	0	0	0.139908
416	AACGCTT	0	0	0.808279	0.00544662	0.0610022	0	0.275599	0.043573	0	0	0.227669
417	AACGGAA	0	0	0	0	0.164727	0	0	0	0	0	0.113697
418	AACGGAC	0	0	0	0.0477548	0.117605	0	0	0	0	0	0.21454
419	AACGGAG	0	0	0	0	0.100426	0.140426	0	0	0	0	0.0978723
420	AACGGAT	0	0	0	0	0	0	0	0	0	0	0
421	AACGGCA	0	0	0.322682	0	0.134712	0.414787	0.122807	0	0	0	0.179198
422	AACGGCC	0	0	0	0	0.0752991	0.353976	0	0	0	0	0.118227
423	AACGGCG	0	0.292266	0	0	0.0054757	0.391513	0	0	0	0	0.136893
424	AACGGCT	0	0	0	0.0814545	0.156364	0	0	0	0	0	0.0101818
425	AACGGGA	0	0	0	0.078243	0.0954015	0	0	0	0	0	0.16129
426	AACGGGC	0	0	0	0	0.0882917	0	0	0	0	0	0.110685
427	AACGGGG	0	0	0	0	0.0144695	0	0	0	0	0	0.000803859
428	AACGGGT	0	0	0	0	0.135215	0	0	0	0	0	0.122585
429	AACGGTA	0	0	0	0	0.0671521	0	0	0	0	0	0.130259
430	AACGGTC	0	0	0	0.0174242	0.080303	0	0	0	0	0	0.190152
431	AACGGTG	0	0	0.118103	0.00948276	0.106034	0.331897	0	0	0	0	0.153448
432	AACGGTT	0	0	0	0	0.0281837	0	0	0	0	0	0.0417537
433	AACGTAA	0	0	0.419328	0.0753481	0.191646	0.382473	0	0	0	0	0.113022
434	AACGTAC	0	0	0.22314	0	0	0.501878	0	0	0	0	0.0879038
435	AACGTAG	0	0.237055	0.475728	0.00647249	0.0841424	0.601942	0	0	0	0	0.169094
436	AACGTAT	0	0	0.113043	0.000966184	0.110145	0	0.0222222	0	0	0	0.12657
437	AACGTCA	0	0	0.713388	0.0678818	0.0509114	0.335009	0.0370836	0	0	0	0.147706
438	AACGTCC	0	0.0257256	0.361478	0.100264	0.164908	0.465699	0.0771768	0	0	0	0.135884
439	AACGTCG	0	0.293333	0.295111	0	0.0577778	0.598222	0	0	0	0	0.114667
440	AACGTCT	0	0.0822222	0.841481	0.0251852	0.131111	0.346667	0.205185	0	0	0	0.122222
441	AACGTGA	0	0	0.411721	0.133734	0.12021	0.478588	0	0	0	0	0.176559
442	AACGTGC	0	0.159536	0.435098	0.0224801	0.108774	0.602611	0	0	0	0	0.136331
443	AACGTGG	0	0	0.0480379	0.00811908	0.135995	0.430311	0	0.0202977	0	0	0.183356
444	AACGTGT	0	0	0.269129	0	0.0492524	0.183817	0	0	0	0	0.117854
445	AACGTTA	0	0	0.734715	0	0.0497409	0.337824	0.131606	0	0	0	0.160622
446	AACGTTC	0	0	0.759579	0	0	0.429119	0	0	0	0	0
447	AACGTTG	0	0	0	0.0165531	0.0915287	0	0	0	0	0	0.0817916
448	AACGTTT	0	0.123408	0.837414	0.0519099	0.0783546	0.219393	0.475024	0	0	0	0.0685602
449	AACTAAA	0	0	0.502641	0.0616197	0.0466549	0.378521	0.597711	0	0	0	0.0492958
450	AACTAAC	0	0.175516	0.776549	0	0.0958702	0.54056	0.228614	0	0	0	0.0825959
451	AACTAAG	0	0.280702	0.285319	0.00184672	0	0.618652	0	0	0	0	0.131117
452	AACTAAT	0.884492	0.433155	0.839572	0.890909	0.228877	0.48984	0.928342	0.057754	0.11123	0	0.119786
453	AACTACA	0	0.100598	0.880478	0.13247	0	0.458167	0.787849	0	0	0	0.0567729
454	AACTACC	0	0.0118969	0.831461	0.0660939	0.10575	0.386649	0.624587	0	0	0	0.114342
455	AACTACG	0	0.335418	0.448788	0.0164191	0.0140735	0.587177	0	0	0	0	0.0406568
456	AACTACT	0.890138	0.811419	0.892734	0.916955	0.413495	0.596021	0.935986	0	0.170415	0.138408	0.108997
457	AACTAGA	0	0.0194524	0.433718	0	0.147695	0.574928	0.339337	0	0	0	0.163545
458	AACTAGC	0	0.209395	0.438694	0	0.0987261	0.638535	0	0	0	0	0.121019
459	AACTAGG	0	0	0	0	0	0	0	0	0	0	0.132867
460	AACTAGT	0.829457	0.26615	0.757106	0.919035	0.111972	0.591731	0.932817	0	0	0	0.105943
461	AACTATA	0	0.0911925	0.87841	0.239283	0.116913	0.497272	0.876851	0	0	0	0.109899
462	AACTATC	0	0	0.427149	0	0.0760181	0.514932	0.809955	0	0	0	0.041629
463	AACTATG	0	0.110454	0.289941	0.0325444	0	0.533531	0	0	0	0	0.086785
464	AACTATT	0.915709	0.885057	0.914432	0.932312	0.887612	0.807152	0.952746	0	0.785441	0.642401	0
465	AACTCAA	0	0	0.459644	0.0328317	0.108755	0.454856	0.421341	0	0	0	0.0642955
466	AACTCAC	0	0.0143369	0.405018	0.0551971	0.0594982	0.436559	0.410753	0	0	0	0.116129
467	AACTCAG	0	0.240703	0.404327	0.0128465	0.0547667	0.616633	0	0	0	0	0.0980392
468	AACTCAT	0	0	0.762264	0.286792	0.0467925	0.296604	0.90717	0	0	0	0
469	AACTCCA	0	0	0.799527	0.141928	0.163808	0.159077	0.810763	0	0	0	0.112951
470	AACTCCC	0	0	0.333333	0.194847	0.117552	0.177939	0.677134	0	0	0	0.109501
471	AACTCCG	0	0.311099	0.210762	0.0044843	0.0661435	0.607623	0	0	0	0	0.129484
472	AACTCCT	0.484899	0.107383	0.892617	0.758389	0.0855705	0.276846	0.905201	0	0	0	0.067953
473	AACTCGA	0	0.0900225	0.494374	0	0.0712678	0.609152	0.0232558	0	0	0	0.106527
474	AACTCGC	0	0.221908	0.497527	0	0.0961131	0.654417	0.0113074	0	0	0	0.112367
475	AACTCGG	0	0	0	0	0.046988	0	0	0	0	0	0.106627
476	AACTCGT	0.000676133	0.117647	0.707911	0.116295	0.120352	0.581474	0.889114	0	0	0	0.0642326
477	AACTCTA	0	0.111184	0.869079	0.203947	0.130263	0.490789	0.811842	0	0.0269737	0.0144737	0.0868421
478	AACTCTC	0	0	0.390061	0.220558	0.0871341	0.405718	0.87951	0	0	0	0.139551
479	AACTCTG	0	0	0	0	0.0599415	0	0	0	0	0	0.0891813
480	AACTCTT	0.860335	0.406704	0.887151	0.887151	0.269274	0.397765	0.909497	0	0	0.00111732	0.0659218
481	AACTGAA	0	0	0	0	0.0107335	0	0.705725	0	0	0	0.0152057
482	AACTGAC	0	0	0	0.0178704	0.0595681	0.0625465	0	0	0	0	0.156366
483	AACTGAG	0	0.248403	0.233227	0	0	0.573482	0	0	0	0	0.0511182
484	AACTGAT	0	0	0	0.222868	0.0358527	0	0.920543	0	0	0	0
485	AACTGCA	0	0.251636	0.518144	0.127305	0.128495	0.568709	0.829863	0	0	0	0.190363
486	AACTGCC	0	0	0.0477419	0.0587097	0.0741935	0.378065	0	0	0	0	0.194839
487	AACTGCG	0	0	0	0.0457863	0.0683477	0	0	0	0	0	0.146649
488	AACTGCT	0.210874	0.25496	0.584864	0.797208	0.0257164	0.546657	0.91183	0	0	0	0.110213
489	AACTGGA	0	0	0	0.000692521	0.126039	0	0.474377	0	0	0	0.0692521
490	AACTGGC	0	0	0.152146	0.0126263	0.072601	0.475379	0	0	0	0	0.082702
491	AACTGGG	0	0.170165	0.382309	0	0.0869565	0.574963	0	0	0	0	0.193403
492	AACTGGT	0	0	0	0.332632	0.10386	0	0.905263	0	0	0	0.118596
493	AACTGTA	0	0	0.284929	0.185243	0.0800628	0	0.842229	0	0	0	0.0910518
494	AACTGTC	0	0	0	0	0.107071	0.0936027	0.0909091	0	0	0	0.0599327
495	AACTGTG	0	0.28522	0.18669	0	0.0302506	0.563526	0	0	0	0	0.0164218
496	AACTGTT	0.882452	0.656591	0.868178	0.921914	0.360202	0	0.946264	0.0957179	0.267842	0.15869	0.220823
497	AACTTAA	0	0	0.462046	0.0470297	0.0519802	0.429868	0.738449	0	0	0	0.0379538
498	AACTTAC	0	0.103994	0.811983	0.0454545	0.0998623	0.540634	0.134986	0	0	0	0.18595
499	AACTTAG	0	0.291091	0.375576	0.0238095	0.0491551	0.65361	0	0	0	0	0.0814132
500	AACTTAT	0.381274	0.112934	0.753861	0.814672	0.125483	0.430502	0.939189	0	0	0	0.183398
501	AACTTCA	0	0.0160237	0.843323	0.200593	0.0753709	0.497923	0.879525	0	0	0	0.0747774
502	AACTTCC	0	0	0.549849	0.365559	0.178248	0.461027	0.883988	0	0	0	0.174018
503	AACTTCG	0	0.377606	0.158301	0	0.03861	0.6139	0	0	0	0	0.13668
504	AACTTCT	0.811983	0.386364	0.886364	0.913223	0.0909091	0.610193	0.92011	0	0	0	0.11157
505	AACTTGA	0	0	0.429985	0.0129376	0.100457	0.519787	0.299087	0	0	0	0.0753425
506	AACTTGC	0	0.358355	0.268277	0.055483	0.117493	0.609008	0	0	0	0	0.193864
507	AACTTGG	0	0.125697	0.33808	0.0489164	0.0873065	0.621672	0	0	0	0	0.110217
508	AACTTGT	0.143796	0.0992701	0.579562	0.59781	0.151825	0.576642	0.908759	0	0	0	0.129927
509	AACTTTA	0	0.0282258	0.836694	0.173387	0.120968	0.508065	0.860887	0	0	0	0.140121
510	AACTTTC	0	0	0.450577	0.0914333	0	0.518946	0.674629	0	0	0	0.0914333
511	AACTTTG	0	0.173279	0.464777	0.119028	0.120648	0.666397	0.0404858	0	0	0	0.160324
512	AACTTTT	0.905764	0.602013	0.880146	0.948765	0.306496	0.537969	0.953339	0	0.148216	0.0612992	0.0878317
513	AAGAAAA	0	0	0.00538876	0.0423403	0.0892995	0.254042	0.148576	0	0	0	0.107775
514	AAGAAAC	0	0	0.159125	0	0	0.280543	0	0	0	0	0
515	AAGAAAG	0	0.171007	0.239583	0	0	0.564236	0	0	0	0	0
516	AAGAAAT	0	0	0	0.0751092	0.153712	0	0.881223	0	0	0	0.126638
517	AAGAACA	0	0	0.785004	0.107881	0.183627	0.300689	0.494262	0	0	0	0.197399
518	AAGAACC	0	0	0.0522388	0	0.0385572	0.0652985	0.0155473	0	0	0	0.0497512
519	AAGAACG	0	0.283426	0.324513	0	0.0208914	0.600279	0	0	0	0	0.111421
520	AAGAACT	0.0235988	0	0.820059	0	0.121681	0	0.917404	0	0	0	0.147493
521	AAGAAGA	0	0	0	0	0	0.340909	0	0	0	0	0.0733138
522	AAGAAGC	0	0	0.159671	0.00823045	0	0.469959	0	0	0	0	0
523	AAGAAGG	0	0	0	0	0.0812453	0.362187	0	0	0	0	0.0698557
524	AAGAAGT	0	0	0	0.0472502	0.0573199	0	0.86677	0	0	0	0.0573199
525	AAGAATA	0	0	0.547461	0	0.0905077	0	0.508462	0	0	0	0.126564
526	AAGAATC	0	0	0	0	0	0.0544783	0	0	0	0	0
527	AAGAATG	0	0	0	0	0.0514641	0	0	0	0	0	0.0266193
528	AAGAATT	0.559794	0	0.65567	0	0.295876	0	0.914433	0	0	0	0.0793814
529	AAGACAA	0	0	0	0	0.0294683	0	0	0	0	0	0.0986547
530	AAGACAC	0	0	0	0.0113136	0.176618	0	0	0	0	0	0.118165
531	AAGACAG	0	0	0	0.0357942	0.0682327	0	0	0	0	0	0.135906
532	AAGACAT	0	0	0	0.0279521	0.0815744	0	0.279521	0	0	0	0.12607
533	AAGACCA	0	0	0.364921	0.0575916	0.186387	0	0.219372	0	0	0	0.149738
534	AAGACCC	0	0	0	0	0	0	0	0	0	0	0.0642055
535	AAGACCG	0	0.100404	0.39556	0.0368315	0.0600404	0.54894	0	0	0	0	0.150353
536	AAGACCT	0	0	0.330714	0	0.11	0	0.902857	0	0	0	0.128571
537	AAGACGA	0	0	0	0	0.038221	0.259208	0	0	0	0	0.152189
538	AAGACGC	0	0	0.132363	0.0575778	0.0939775	0.411648	0	0	0	0	0.162144
539	AAGACGG	0	0	0	0	0.0294627	0	0	0	0	0	0.0456384
540	AAGACGT	0	0	0	0	0.104373	0	0.418076	0	0	0	0.11895
541	AAGACTA	0	0	0	0	0.0943144	0	0	0	0	0	0.00267559
542	AAGACTC	0	0	0	0	0.062621	0	0	0	0	0	0.0981278
543	AAGACTG	0	0	0	0	0.121037	0	0	0	0	0	0.135447
544	AAGACTT	0	0	0	0	0.134146	0	0.87242	0	0	0	0
545	AAGAGAA	0	0	0	0	0.0121739	0	0	0	0	0	0.114783
546	AAGAGAC	0	0	0	0.00517369	0.0857354	0	0	0	0	0	0.082779
547	AAGAGAG	0	0.0109971	0	0	0.0513196	0.470674	0	0	0	0	0.0623167
548	AAGAGAT	0	0	0	0	0.00411184	0	0	0	0	0	0.0871711
549	AAGAGCA	0	0	0.391765	0.0262009	0.0879601	0.442296	0.768559	0	0	0	0.122895
550	AAGAGCC	0	0	0.0239445	0	0.0592313	0.372401	0	0	0	0	0.134216
551	AAGAGCG	0	0.337272	0.332975	0.0155747	0.0365199	0.632116	0	0	0	0	0.111171
552	AAGAGCT	0	0	0.0788804	0	0.157125	0	0.835242	0	0	0	0.107506
553	AAGAGGA	0	0	0	0	0.0428177	0	0	0	0	0	0.104972
554	AAGAGGC	0	0	0	0	0.12725	0.433271	0	0	0	0	0.117939
555	AAGAGGG	0	0	0.165125	0	0.0846975	0.445552	0	0	0	0	0.0576512
556	AAGAGGT	0	0	0	0	0.0602327	0	0.0616016	0	0	0	0.138946
557	AAGAGTA	0	0	0.161889	0	0.00505902	0	0.496627	0	0	0	0.13828
558	AAGAGTC	0	0	0	0	0.00531108	0.0591806	0	0	0	0	0.038695
559	AAGAGTG	0	0	0	0.0224285	0.025522	0.00232019	0	0	0	0	0.0556845
560	AAGAGTT	0	0	0	0	0.122943	0	0.873185	0	0	0	0.0667957
561	AAGATAA	0	0.00152555	0.116705	0	0.057971	0.0861937	0.0518688	0	0	0	0.0762777
562	AAGATAC	0	0	0.116656	0	0	0.429034	0	0	0	0	0.100454
563	AAGATAG	0	0.176259	0.356115	0	0.0215827	0.592086	0	0	0	0	0.0100719
564	AAGATAT	0	0	0	0.00252525	0.140572	0	0.85101	0	0	0	0.125421
565	AAGATCA	0	0	0.589872	0.0139121	0.131886	0.097941	0.474124	0	0	0	0.0300501
566	AAGATCC	0	0	0.132086	0	0.116891	0.0344828	0	0	0	0	0.0859147
567	AAGATCG	0	0.265321	0.316891	0	0	0.532885	0	0	0	0	0.0627803
568	AAGATCT	0.0958122	0	0.825508	0.0228426	0.141497	0.0152284	0.909264	0	0	0	0.0666244
569	AAGATGA	0	0	0	0.0125833	0	0	0	0	0	0	0.0754996
570	AAGATGC	0	0	0.146693	0	0	0.478062	0	0	0	0	0.0615586
571	AAGATGG	0	0	0.0447483	0	0.077688	0.398384	0	0	0	0	0.110006
572	AAGATGT	0	0	0	0.0491349	0.173702	0	0.755709	0	0	0	0.0401384
573	AAGATTA	0	0	0.566988	0	0	0.0600214	0.454448	0	0	0	0
574	AAGATTC	0	0	0.215686	0	0	0.327614	0	0	0	0	0
575	AAGATTG	0	0	0	0.0565015	0.0766254	0	0	0	0	0	0.0727554
576	AAGATTT	0.492863	0	0.81864	0	0.356843	0	0.917716	0	0	0	0.0478589
577	AAGCAAA	0	0	0.188274	0.0553262	0.17341	0.241123	0	0	0	0	0.176713
578	AAGCAAC	0	0	0.45376	0	0.0129646	0.265341	0	0	0	0	0.00950735
579	AAGCAAG	0	0.141748	0.379612	0	0.0805825	0.585437	0	0	0	0	0.023301
580	AAGCAAT	0	0	0	0.109589	0.0937829	0	0.83667	0	0	0	0.132771
581	AAGCACA	0	0	0.615604	0.00951475	0.0551855	0	0.190295	0	0	0	0.0932445
582	AAGCACC	0	0	0.216006	0	0.016289	0.285411	0	0	0	0	0.119688
583	AAGCACG	0	0.294215	0.404959	0.00909091	0	0.571074	0	0	0	0	0.121488
584	AAGCACT	0	0	0.732701	0	0.0331754	0	0.869194	0	0	0	0.00473934
585	AAGCAGA	0	0	0	0	0.0140351	0.162281	0	0	0	0	0
586	AAGCAGC	0	0	0.323148	0	0.0462963	0.501852	0	0	0	0	0.0592593
587	AAGCAGG	0	0	0	0	0.0138889	0.209259	0	0	0	0	0.1
588	AAGCAGT	0	0	0	0	0.0365631	0	0.768739	0	0	0	0.102377
589	AAGCATA	0	0	0.651965	0	0.0609463	0.178027	0.332799	0	0	0	0.10425
590	AAGCATC	0	0	0.241736	0.0278926	0.108471	0.371901	0	0	0	0	0.0423554
591	AAGCATG	0	0	0	0	0.0659459	0	0	0	0	0	0.0454054
592	AAGCATT	0	0	0.719072	0	0.0592784	0	0.864691	0	0	0	0.0335052
593	AAGCCAA	0	0	0.326053	0.0413417	0.128705	0.26053	0	0	0	0	0.141966
594	AAGCCAC	0	0	0.374893	0.0222032	0.0982067	0.311699	0	0	0	0	0.0538002
595	AAGCCAG	0	0.061257	0.365951	0	0.097852	0.505171	0	0	0	0	0.0708035
596	AAGCCAT	0	0	0	0	0.0269587	0	0.287279	0	0	0	0.10278
597	AAGCCCA	0	0	0.672489	0.0938865	0.130277	0.112809	0.187773	0	0	0	0.150655
598	AAGCCCC	0	0	0.299817	0.0548446	0.153565	0.159963	0	0	0	0	0.129799
599	AAGCCCG	0	0.224613	0.378615	0.0544721	0.139879	0.60121	0	0	0	0	0.0995293
600	AAGCCCT	0	0	0.727941	0.0303309	0.125919	0.0340074	0.737132	0	0	0	0.0909926
601	AAGCCGA	0	0.109009	0.373874	0.0252252	0.118018	0.533333	0	0	0	0	0.1
602	AAGCCGC	0	0.205541	0.436997	0	0.105451	0.563896	0	0	0	0.0625559	0.214477
603	AAGCCGG	0	0	0	0.101824	0.104863	0	0	0	0	0	0.0744681
604	AAGCCGT	0	0	0.366025	0	0.00875657	0.414186	0.0122592	0	0	0	0.0551664
605	AAGCCTA	0	0	0.689567	0	0.0873622	0.0822731	0.203562	0	0	0	0.137405
606	AAGCCTC	0	0	0.21089	0	0.000864304	0.0138289	0.048401	0	0	0	0.0898876
607	AAGCCTG	0	0	0	0	0.0673788	0	0	0	0	0	0.0895645
608	AAGCCTT	0	0	0.703273	0.0813094	0.167899	0	0.891235	0.0031679	0	0	0.187962
609	AAGCGAA	0	0	0	0.0165794	0.0602094	0.200698	0	0	0	0	0.124782
610	AAGCGAC	0	0	0	0.0139535	0.131783	0	0	0	0	0	0.134109
611	AAGCGAG	0	0	0	0.0245971	0.0958439	0.2095	0	0	0	0	0.117048
612	AAGCGAT	0	0	0	0	0.127094	0	0	0	0	0	0.0246305
613	AAGCGCA	0	0	0	0.00630694	0.0609671	0	0	0	0	0	0.0988087
614	AAGCGCC	0	0	0	0	0.0424862	0	0	0	0	0	0.0574351
615	AAGCGCG	0	0.286968	0.222147	0.070898	0.0465901	0.520594	0	0	0	0	0.197164
616	AAGCGCT	0	0	0.343774	0.0244461	0.229947	0.229947	0.743316	0.0297937	0	0	0.144385
617	AAGCGGA	0	0	0	0	0.106208	0	0	0	0	0	0.0732984
618	AAGCGGC	0	0	0	0.0559392	0.106354	0.171271	0	0	0	0	0.156768
619	AAGCGGG	0	0	0	0	0.144389	0.273102	0	0	0	0	0.0676568
620	AAGCGGT	0	0	0	0.012012	0.174174	0	0.0315315	0.0285285	0	0	0.154655
621	AAGCGTA	0	0	0.0347349	0	0	0.0301645	0	0	0	0	0.0895795
622	AAGCGTC	0	0	0.199656	0	0.0817556	0.378657	0	0	0	0	0.100688
623	AAGCGTG	0	0	0	0	0.0577281	0	0	0	0	0	0.0949721
624	AAGCGTT	0	0	0	0	0.184211	0	0.88	0.0410526	0	0	0.174737
625	AAGCTAA	0	0	0	0	0.0254958	0	0	0	0	0	0.121813
626	AAGCTAC	0	0	0.460345	0	0	0	0	0	0	0	0.0517241
627	AAGCTAG	0	0	0	0	0.0499076	0	0	0	0	0	0.0887246
628	AAGCTAT	0	0	0	0.0213675	0.102564	0	0.770299	0	0	0	0.110043
629	AAGCTCA	0	0	0.630657	0	0.0211679	0	0.310949	0	0	0	0.00437956
630	AAGCTCC	0	0	0.0726744	0.0610465	0.111192	0	0	0	0	0	0.193314
631	AAGCTCG	0	0	0.0719921	0	0.081854	0.286982	0	0	0	0	0.0325444
632	AAGCTCT	0	0	0.829938	0	0.0478299	0	0.852967	0	0	0	0.044287
633	AAGCTGA	0	0	0	0	0	0	0	0	0	0	0.0167818
634	AAGCTGC	0	0	0	0	0.0975813	0	0	0	0	0	0.140951
635	AAGCTGG	0	0	0	0	0.0626546	0	0	0	0	0	0.0643034
636	AAGCTGT	0	0	0	0	0.0241546	0	0	0	0	0	0.103382
637	AAGCTTA	0	0	0.64309	0.0533188	0.0914037	0	0.31012	0	0	0	0.138194
638	AAGCTTC	0	0	0.167446	0	0.166511	0.0888681	0.0710945	0	0	0	0.173994
639	AAGCTTG	0	0	0	0	0.0238095	0	0	0	0	0	0.0757576
640	AAGCTTT	0	0	0.803371	0.0269663	0.104494	0	0.893258	0	0	0	0.0269663
641	AAGGAAA	0	0	0	0	0.0560498	0	0	0	0	0	0.104093
642	AAGGAAC	0	0	0	0.0522876	0.119099	0	0	0	0	0	0.137255
643	AAGGAAG	0	0.0645161	0.176931	0	0.054741	0.57478	0	0	0	0	0.0439883
644	AAGGAAT	0	0	0	0	0.00930714	0	0	0	0	0	0.0506722
645	AAGGACA	0	0	0	0.0354665	0.0986893	0	0	0	0	0	0.074788
646	AAGGACC	0	0	0	0	0.139812	0	0	0	0	0	0.0758621
647	AAGGACG	0	0.247164	0.405186	0	0.0259319	0.610211	0	0	0	0	0
648	AAGGACT	0	0	0	0	0.129278	0	0	0	0	0	0.0904943
649	AAGGAGA	0	0	0	0.026377	0.0325834	0	0	0.0674942	0	0	0.131885
650	AAGGAGC	0	0	0	0	0.10779	0	0	0	0	0	0.132246
651	AAGGAGG	0	0	0	0	0	0.256332	0	0	0	0	0.0121581
652	AAGGAGT	0	0	0	0	0.069873	0	0	0	0	0	0.0399274
653	AAGGATA	0	0	0	0	0.114062	0	0	0.034375	0	0	0
654	AAGGATC	0	0	0	0	0.141404	0	0	0.00508647	0	0	0.0925738
655	AAGGATG	0	0	0	0.0308183	0.0563231	0	0	0	0	0	0.0701382
656	AAGGATT	0	0	0	0.00340522	0.166856	0	0	0	0	0	0.091941
657	AAGGCAA	0	0	0	0	0.0428571	0	0	0	0	0	0.128571
658	AAGGCAC	0	0	0	0	0.0852407	0.148382	0	0	0	0	0.136543
659	AAGGCAG	0	0.0869565	0.12253	0	0.0743083	0.437945	0	0	0	0	0.0766798
660	AAGGCAT	0	0	0	0	0.134028	0	0	0	0	0	0.099032
661	AAGGCCA	0	0	0.199875	0	0.104637	0	0.0169173	0	0	0	0.0545113
662	AAGGCCC	0	0	0	0	0.0591819	0.177546	0	0	0	0	0.0948651
663	AAGGCCG	0	0.25227	0.315175	0	0.00518807	0.579118	0	0	0	0	0.038262
664	AAGGCCT	0	0	0.324547	0.121911	0.186985	0	0.291598	0	0	0	0.16145
665	AAGGCGA	0	0.263359	0.424427	0.0152672	0.0305344	0.563359	0	0	0	0	0.187023
666	AAGGCGC	0	0.270833	0.353299	0	0.0763889	0.516493	0	0	0	0	0.125
667	AAGGCGG	0	0	0	0	0.0737765	0.0796202	0	0	0	0	0.112491
668	AAGGCGT	0	0.0349963	0.0372301	0	0.0744602	0.324646	0	0	0	0	0.0364855
669	AAGGCTA	0	0	0	0	0.0808605	0	0	0	0	0	0.0675074
670	AAGGCTC	0	0	0	0.0667634	0.134978	0	0	0	0	0	0.139332
671	AAGGCTG	0	0	0	0	0.135952	0	0	0.00302115	0	0	0.0966767
672	AAGGCTT	0	0	0	0	0.0986775	0	0.709054	0	0	0	0.131231
673	AAGGGAA	0	0	0	0	0.0371377	0	0	0	0	0	0.0923913
674	AAGGGAC	0	0	0	0.0240175	0.146288	0	0	0	0	0	0.0931587
675	AAGGGAG	0	0	0	0.0201754	0.0280702	0.432456	0	0	0	0	0.00701754
676	AAGGGAT	0	0	0	0.0745342	0.176242	0	0	0.0652174	0	0	0.187888
677	AAGGGCA	0	0	0	0	0.0278155	0	0	0	0	0	0.102442
678	AAGGGCC	0	0	0	0	0.0366218	0	0	0	0	0	0.0396114
679	AAGGGCG	0	0.331403	0.0405405	0	0.0624196	0.520592	0	0	0	0	0.106821
680	AAGGGCT	0	0	0	0.0338266	0.136716	0	0	0	0	0	0.134602
681	AAGGGGA	0	0	0	0	0.0946532	0	0	0	0	0	0.0859827
682	AAGGGGC	0	0	0	0.012837	0.130295	0.0301669	0	0	0	0	0.153402
683	AAGGGGG	0	0	0.00571429	0	0.0595918	0.399184	0	0	0	0	0.04
684	AAGGGGT	0	0	0	0	0.0221519	0	0	0	0	0	0.0577532
685	AAGGGTA	0	0	0	0.0565878	0.122466	0	0	0	0	0	0.0506757
686	AAGGGTC	0	0	0	0	0.0616479	0	0	0	0	0	0
687	AAGGGTG	0	0	0	0	0.104261	0.248413	0	0	0	0	0.146872
688	AAGGGTT	0	0	0	0	0.141141	0	0	0	0	0	0.14014
689	AAGGTAA	0	0	0	0	0	0	0	0	0	0	0
690	AAGGTAC	0	0	0	0.00810811	0.0364865	0.246622	0	0.0195946	0	0	0.12027
691	AAGGTAG	0	0.0697872	0.231489	0	0.00255319	0.497021	0	0	0	0	0
692	AAGGTAT	0	0	0	0.0731244	0.0797721	0	0	0.0607787	0	0	0.163343
693	AAGGTCA	0	0	0.102959	0.000591716	0.160947	0	0	0	0	0	0.0455621
694	AAGGTCC	0	0	0	0.0904224	0.194527	0	0	0.0339084	0	0	0.209994
695	AAGGTCG	0	0.372093	0.360465	0.109302	0.153488	0.590698	0	0	0	0	0.183721
696	AAGGTCT	0	0	0.0883686	0	0.00302115	0	0.179758	0	0	0	0.0302115
697	AAGGTGA	0	0	0	0	0.0460358	0	0	0	0	0	0.0417732
698	AAGGTGC	0	0	0.0985804	0	0.00394322	0.496845	0	0	0	0	0.04653
699	AAGGTGG	0	0	0	0.00712589	0.0720507	0.35867	0	0	0	0	0.0894695
700	AAGGTGT	0	0	0	0	0	0	0	0	0	0	0
701	AAGGTTA	0	0	0	0.0377358	0.146226	0	0.0367925	0.00471698	0	0	0.129245
702	AAGGTTC	0	0	0	0.0452675	0.209053	0	0	0	0	0.000823045	0.190947
703	AAGGTTG	0	0	0	0	0.0346442	0	0	0	0	0	0.114232
704	AAGGTTT	0	0	0	0.0847162	0.116157	0	0.421834	0	0	0	0.11441
705	AAGTAAA	0	0	0.274959	0.0392799	0.0114566	0.247136	0.864975	0	0	0	0.0621931
706	AAGTAAC	0	0.0549536	0.610681	0	0.0626935	0.378483	0.728328	0	0	0	0.0735294
707	AAGTAAG	0	0.330412	0.415425	0.0175285	0.0569676	0.593339	0	0	0	0	0.0613497
708	AAGTAAT	0.734523	0	0	0.412382	0.691501	0	0.925498	0	0	0	0.09234
709	AAGTACA	0	0	0.77626	0.0555081	0.168232	0.327925	0.819812	0	0	0	0.11614
710	AAGTACC	0	0	0.236758	0.0804084	0.203574	0.118698	0.844927	0	0	0	0.114869
711	AAGTACG	0	0.226608	0.364766	0	0.0519006	0.584064	0	0	0	0	0.0716374
712	AAGTACT	0.894992	0.369144	0.870759	0.940226	0.931341	0.00969305	0.946688	0	0.101777	0	0.0993538
713	AAGTAGA	0	0	0.196784	0	0.0267994	0.353752	0.758806	0	0	0	0.0826953
714	AAGTAGC	0	0.0339623	0.283019	0	0	0.581132	0.139623	0	0	0	0.0575472
715	AAGTAGG	0	0	0	0	0.0951973	0.306175	0	0	0	0	0.042024
716	AAGTAGT	0.73093	0	0.0402347	0.522213	0.677284	0	0.916178	0	0	0	0.119028
717	AAGTATA	0	0	0.7375	0.0390625	0.232813	0	0.882812	0	0	0	0.0929688
718	AAGTATC	0	0	0.167917	0	0.397749	0.152908	0.871482	0	0	0	0.021576
719	AAGTATG	0	0	0	0	0.0397554	0.0988787	0.0509684	0	0	0	0
720	AAGTATT	0.935771	0.832016	0.923913	0.933794	0.926877	0.0108696	0.947628	0.034585	0.522727	0.453557	0.134387
721	AAGTCAA	0	0	0.39654	0.0297578	0.0788927	0.294118	0.828374	0	0	0	0.0435986
722	AAGTCAC	0	0	0.419453	0	0.0881459	0.371581	0.860942	0	0	0	0.0509119
723	AAGTCAG	0	0.1839	0.430951	0	0.074254	0.607217	0	0	0	0	0.160305
724	AAGTCAT	0	0	0	0	0.164241	0	0.920305	0	0	0	0.114345
725	AAGTCCA	0	0	0.744578	0.0560241	0.181325	0.125904	0.851205	0	0	0	0.0656627
726	AAGTCCC	0	0	0.359431	0	0.0987544	0.151246	0.86121	0	0	0	0.125445
727	AAGTCCG	0	0.323313	0.38287	0.036869	0.131594	0.59274	0.0884855	0	0	0	0.137266
728	AAGTCCT	0.585185	0	0.846914	0.380247	0.517695	0.120988	0.920988	0	0	0	0.0971193
729	AAGTCGA	0	0.179655	0.504512	0	0.0672683	0.593929	0.553733	0	0	0	0.0590648
730	AAGTCGC	0	0.303006	0.538766	0.0846519	0.106013	0.593354	0.58307	0	0	0	0.196994
731	AAGTCGG	0	0	0	0.0203106	0.14994	0	0	0	0	0	0.166667
732	AAGTCGT	0	0.112335	0.442731	0.0139501	0.140969	0.501468	0.900147	0	0	0	0.051395
733	AAGTCTA	0	0	0.820605	0.0338617	0.134726	0.105187	0.845101	0	0	0	0
734	AAGTCTC	0	0	0.47083	0.0624571	0.170899	0.155113	0.901167	0	0	0	0.137268
735	AAGTCTG	0	0	0	0	0.0509642	0	0	0	0	0	0.123967
736	AAGTCTT	0.873112	0.021148	0.833837	0.836858	0.891239	0	0.941591	0	0.0181269	0	0.0533736
737	AAGTGAA	0	0	0	0.0078125	0.0677083	0	0.828125	0	0	0	0.12066
738	AAGTGAC	0	0	0	0	0.154919	0	0	0	0	0	0.131681
739	AAGTGAG	0	0.111016	0.305722	0	0.0435525	0.528608	0	0	0	0	0.0461144
740	AAGTGAT	0	0	0	0	0.126249	0	0.882834	0.00817439	0	0	0.0999092
741	AAGTGCA	0	0.20443	0.468987	0.0240506	0.116456	0.541139	0.843671	0	0	0	0.105696
742	AAGTGCC	0	0.136395	0.375087	0.0675017	0.105776	0.557411	0.397356	0	0	0	0.210856
743	AAGTGCG	0	0	0	0	0	0	0	0	0	0	0.0562249
744	AAGTGCT	0.558997	0.167404	0.563422	0.337758	0.60472	0.474926	0.932153	0	0	0	0.0597345
745	AAGTGGA	0	0	0	0.0586987	0.140736	0	0.814003	0	0	0	0.137907
746	AAGTGGC	0	0.126582	0.289141	0.0219853	0.137242	0.559627	0	0	0	0	0.107928
747	AAGTGGG	0	0.248428	0.384434	0.0243711	0.038522	0.590409	0	0	0	0	0.0794025
748	AAGTGGT	0	0	0	0.125818	0.177455	0	0.912727	0	0	0	0.125818
749	AAGTGTA	0.00980392	0	0.283497	0.0874183	0.126634	0	0.832516	0	0	0	0.113562
750	AAGTGTC	0	0	0.158257	0	0.123089	0.263761	0.823394	0	0	0	0
751	AAGTGTG	0	0.199836	0.265625	0	0.0402961	0.541118	0	0	0	0	0.0559211
752	AAGTGTT	0.810734	0.0461394	0.220339	0.630885	0.835217	0	0.921846	0.0320151	0	0	0.117702
753	AAGTTAA	0	0.0340081	0.325506	0.0785425	0.0582996	0.31336	0.849393	0	0	0	0.091498
754	AAGTTAC	0	0.074391	0.751152	0.0480579	0.104674	0.481238	0.615537	0	0	0	0.0737327
755	AAGTTAG	0	0.28505	0.395043	0	0.020914	0.641363	0	0	0	0	0.0883036
756	AAGTTAT	0.148624	0	0	0.180734	0.244954	0	0.907339	0.0146789	0	0	0.0834862
757	AAGTTCA	0	0	0.793373	0.0325301	0.21506	0.377711	0.884337	0	0	0	0.105422
758	AAGTTCC	0	0	0.375163	0.130065	0.130719	0.202614	0.854902	0	0	0	0.0849673
759	AAGTTCG	0	0.262992	0.247244	0.00314961	0.0913386	0.632283	0	0	0	0	0.135433
760	AAGTTCT	0.825289	0.233175	0.887831	0.767505	0.723997	0.223657	0.952413	0	0	0	0.131203
761	AAGTTGA	0	0	0	0	0.0515807	0	0.737105	0	0	0	0.118136
762	AAGTTGC	0	0.287348	0.338813	0.0100071	0.0650465	0.636883	0	0	0	0	0.0986419
763	AAGTTGG	0	0.112782	0.388927	0.00615174	0.0649351	0.59877	0	0	0	0	0.0922761
764	AAGTTGT	0	0	0	0.103644	0.115789	0	0.923077	0	0	0	0.0137652
765	AAGTTTA	0	0.05	0.805102	0	0.226531	0.313265	0.893878	0	0	0	0.0469388
766	AAGTTTC	0	0	0.442557	0.158576	0.222492	0.453883	0.881877	0	0	0	0.184466
767	AAGTTTG	0	0	0.266267	0	0.113014	0.405822	0.407534	0	0	0	0.0530822
768	AAGTTTT	0.88743	0.161351	0.885553	0.901501	0.877111	0	0.952158	0	0	0	0.0891182
769	AATAAAA	0	0	0.260521	0	0.0567802	0.46159	0	0	0	0	0.0527722
770	AATAAAC	0	0	0.318646	0	0.0365395	0.505642	0	0	0	0	0.0408383
771	AATAAAG	0	0.321107	0.288932	0	0.0444015	0.637066	0	0	0	0	0
772	AATAAAT	0	0	0.55529	0.00159109	0.103421	0.249801	0.821798	0	0	0	0.0222753
773	AATAACA	0	0.291205	0.856026	0.019544	0.14658	0.659283	0.0371336	0	0	0	0.129642
774	AATAACC	0	0.22693	0.741996	0.0856874	0.0969868	0.533898	0.265537	0	0	0	0.0979284
775	AATAACG	0	0.236181	0.172529	0.00279174	0.00781686	0.586265	0	0	0	0	0.0228922
776	AATAACT	0.152456	0.472614	0.89441	0.158667	0.116318	0.647657	0.898927	0	0	0.00677583	0.135517
777	AATAAGA	0	0	0.314835	0	0.00494505	0.58022	0	0	0	0	0
778	AATAAGC	0	0	0.303783	0	0.0141844	0.591608	0	0	0	0	0.109338
779	AATAAGG	0	0	0	0	0.00537634	0	0	0	0	0	0.0585424
780	AATAAGT	0	0	0.583896	0.0168919	0.0523649	0.587838	0.665541	0	0	0	0.0546171
781	AATAATA	0	0	0.877105	0.00686213	0.0243294	0.470992	0.0430443	0	0	0	0.00998129
782	AATAATC	0	0	0.20547	0	0.0486991	0.476985	0	0	0	0	0.0513676
783	AATAATG	0	0.0840799	0.320469	0	0.0303239	0.556857	0	0	0	0	0.120606
784	AATAATT	0.80814	0.530731	0.868771	0.527409	0.167774	0.562292	0.931063	0	0	0.0365449	0.0282392
785	AATACAA	0	0	0.468205	0	0	0.37085	0	0	0	0	0.0213844
786	AATACAC	0	0	0.380625	0	0.077819	0.458973	0	0	0	0	0.0889359
787	AATACAG	0	0.286555	0.559982	0	0.0823902	0.605251	0	0	0	0	0.115437
788	AATACAT	0	0	0.299708	0	0.0921053	0	0.655945	0	0	0	0.0311891
789	AATACCA	0	0	0.756792	0.0383786	0.135403	0.118586	0.145752	0	0	0	0.084088
790	AATACCC	0	0	0.556805	0.0815523	0.0793026	0.285152	0.408886	0	0	0	0.142857
791	AATACCG	0	0.366512	0.438272	0.0594136	0.0443673	0.597222	0	0	0	0	0.150077
792	AATACCT	0.300685	0.395471	0.875197	0.206951	0.0963665	0.366509	0.860979	0.00210637	0	0	0.150079
793	AATACGA	0	0	0.396622	0	0.0757421	0.555783	0	0	0	0	0.0910952
794	AATACGC	0	0	0.375743	0.0430693	0.0772277	0.544554	0	0	0	0	0.153465
795	AATACGG	0	0	0	0	0.0260067	0	0	0	0	0	0.0587248
796	AATACGT	0	0	0.415801	0.0722348	0.0803612	0.29842	0.686682	0	0	0	0.0654628
797	AATACTA	0	0.0220786	0.854604	0.0425417	0.0592353	0.442111	0.0700054	0	0	0	0.0317717
798	AATACTC	0	0	0.58761	0.0711974	0.143319	0.4184	0.00369857	0	0	0	0.159038
799	AATACTG	0	0	0	0.025544	0.0780511	0	0	0	0	0	0.149007
800	AATACTT	0.885934	0.6662	0.876137	0.508747	0.131561	0.438069	0.902729	0	0	0.0622813	0.0461861
801	AATAGAA	0	0	0.198041	0.00979706	0.00979706	0.409377	0	0	0	0	0.0342897
802	AATAGAC	0	0	0	0	0.0307692	0.308876	0	0	0	0	0.0733728
803	AATAGAG	0	0.232798	0.338303	0	0.0366972	0.596904	0	0	0	0	0.108372
804	AATAGAT	0	0	0	0	0.215553	0	0	0	0	0	0.136426
805	AATAGCA	0	0.165428	0.660723	0	0.0282318	0.618623	0	0	0	0	0.110451
806	AATAGCC	0	0	0.329753	0	0.019334	0.641783	0	0	0	0	0.027927
807	AATAGCG	0	0.233945	0	0.0771476	0.120934	0.293578	0	0	0	0	0.189324
808	AATAGCT	0	0.174312	0.603466	0	0.0239551	0.554027	0.27472	0	0	0	0.0744139
809	AATAGGA	0	0	0	0	0.00493692	0.243555	0	0	0	0	0.0696654
810	AATAGGC	0	0	0	0	0.037637	0.414483	0	0	0	0	0.0852787
811	AATAGGG	0	0.142475	0.253348	0.0508838	0.0749866	0.56722	0	0	0	0	0.131227
812	AATAGGT	0	0	0	0	0	0	0	0	0	0	0.0773715
813	AATAGTA	0	0.0128283	0.764203	0.091631	0.144166	0.591936	0.135614	0	0	0	0.0800244
814	AATAGTC	0	0	0.270185	0.00263852	0.0701847	0.566755	0	0	0	0	0.0970976
815	AATAGTG	0	0.239976	0.45003	0	0.0694195	0.627169	0	0	0	0	0.146619
816	AATAGTT	0.389177	0.359526	0.841364	0.132691	0.0941438	0.443291	0.902891	0	0	0	0.0474426
817	AATATAA	0	0	0.324372	0.0561075	0.0970193	0.441262	0.0111046	0	0	0	0.133255
818	AATATAC	0	0	0.524804	0.00417755	0.0929504	0.52846	0	0	0	0	0.0819843
819	AATATAG	0	0.354133	0.328533	0.0330667	0.0896	0.621867	0	0	0	0	0.0965333
820	AATATAT	0	0.345706	0.762737	0.00218341	0.0451237	0.315138	0.885735	0	0	0	0
821	AATATCA	0	0	0.382082	0	0.111111	0.017567	0	0	0	0	0.0505051
822	AATATCC	0	0	0.108666	0.0273911	0.0696004	0.301302	0	0	0	0	0.0925011
823	AATATCG	0	0.40081	0.182186	0.0303644	0.149798	0.646761	0	0	0	0	0.148279
824	AATATCT	0.33605	0.701822	0.883509	0.166347	0.0982742	0.567114	0.921381	0	0	0	0.0369128
825	AATATGA	0	0	0.064624	0	0.0590529	0.502507	0	0	0	0	0.0122563
826	AATATGC	0	0.245515	0.335694	0	0.0321058	0.617564	0	0	0	0	0.0769594
827	AATATGG	0	0	0	0	0.0572062	0.488248	0	0	0	0	0.0944568
828	AATATGT	0	0.208379	0.687704	0	0.0799782	0.529924	0.881393	0	0	0	0.0418934
829	AATATTA	0	0.356204	0.839416	0.029927	0.151825	0.584672	0.152555	0.0218978	0	0	0.135036
830	AATATTC	0	0	0.29616	0.0504997	0.0746975	0.554971	0.0105208	0.013677	0	0	0.186744
831	AATATTG	0	0.036052	0.333333	0	0.0390071	0.545508	0	0	0	0	0.0537825
832	AATATTT	0.850785	0.823953	0.893325	0.430628	0.0942408	0.59555	0.938482	0	0	0.131545	0.0497382
833	AATCAAA	0	0	0.128826	0.0192171	0.0811388	0.407829	0	0	0	0	0.0996441
834	AATCAAC	0	0	0.676377	0.0683977	0.0778974	0.438885	0	0	0	0	0.0246992
835	AATCAAG	0	0.37554	0.358273	0.0251799	0.0848921	0.656115	0	0	0	0	0.135252
836	AATCAAT	0	0	0	0	0.0903166	0	0.662942	0	0	0	0.0372439
837	AATCACA	0	0	0.847079	0	0.0111684	0.457045	0	0	0	0	0
838	AATCACC	0	0	0.304601	0	0.0471753	0.250437	0	0	0	0	0.0273733
839	AATCACG	0	0.344569	0.0749064	0.0062422	0.0898876	0.614856	0	0	0	0	0.112984
840	AATCACT	0	0.340056	0.892211	0.289291	0.0159944	0.575104	0.892907	0	0	0	0.0653686
841	AATCAGA	0	0	0.292337	0	0.022537	0.567289	0	0	0	0	0
842	AATCAGC	0	0.129924	0.390463	0.016586	0.105736	0.601244	0	0	0	0	0.0234969
843	AATCAGG	0	0	0	0	0	0	0	0	0	0	0.0510949
844	AATCAGT	0	0.132597	0.625691	0.0497238	0.0656077	0.602901	0.71547	0	0	0	0.104972
845	AATCATA	0	0	0.825508	0	0.129643	0.46321	0.00840925	0	0	0	0.0287316
846	AATCATC	0	0	0.288175	0	0.108066	0.495693	0	0	0	0	0.0101801
847	AATCATG	0	0.186467	0.329662	0.018096	0.153423	0.566483	0	0	0	0	0.184107
848	AATCATT	0.00644122	0.566828	0.832528	0.504026	0.181965	0.434783	0.882448	0	0.0241546	0.0386473	0
849	AATCCAA	0	0	0.279432	0.00338295	0.0987821	0.424899	0	0	0	0	0.0730717
850	AATCCAC	0	0	0.314033	0.0701635	0.0722071	0.485695	0	0	0	0	0.122616
851	AATCCAG	0	0.266828	0.343238	0	0.0739842	0.612492	0	0	0	0	0.109763
852	AATCCAT	0	0	0.595047	0	0.0736278	0.327309	0.0829987	0	0	0	0.10241
853	AATCCCA	0	0	0.764912	0.0707602	0.139181	0.308772	0.65731	0	0	0	0.130994
854	AATCCCC	0	0	0.156816	0	0.0559496	0.0527975	0.733649	0	0	0	0.104807
855	AATCCCG	0	0.312702	0.130248	0.0570506	0.022605	0.613025	0.261572	0	0	0	0.0613563
856	AATCCCT	0	0	0.837379	0	0	0.144822	0.717638	0	0	0	0.0598706
857	AATCCGA	0	0.0384615	0.259452	0.083442	0.121252	0.585398	0	0	0	0	0.101043
858	AATCCGC	0	0.235927	0.41809	0.0803289	0.106262	0.631879	0	0	0.0449083	0.0139152	0.136622
859	AATCCGG	0	0	0	0.094382	0.061236	0	0	0	0	0	0.120787
860	AATCCGT	0	0.120854	0.581788	0.103991	0.151209	0.642496	0.0505902	0	0	0	0.192243
861	AATCCTA	0	0	0.769179	0.1222	0.147997	0.487441	0.139851	0	0	0	0.139851
862	AATCCTC	0	0	0.107881	0.0348837	0.0335917	0.114341	0.00904393	0	0	0	0.0943152
863	AATCCTG	0	0	0	0.0326714	0.0909673	0	0	0	0	0	0.117233
864	AATCCTT	0	0	0.849353	0.180222	0.15342	0.255083	0.68854	0.00184843	0.0360444	0	0.0831793
865	AATCGAA	0	0.00904977	0.457014	0.0173454	0.0995475	0.559578	0	0	0	0	0.133484
866	AATCGAC	0	0	0	0	0.0416977	0	0	0	0	0	0.100521
867	AATCGAG	0	0	0.145386	0.0689001	0.121365	0.558786	0	0	0	0	0.0764855
868	AATCGAT	0	0	0	0	0.122296	0	0.104825	0	0	0	0.122296
869	AATCGCA	0	0.148527	0.639206	0.0679495	0.0793746	0.628984	0	0	0	0	0.123271
870	AATCGCC	0	0	0.221859	0.0189791	0.0981675	0.454188	0	0	0	0	0.117147
871	AATCGCG	0	0.204082	0	0.0187534	0.125207	0.164368	0	0	0	0	0.152234
872	AATCGCT	0	0.153744	0.730948	0	0.0589795	0.591783	0.530152	0	0	0	0.0583168
873	AATCGGA	0	0	0	0	0.0680934	0.206874	0	0	0	0	0.000648508
874	AATCGGC	0	0	0.212178	0	0.0690521	0.479598	0	0	0	0	0.047081
875	AATCGGG	0	0.0446927	0.135475	0.0160615	0.0914804	0.528631	0	0	0	0	0.110335
876	AATCGGT	0	0	0	0	0.110406	0	0	0	0	0	0.10533
877	AATCGTA	0	0.0632054	0.719338	0.0173062	0.0406321	0.574868	0.140707	0	0	0	0.0601956
878	AATCGTC	0	0	0.351877	0	0.113271	0.587802	0	0	0	0	0.0978552
879	AATCGTG	0	0.218608	0.450832	0	0.142965	0.649017	0	0	0	0	0.0885023
880	AATCGTT	0	0.271389	0.872125	0.168353	0.0855566	0.583257	0.897884	0.0469181	0.00735971	0	0.0634775
881	AATCTAA	0	0	0.345483	0.00713154	0.0839937	0.375594	0	0	0	0	0.044374
882	AATCTAC	0	0	0.687885	0	0.0431211	0.293634	0	0	0	0	0.0759754
883	AATCTAG	0	0.2942	0.408805	0.0265549	0.044724	0.644305	0	0	0	0	0.0552061
884	AATCTAT	0	0	0.625124	0	0.0593472	0.242334	0.342235	0	0	0	0.0128586
885	AATCTCA	0	0	0.694983	0.0233751	0.126568	0.022805	0.0148233	0	0	0	0.0376283
886	AATCTCC	0	0	0.171687	0.0246988	0.139759	0	0	0	0	0	0.105422
887	AATCTCG	0	0.429282	0.375977	0.0284293	0.107321	0.664534	0	0	0	0	0.13575
888	AATCTCT	0	0	0.797425	0	0.0623306	0	0.230352	0	0	0	0.0575881
889	AATCTGA	0	0	0	0	0.122984	0	0	0	0	0	0.0759409
890	AATCTGC	0	0.0771746	0.283846	0	0.0699804	0.553957	0	0	0	0	0.100065
891	AATCTGG	0	0	0	0	0	0.238736	0	0	0	0	0
892	AATCTGT	0	0	0.172517	0	0.034354	0	0.012696	0	0	0	0.034354
893	AATCTTA	0	0.0778846	0.749038	0.100962	0.0701923	0.497115	0.126923	0	0	0	0.0836538
894	AATCTTC	0	0	0.3248	0	0.0288	0.3392	0.0568	0	0	0	0.0696
895	AATCTTG	0	0.123521	0.742604	0.00369822	0.122041	0.556953	0	0	0	0	0.172337
896	AATCTTT	0	0.327322	0.874662	0.101894	0.0423805	0.455365	0.882777	0	0	0	0.0225428
897	AATGAAA	0	0	0.109673	0.0121858	0.0990099	0.263519	0	0	0	0	0.0670221
898	AATGAAC	0	0	0	0	0	0	0	0	0	0	0.0129573
899	AATGAAG	0	0.324729	0	0	0.123231	0.544546	0	0	0	0	0.0999167
900	AATGAAT	0	0	0	0	0.0952381	0	0	0	0	0	0.0371429
901	AATGACA	0	0	0.0690476	0	0.111111	0	0	0	0	0	0.0992063
902	AATGACC	0	0	0	0	0.0874503	0	0	0	0	0	0.13004
903	AATGACG	0	0.25557	0.435125	0.0484928	0.107471	0.608781	0	0	0	0	0.129751
904	AATGACT	0	0	0.391336	0	0.0734214	0	0	0	0	0	0.0396476
905	AATGAGA	0	0.0735809	0.362299	0	0.0357393	0.587947	0	0	0	0	0.0588648
906	AATGAGC	0	0.0384326	0.190656	0	0.149209	0.38734	0	0	0	0	0.131123
907	AATGAGG	0	0	0	0	0.102024	0	0	0	0	0	0.0744939
908	AATGAGT	0	0.0275862	0.371648	0	0.0613027	0.468966	0.0314176	0	0	0	0.0367816
909	AATGATA	0	0	0.514768	0	0.0829817	0	0	0.00632911	0	0	0.0604782
910	AATGATC	0.00934579	0	0	0.0909091	0.161427	0	0	0	0	0	0.115548
911	AATGATG	0	0	0	0	0.0634495	0	0	0.00178731	0	0	0.0956211
912	AATGATT	0	0.0471795	0.792821	0.0225641	0.133333	0	0.688205	0	0	0	0.0451282
913	AATGCAA	0	0.0347044	0.263496	0.0231362	0.0411311	0.53599	0	0	0	0	0.0745501
914	AATGCAC	0	0	0.236678	0	0.0470588	0.534256	0	0	0	0	0.0567474
915	AATGCAG	0	0.27824	0.214031	0.0118906	0.0701546	0.630797	0	0	0	0	0.143282
916	AATGCAT	0	0	0.159555	0	0.0977118	0.278293	0.0612245	0	0	0	0.14162
917	AATGCCA	0	0	0.568206	0.00996852	0.09234	0.396642	0	0	0	0	0.147954
918	AATGCCC	0	0	0.0503189	0.0786676	0.101347	0.253012	0.0184266	0	0	0	0.170801
919	AATGCCG	0	0.358255	0.212357	0.026999	0.0674974	0.575805	0	0	0	0	0.111111
920	AATGCCT	0	0.0314685	0.672028	0.0741259	0.134266	0.254545	0.132168	0	0	0	0.181818
921	AATGCGA	0	0.239186	0	0	0.0992366	0.348601	0	0	0	0	0.096056
922	AATGCGC	0	0.28228	0	0	0	0.442995	0	0	0	0	0.123626
923	AATGCGG	0	0	0.248683	0.0093622	0.0321826	0.40316	0	0	0	0	0.0877706
924	AATGCGT	0	0.379387	0	0.0902507	0.0284123	0.534819	0	0	0	0	0.157103
925	AATGCTA	0	0	0.364397	0.111708	0.126643	0.143369	0.0406213	0	0	0	0.14098
926	AATGCTC	0	0	0.293578	0.040711	0.133028	0.304472	0	0	0	0	0.105505
927	AATGCTG	0	0	0	0.0462789	0.0956848	0	0	0.0275172	0	0	0.142589
928	AATGCTT	0.072337	0	0.68442	0.129571	0.155803	0	0.40461	0	0	0	0.105723
929	AATGGAA	0	0	0	0.0413961	0.075487	0	0	0	0	0	0.137175
930	AATGGAC	0	0	0	0	0.086483	0	0	0	0	0	0.0794363
931	AATGGAG	0	0.15353	0.22207	0.0027416	0.0150788	0.545579	0	0	0	0	0.116518
932	AATGGAT	0	0	0	0.0257771	0.121304	0	0	0.00227445	0	0	0.179682
933	AATGGCA	0	0	0.191269	0	0.0430787	0.454337	0	0	0	0	0.0901781
934	AATGGCC	0	0	0	0.0354239	0.119628	0	0	0	0	0	0.165505
935	AATGGCG	0	0.124343	0	0.00934034	0.0566258	0.0274372	0	0	0	0	0.144191
936	AATGGCT	0	0	0	0	0.0306318	0	0	0	0	0	0.13529
937	AATGGGA	0	0	0	0	0.0596026	0	0	0	0	0	0.0695364
938	AATGGGC	0	0	0	0	0.107948	0.323843	0	0	0	0	0.0468565
939	AATGGGG	0	0	0	0	0.0912698	0.259921	0	0	0	0	0.101852
940	AATGGGT	0	0	0	0	0	0	0	0	0	0	0.0565517
941	AATGGTA	0	0	0	0	0.0981735	0	0	0	0	0	0.0639269
942	AATGGTC	0	0	0	0	0.137739	0	0	0	0	0	0.195182
943	AATGGTG	0	0.00749625	0.190405	0	0.0997001	0.425037	0	0	0	0	0.125937
944	AATGGTT	0	0	0	0	0.0879121	0	0	0	0	0	0
945	AATGTAA	0	0	0.292264	0	0.0587393	0.372493	0	0	0	0	0.0164756
946	AATGTAC	0	0	0.317346	0	0.0236531	0.333114	0	0	0	0	0.0164258
947	AATGTAG	0	0.314483	0.135172	0	0.0227586	0.588276	0	0	0	0	0.125517
948	AATGTAT	0	0	0	0.0157676	0.13278	0	0.0688797	0	0	0	0.119502
949	AATGTCA	0	0	0.682116	0.0513854	0.126952	0.367254	0.00251889	0	0	0	0.0967254
950	AATGTCC	0	0	0	0.0300448	0.134081	0	0	0	0	0	0.10852
951	AATGTCG	0	0.256293	0	0	0	0.463005	0	0	0	0	0.0755149
952	AATGTCT	0	0.117464	0.813549	0.00683654	0.00994406	0.420758	0.581728	0	0	0	0.0795525
953	AATGTGA	0	0.144928	0.410408	0.000658762	0.0843215	0.563241	0	0	0	0	0.0698287
954	AATGTGC	0	0.278504	0.440618	0.0326603	0.0914489	0.643112	0	0	0	0	0.111045
955	AATGTGG	0	0.0629496	0.25	0	0.0407674	0.601918	0	0	0	0	0.136691
956	AATGTGT	0	0.0700416	0.447989	0.00208044	0.0492372	0.524965	0.138003	0	0	0	0.0416089
957	AATGTTA	0	0.00096432	0.635487	0	0.0327869	0.288332	0.0106075	0	0	0	0.096432
958	AATGTTC	0	0	0.748571	0.00928571	0.0921429	0.376429	0	0	0	0	0.111429
959	AATGTTG	0	0	0	0.0100619	0.0750774	0.142415	0	0	0	0	0.00232198
960	AATGTTT	0.00791139	0.250791	0.797468	0	0.0688291	0.0419304	0.740506	0	0	0	0.0917722
961	AATTAAA	0	0	0.448718	0.259784	0.106613	0.487179	0.307018	0	0	0	0.0809717
962	AATTAAC	0	0.208999	0.7537	0.0876258	0.133807	0.548845	0.0645352	0	0	0	0.108348
963	AATTAAG	0	0.320494	0.131541	0	0.0196221	0.557413	0	0	0	0	0.0973837
964	AATTAAT	0.920934	0.438455	0.846361	0.910153	0.405211	0.289308	0.920036	0	0.081761	0.0530099	0.0521114
965	AATTACA	0.31241	0.227273	0.885281	0.818182	0.126263	0.527417	0.748196	0	0	0	0.0353535
966	AATTACC	0	0.0635739	0.839633	0.024055	0.109393	0.339061	0.729095	0	0	0	0.010882
967	AATTACG	0	0.31548	0.0565038	0.00412007	0.0994703	0.528546	0	0	0	0	0.0659211
968	AATTACT	0.92142	0.861217	0.92839	0.948035	0.81749	0.715463	0.947402	0	0.632446	0.486692	0.0722433
969	AATTAGA	0	0.0331239	0.400914	0.147344	0.0765277	0.625357	0.0645346	0	0	0	0.0930897
970	AATTAGC	0	0.210992	0.44283	0.0385344	0.0998105	0.626658	0	0	0	0	0.133291
971	AATTAGG	0	0	0	0	0.03989	0	0	0	0	0	0.00275103
972	AATTAGT	0.926388	0.432938	0.811603	0.935122	0.266376	0.703681	0.938241	0	0.0548971	0.0598877	0.069869
973	AATTATA	0.3215	0.000669792	0.873409	0.847957	0.0609511	0.498326	0.821835	0	0	0	0
974	AATTATC	0	0	0.210373	0.102995	0.0693937	0.440467	0.531775	0	0	0	0.0547845
975	AATTATG	0	0.234532	0.390647	0.081295	0.151079	0.598561	0	0	0	0	0.13741
976	AATTATT	0.945652	0.927536	0.940217	0.932065	0.938406	0.860507	0.957428	0	0.906703	0.912138	0.0634058
977	AATTCAA	0	0	0.326624	0.135135	0.0448534	0.457159	0.168488	0	0	0	0.0690052
978	AATTCAC	0	0	0.332709	0.0867665	0.0911361	0.558677	0.16417	0	0	0	0.0480649
979	AATTCAG	0	0.324109	0.369345	0.0117084	0	0.647685	0	0	0	0	0.0729111
980	AATTCAT	0.695115	0	0.652148	0.902295	0.0400235	0.368452	0.91289	0	0	0	0
981	AATTCCA	0.21735	0	0.850542	0.701556	0.145215	0.446488	0.730316	0	0	0	0.133428
982	AATTCCC	0.0440868	0	0.336599	0.464661	0.182645	0.36599	0.643807	0	0	0	0.124563
983	AATTCCG	0	0.296329	0	0.0317816	0.106088	0.568487	0	0	0	0	0.116831
984	AATTCCT	0.881885	0.252157	0.890511	0.923026	0.0988719	0.428003	0.93497	0	0.00796284	0	0.0597213
985	AATTCGA	0	0.27634	0.479831	0	0.0878989	0.62071	0	0	0	0	0.0866948
986	AATTCGC	0	0.268547	0.430411	0.0177805	0.055794	0.63458	0	0	0	0	0.0312692
987	AATTCGG	0	0	0	0.0246512	0.0581395	0	0	0	0	0	0.134419
988	AATTCGT	0.284447	0.361691	0.657098	0.650835	0.113257	0.668058	0.916493	0	0	0	0.163361
989	AATTCTA	0.210352	0	0.859581	0.703194	0.121145	0.552863	0.769824	0	0	0.0181718	0.104075
990	AATTCTC	0.655071	0	0.350236	0.872052	0.0819575	0.418632	0.844929	0	0	0	0
991	AATTCTG	0	0	0	0.0882675	0.129386	0	0	0	0	0	0.11568
992	AATTCTT	0.906357	0.554983	0.871993	0.898625	0.40378	0.488832	0.951031	0	0.2311	0.188144	0.024055
993	AATTGAA	0	0.108649	0.447462	0.441744	0.0121515	0.614725	0.819871	0	0	0	0.07005
994	AATTGAC	0	0.0899758	0.230072	0.0495169	0.0791063	0.603865	0	0	0	0	0.141908
995	AATTGAG	0	0.132633	0	0.0118188	0.0308601	0.216678	0	0	0	0	0.0971766
996	AATTGAT	0.597896	0	0	0.87945	0.0962783	0	0.902104	0	0	0	0.0558252
997	AATTGCA	0	0.200543	0.0663043	0.0625	0	0.411413	0.0652174	0	0	0	0.0804348
998	AATTGCC	0	0.324918	0.147091	0.121844	0.129528	0.588913	0	0	0.0263447	0	0.187706
999	AATTGCG	0	0	0	0.0104575	0	0	0	0.0522876	0	0	0.182353
1000	AATTGCT	0.602431	0.355324	0.598958	0.897569	0.0387731	0.482639	0.910301	0	0	0	0.153935
1001	AATTGGA	0	0	0.29659	0.109622	0.0414129	0.575518	0.293544	0	0	0	0.0767357
1002	AATTGGC	0	0.225166	0.477331	0.0641875	0.0947529	0.666836	0	0	0	0	0.137035
1003	AATTGGG	0	0.295281	0.253189	0	0.059949	0.53125	0	0	0	0	0.0784439
1004	AATTGGT	0.540653	0	0	0.88724	0.106231	0	0.902671	0	0	0	0.0581602
1005	AATTGTA	0.38563	0.230059	0.741595	0.870798	0.0586684	0.652604	0.926829	0	0	0	0.0481213
1006	AATTGTC	0	0.193237	0.426329	0	0.00724638	0.632246	0.0187198	0	0	0	0.0567633
1007	AATTGTG	0	0.175403	0	0	0.0094086	0.0913978	0	0	0	0	0.0927419
1008	AATTGTT	0.931269	0.871601	0.906344	0.926737	0.696375	0.834592	0.953172	0	0.619335	0.528701	0.086858
1009	AATTTAA	0	0	0.43565	0.357143	0.126126	0.51287	0.41184	0	0	0	0.120335
1010	AATTTAC	0	0	0.826979	0.0609971	0.0973607	0.587097	0.0422287	0	0	0	0.0785924
1011	AATTTAG	0	0.360666	0.353268	0	0.0665845	0.677559	0	0	0	0	0.120838
1012	AATTTAT	0.880711	0	0.698816	0.907783	0.0651438	0.304569	0.919628	0	0	0	0.0566836
1013	AATTTCA	0.356611	0.175047	0.850093	0.858939	0.144786	0.51676	0.861266	0	0	0	0.0782123
1014	AATTTCC	0.0593407	0.112637	0.597253	0.878022	0.401648	0.36044	0.893956	0	0.0412088	0	0.0703297
1015	AATTTCG	0	0.379089	0.0840282	0	0.0474663	0.58948	0	0	0	0	0.119307
1016	AATTTCT	0.900875	0.475219	0.89621	0.939942	0.2	0.577843	0.953936	0	0.00758017	0.0880466	0
1017	AATTTGA	0	0	0.392793	0.124324	0.0966967	0.636637	0.115916	0	0	0	0.0246246
1018	AATTTGC	0	0.330835	0.149358	0.0663812	0.0669165	0.605996	0	0	0	0	0.0920771
1019	AATTTGG	0	0.0209504	0.202351	0.0137966	0.0945324	0.561063	0	0	0	0	0.0301482
1020	AATTTGT	0.85418	0.125079	0.651791	0.920176	0.0722816	0.679447	0.923319	0	0	0	0.043369
1021	AATTTTA	0.406913	0.0298507	0.865672	0.82718	0.124116	0.464258	0.842105	0	0	0	0.126473
1022	AATTTTC	0.124501	0	0.526631	0.643142	0.0972037	0.508655	0.463382	0	0	0	0.112517
1023	AATTTTG	0	0.205351	0.353177	0.0802676	0.0501672	0.6301	0	0	0	0	0.0929766
1024	AATTTTT	0.915569	0.728892	0.889233	0.917119	0.431448	0.547637	0.930287	0	0.350116	0.340821	0.00619675
1025	ACAAAAA	0	0	0.0362158	0.0192166	0.0561715	0.47524	0	0	0	0	0.113821
1026	ACAAAAC	0	0	0.296207	0.0493679	0.0481638	0.51776	0	0	0	0	0.145695
1027	ACAAAAG	0	0.273297	0	0	0	0.480031	0	0	0	0	0.091621
1028	ACAAAAT	0	0	0.439114	0.0101476	0.0571956	0.48155	0	0	0	0	0
1029	ACAAACA	0	0	0.773116	0.013986	0.0745921	0.508936	0	0	0	0	0.108003
1030	ACAAACC	0	0.00501002	0.453407	0.0691383	0.182365	0.512024	0.102705	0	0	0	0.202906
1031	ACAAACG	0	0.274463	0	0.0817422	0.0859189	0.25895	0	0	0	0	0.151551
1032	ACAAACT	0	0.210494	0.900549	0.0774863	0.14155	0.606467	0.0329469	0	0	0	0.164124
1033	ACAAAGA	0	0	0.110289	0	0.0403497	0.573638	0	0	0	0	0.061197
1034	ACAAAGC	0	0.0564286	0.214286	0	0.0421429	0.623571	0	0	0	0	0.0657143
1035	ACAAAGG	0	0.191799	0.239418	0	0.0681217	0.556217	0	0	0	0	0.107143
1036	ACAAAGT	0	0	0.334525	0	0.00214439	0.59757	0	0	0	0	0.0285919
1037	ACAAATA	0	0	0.66311	0	0	0.458841	0	0	0	0	0
1038	ACAAATC	0	0	0.0907563	0	0.00168067	0.460504	0	0	0	0	0
1039	ACAAATG	0	0.212605	0.276471	0	0.0983193	0.584874	0	0	0	0	0.137815
1040	ACAAATT	0	0.019861	0.835154	0.061569	0.0854022	0.50149	0	0	0	0	0.0933466
1041	ACAACAA	0	0	0.371122	0.0346062	0.0584726	0.50179	0	0	0	0	0.0847255
1042	ACAACAC	0	0	0.355683	0.0625798	0.11622	0.462963	0	0	0	0	0.121328
1043	ACAACAG	0	0.194131	0.284424	0	0.020316	0.525959	0	0	0	0	0.0852144
1044	ACAACAT	0	0	0	0	0.0502693	0	0	0	0	0	0.0903651
1045	ACAACCA	0	0	0.743229	0.0609375	0.0739583	0.482292	0.140625	0	0	0	0.119792
1046	ACAACCC	0	0	0.384848	0.169091	0.165455	0.449697	0.269697	0	0	0	0.183636
1047	ACAACCG	0	0.231932	0.0217289	0	0.0222012	0.410014	0	0	0	0	0.0916391
1048	ACAACCT	0	0.0320334	0.784819	0.0640669	0.0626741	0.360028	0.0988858	0	0	0	0.120474
1049	ACAACGA	0	0.142771	0.301807	0.0451807	0.166867	0.612651	0	0	0	0	0.195181
1050	ACAACGC	0	0.0928892	0.267136	0	0.0525304	0.533632	0	0	0	0	0.0711083
1051	ACAACGG	0	0.104615	0.251795	0.00358974	0.0225641	0.455897	0	0	0	0	0.105641
1052	ACAACGT	0	0	0.331214	0.0280869	0.176471	0.576047	0	0	0	0	0.169581
1053	ACAACTA	0	0.0556575	0.740673	0.100917	0.11315	0.530275	0	0.00244648	0	0	0.110092
1054	ACAACTC	0	0.0211581	0.425947	0.106904	0.149777	0.506682	0	0	0	0	0.211024
1055	ACAACTG	0	0.0604815	0.0998238	0	0.0833823	0.326483	0	0	0	0	0.128597
1056	ACAACTT	0	0	0.844504	0.0178731	0.0652368	0.44504	0.159071	0	0	0	0.0688114
1057	ACAAGAA	0	0	0.0740145	0	0.00965406	0.502816	0	0	0	0	0.0160901
1058	ACAAGAC	0	0	0	0.0204638	0.079809	0.457708	0	0.0095498	0	0	0.156889
1059	ACAAGAG	0	0.257497	0	0.0378096	0.047588	0.504563	0	0	0	0	0.142112
1060	ACAAGAT	0	0	0.0848176	0	0.0364716	0.239186	0	0	0	0	0.0279898
1061	ACAAGCA	0	0.169927	0.562884	0.00894354	0.0939072	0.570151	0	0	0	0	0.160425
1062	ACAAGCC	0	0.0996441	0.329775	0	0.0984579	0.554567	0	0	0	0	0.129893
1063	ACAAGCG	0	0.173237	0	0.0399378	0.123444	0.217324	0	0	0	0	0.138485
1064	ACAAGCT	0	0	0	0	0.00372439	0.221601	0	0	0	0	0.0372439
1065	ACAAGGA	0	0	0	0.033553	0.0617136	0.523068	0	0	0	0	0.09287
1066	ACAAGGC	0	0.0490368	0.158202	0.0140105	0.0221833	0.546994	0	0	0	0	0.0513719
1067	ACAAGGG	0	0.285886	0.266667	0.0546547	0.0510511	0.587988	0	0	0	0	0.12973
1068	ACAAGGT	0	0	0	0	0.113488	0.30303	0	0	0	0	0.152109
1069	ACAAGTA	0	0.0132743	0.637906	0	0.0951327	0.545723	0	0	0	0	0.122419
1070	ACAAGTC	0	0.284106	0.364901	0	0.100662	0.547682	0	0	0	0	0.0569536
1071	ACAAGTG	0	0.223645	0.21009	0.00828313	0.0210843	0.581325	0	0	0	0	0.118976
1072	ACAAGTT	0	0.231465	0.821881	0	0.131103	0.518987	0	0	0	0	0.0551537
1073	ACAATAA	0	0	0.233738	0.0264475	0.121515	0.511079	0	0	0	0	0.0943531
1074	ACAATAC	0	0.00170358	0.502555	0.0749574	0.0488359	0.591141	0	0	0	0	0.0931289
1075	ACAATAG	0	0.182781	0	0	0.0501059	0.481299	0	0	0	0	0
1076	ACAATAT	0	0	0.569847	0	0.0587734	0.453152	0	0	0	0	0
1077	ACAATCA	0	0	0.563505	0.00443705	0.0820854	0.32335	0	0	0	0	0
1078	ACAATCC	0	0	0.216791	0.00956429	0.0722635	0.392136	0	0	0	0	0.0807651
1079	ACAATCG	0	0.157507	0	0	0.00469169	0.235255	0	0	0	0	0.121314
1080	ACAATCT	0	0.100825	0.806604	0.0277123	0.101415	0.521226	0	0	0	0	0.108491
1081	ACAATGA	0	0.0267917	0.165439	0.016075	0.109176	0.545881	0	0	0	0	0.0843938
1082	ACAATGC	0	0.211406	0.220622	0	0.0403226	0.609447	0	0	0	0	0.0967742
1083	ACAATGG	0	0.274854	0.38437	0	0.0877193	0.619883	0	0	0	0	0.117491
1084	ACAATGT	0	0.0184478	0.433206	0.00699746	0.0807888	0.543257	0	0	0	0	0.139949
1085	ACAATTA	0	0	0.718428	0.0233863	0.0280636	0.471469	0	0	0	0	0
1086	ACAATTC	0	0.0880968	0.353732	0	0.129119	0.616005	0	0	0	0	0.149966
1087	ACAATTG	0	0.279766	0.287071	0.0109569	0.0693937	0.58802	0	0	0	0	0.0394449
1088	ACAATTT	0	0.0919881	0.87908	0.0074184	0.163947	0.59273	0.0215134	0.0363501	0	0	0.0964392
1089	ACACAAA	0	0	0.133454	0	0	0.473399	0	0	0	0	0.0595131
1090	ACACAAC	0	0	0.733227	0.0127796	0.0567093	0.519968	0	0	0	0	0.102236
1091	ACACAAG	0	0.218369	0	0.0243674	0.0712277	0.424555	0	0	0	0	0.151828
1092	ACACAAT	0	0.0123457	0.645342	0	0	0.517396	0	0	0	0	0.0606061
1093	ACACACA	0	0.0493827	0.664903	0.132275	0.126984	0.462963	0	0	0	0	0.103175
1094	ACACACC	0	0	0.336781	0	0.0879121	0.486102	0	0	0	0	0.174531
1095	ACACACG	0	0.146539	0	0	0.0500736	0.263623	0	0	0	0	0.142121
1096	ACACACT	0	0.301964	0.856792	0.0744681	0.0572831	0.57856	0.100655	0	0	0.136661	0.0572831
1097	ACACAGA	0	0	0.200161	0	0.00160772	0.583601	0	0	0	0	0.0450161
1098	ACACAGC	0	0.132943	0.329431	0.00919732	0.12291	0.543478	0	0	0	0	0.0618729
1099	ACACAGG	0	0.154891	0.209239	0	0	0.605978	0	0	0	0	0.0634058
1100	ACACAGT	0	0.141447	0.443257	0.0172697	0.0953947	0.455592	0	0	0	0	0.0222039
1101	ACACATA	0	0.068567	0.55547	0.0231125	0.116333	0.46379	0	0	0	0	0.0770416
1102	ACACATC	0	0.0738636	0.28125	0.00568182	0.061553	0.561553	0	0	0	0	0.0814394
1103	ACACATG	0	0.273879	0.217349	0.039961	0.08577	0.500975	0	0	0	0	0.0565302
1104	ACACATT	0	0.080891	0.736225	0	0.00468933	0.464244	0.0117233	0	0	0	0
1105	ACACCAA	0	0.0178955	0.260558	0.130995	0.130995	0.47602	0	0.0200429	0	0	0.162491
1106	ACACCAC	0	0	0.28877	0	0	0.350267	0	0	0	0	0.0561497
1107	ACACCAG	0	0.231241	0.115962	0.0491132	0.111869	0.601637	0	0	0	0	0.0989086
1108	ACACCAT	0	0	0.463485	0.0383225	0.156182	0.391902	0	0	0	0	0.231381
1109	ACACCCA	0	0	0.507621	0.0795229	0.105368	0.40888	0.0755467	0	0	0	0.134526
1110	ACACCCC	0	0	0.102544	0.0659777	0.0937997	0.254372	0.072337	0.0691574	0	0	0.236089
1111	ACACCCG	0	0.364372	0.239445	0.0543667	0.0670908	0.532678	0	0	0	0	0.179294
1112	ACACCCT	0	0	0.738278	0.144075	0.0699062	0.250639	0.0485934	0	0	0	0.0784314
1113	ACACCGA	0	0.0683371	0.164768	0.0531511	0.0592255	0.544419	0	0.0258162	0	0	0.203493
1114	ACACCGC	0	0.224906	0.378868	0.0996226	0.123019	0.573585	0	0.0618868	0	0	0.184151
1115	ACACCGG	0	0	0.100283	0.0464589	0.0798867	0.403399	0	0	0	0	0.185269
1116	ACACCGT	0	0.172958	0.416609	0.0404942	0.0679478	0.571036	0	0.0480439	0	0	0.163349
1117	ACACCTA	0	0.00717703	0.555821	0.0526316	0.0741627	0.416268	0	0	0	0	0.046252
1118	ACACCTC	0	0	0	0.0609846	0.0830272	0.0132256	0	0.0367377	0	0	0.124173
1119	ACACCTG	0	0.111671	0.287154	0	0	0.474391	0	0	0	0	0.0646516
1120	ACACCTT	0	0	0.793103	0	0.147126	0.352874	0.0436782	0	0	0	0.0701149
1121	ACACGAA	0	0.197425	0.309871	0.0772532	0.127039	0.599142	0	0	0	0	0.177682
1122	ACACGAC	0	0	0.228013	0.021987	0.0667752	0.514658	0	0	0	0	0.117264
1123	ACACGAG	0	0	0	0.00223048	0.0988848	0.23197	0	0	0	0	0.165799
1124	ACACGAT	0	0.0961727	0.486752	0.0618253	0.0647694	0.469087	0	0	0	0	0.1158
1125	ACACGCA	0	0.227273	0.519284	0	0.0874656	0.556474	0	0	0	0	0.118457
1126	ACACGCC	0	0.102232	0.411087	0.0179986	0.138229	0.451404	0	0.00791937	0	0	0.113031
1127	ACACGCG	0	0	0	0.00819672	0	0	0	0	0	0	0.0724044
1128	ACACGCT	0	0.346295	0.771827	0	0.079237	0.579604	0	0	0	0.0139398	0.108584
1129	ACACGGA	0	0.0220798	0.103276	0	0.0990028	0.47151	0	0	0	0	0.133191
1130	ACACGGC	0	0.125526	0.286816	0.0126227	0.0659187	0.565217	0	0	0	0	0.0645161
1131	ACACGGG	0	0.198791	0.123961	0.042328	0.0347695	0.511716	0	0	0	0	0.0914588
1132	ACACGGT	0	0.180836	0.434438	0	0.159222	0.45245	0	0	0	0	0.10951
1133	ACACGTA	0	0.192244	0.55198	0.0412541	0.060231	0.567657	0	0.0354785	0	0	0.188944
1134	ACACGTC	0	0.0563025	0.35042	0	0.00672269	0.537815	0	0	0	0	0.15042
1135	ACACGTG	0	0.220561	0.0990654	0	0	0.494393	0	0	0	0	0.071028
1136	ACACGTT	0	0.375278	0.816258	0.0244989	0.0233853	0.521158	0	0	0	0.096882	0.0434298
1137	ACACTAA	0	0	0.396325	0.0393701	0	0.516185	0	0	0	0	0.169729
1138	ACACTAC	0	0.102138	0.775139	0.00158353	0.0221694	0.529691	0	0	0	0	0.087886
1139	ACACTAG	0	0.247619	0	0.00519481	0.012987	0.473593	0	0	0	0	0.106494
1140	ACACTAT	0	0	0.654906	0.0374862	0.0915105	0.53914	0	0	0	0	0.076075
1141	ACACTCA	0	0.133739	0.68693	0.0990881	0.103343	0.550152	0	0	0	0	0.121581
1142	ACACTCC	0	0	0	0.0410864	0.0208914	0	0	0	0	0	0.0759053
1143	ACACTCG	0	0.0207612	0	0	0.0761246	0.307958	0	0	0	0	0.152249
1144	ACACTCT	0	0.0913858	0.841199	0	0.110112	0.520599	0	0	0	0	0.102622
1145	ACACTGA	0	0	0.203265	0.00897959	0.0669388	0.425306	0	0	0	0	0.160816
1146	ACACTGC	0	0.11273	0.302147	0	0.0897239	0.52684	0	0	0	0	0.15184
1147	ACACTGG	0	0.301269	0.375418	0.0167001	0.139613	0.61523	0	0	0	0	0.173681
1148	ACACTGT	0	0.186579	0.457447	0	0.129296	0.548282	0	0	0	0	0.121113
1149	ACACTTA	0	0.128571	0.679592	0.126531	0.184694	0.568367	0	0	0	0	0.173469
1150	ACACTTC	0	0	0.347709	0.0143756	0.0943396	0.569632	0	0	0	0	0.0979335
1151	ACACTTG	0	0.309142	0.525919	0	0.000942507	0.577757	0	0	0	0	0.0301602
1152	ACACTTT	0	0.154234	0.864919	0	0.121976	0.504032	0.168347	0	0	0	0.0574597
1153	ACAGAAA	0	0	0.0515063	0	0	0.447036	0	0	0	0	0.0787172
1154	ACAGAAC	0	0	0.264045	0.0168539	0.0441413	0.470305	0	0	0	0	0.124398
1155	ACAGAAG	0	0.201621	0	0	0	0.365755	0	0	0	0	0.136778
1156	ACAGAAT	0	0	0.346198	0.0045403	0.015891	0.3042	0	0.0839955	0	0	0
1157	ACAGACA	0	0	0.567219	0.0368324	0	0.262431	0	0.00184162	0	0	0.145488
1158	ACAGACC	0	0	0	0.0792723	0.145549	0	0	0.022742	0	0	0.145549
1159	ACAGACG	0	0.147084	0	0	0.0786137	0.341505	0	0	0	0	0.057481
1160	ACAGACT	0	0.0171527	0.758148	0.0866209	0.077187	0.221269	0	0	0	0	0.11578
1161	ACAGAGA	0	0	0	0	0.0308544	0.491297	0	0	0	0	0.0767405
1162	ACAGAGC	0	0.125969	0.357558	0	0.0542636	0.600775	0	0	0	0	0.0794574
1163	ACAGAGG	0	0.240757	0.302976	0.00631199	0.0703336	0.55275	0	0	0	0	0.0631199
1164	ACAGAGT	0	0.0998099	0.469582	0	0.0617871	0.59981	0	0	0	0	0.0152091
1165	ACAGATA	0	0	0.614051	0.0100365	0	0.344891	0	0	0	0	0
1166	ACAGATC	0	0	0.130219	0.10835	0.171968	0.525845	0	0.0506958	0	0	0.171968
1167	ACAGATG	0	0.0154211	0.0865955	0	0	0.42586	0	0	0	0	0.0201661
1168	ACAGATT	0	0.0240096	0.829532	0.0432173	0.0672269	0.481393	0.0792317	0	0	0	0.169268
1169	ACAGCAA	0	0.0760402	0.335725	0.0107604	0	0.586801	0	0	0	0	0.134864
1170	ACAGCAC	0	0.227134	0.474848	0.0259146	0.132622	0.561738	0	0	0	0	0.154726
1171	ACAGCAG	0	0.271409	0.0248619	0.0262431	0.0814917	0.444061	0	0	0	0	0.0531768
1172	ACAGCAT	0	0.114099	0.422965	0	0.143895	0.505087	0	0	0.00581395	0	0.116279
1173	ACAGCCA	0	0.0703076	0.615191	0	0.154426	0.502197	0	0	0	0	0.126805
1174	ACAGCCC	0	0.0376176	0.132445	0.0595611	0.155956	0.437304	0	0.0556426	0	0	0.208464
1175	ACAGCCG	0	0.197923	0	0	0.0891875	0.196701	0	0	0	0	0.148442
1176	ACAGCCT	0	0.17175	0.794543	0.0866774	0.120385	0.533708	0	0.00802568	0	0.00642055	0.122793
1177	ACAGCGA	0	0.0609841	0	0.047817	0.109494	0.0602911	0	0	0	0	0.154539
1178	ACAGCGC	0	0.0715278	0	0.0930556	0.176389	0.244444	0	0.00208333	0	0	0.192361
1179	ACAGCGG	0	0.306627	0.346386	0.0295181	0.0668675	0.557229	0	0	0	0	0.0807229
1180	ACAGCGT	0	0.144388	0	0.0403531	0.106557	0.159521	0	0	0	0	0.166456
1181	ACAGCTA	0	0.0848861	0.646653	0.124914	0.0910973	0.529331	0	0	0	0	0.124914
1182	ACAGCTC	0	0.021692	0.328995	0	0.0187997	0.449024	0	0	0	0	0.0723066
1183	ACAGCTG	0	0	0	0	0.000807103	0	0	0	0	0	0.0718321
1184	ACAGCTT	0	0.118977	0.79941	0.027532	0.148476	0.511308	0	0	0	0	0.114061
1185	ACAGGAA	0	0	0	0	0.124772	0.00637523	0	0	0	0	0.122951
1186	ACAGGAC	0	0	0	0	0.079058	0	0	0	0	0	0.0656013
1187	ACAGGAG	0	0.138132	0.0077821	0	0	0.430934	0	0	0	0	0
1188	ACAGGAT	0	0	0	0	0	0	0	0	0	0	0.0750722
1189	ACAGGCA	0	0.125569	0.406636	0	0.071568	0.54717	0	0	0	0	0.0605075
1190	ACAGGCC	0	0	0.178648	0.0775801	0.0548043	0.492527	0	0	0	0	0.103915
1191	ACAGGCG	0	0	0	0.0571809	0.043883	0	0	0	0	0	0.130984
1192	ACAGGCT	0	0.14574	0.508221	0	0.0276532	0.458894	0	0	0	0	0.058296
1193	ACAGGGA	0	0	0	0	0.139762	0.360587	0	0	0	0	0.0824598
1194	ACAGGGC	0	0.134954	0.231003	0.0808511	0.167781	0.535562	0	0	0	0	0.0905775
1195	ACAGGGG	0	0	0	0	0.059098	0	0	0	0	0	0.108865
1196	ACAGGGT	0	0	0	0	0	0	0	0	0	0	0.0775255
1197	ACAGGTA	0	0	0.29602	0.0638474	0.155887	0.25539	0	0	0	0	0.10199
1198	ACAGGTC	0	0	0.107657	0.055345	0.0530705	0.494314	0	0	0	0	0.0477635
1199	ACAGGTG	0	0.282436	0.190644	0.0511915	0.0847308	0.583407	0	0	0	0	0.0679612
1200	ACAGGTT	0	0	0.231746	0	0.134392	0	0	0.0402116	0	0	0.0285714
1201	ACAGTAA	0	0	0.239286	0	0.0964286	0.435714	0	0	0	0	0.1625
1202	ACAGTAC	0	0	0.463855	0	0.0421687	0.509036	0	0	0	0	0.0888554
1203	ACAGTAG	0	0.242005	0.0812446	0	0	0.601556	0	0	0	0	0.00950735
1204	ACAGTAT	0	0	0.543779	0.116129	0.147465	0.458065	0	0	0	0.00276498	0.136406
1205	ACAGTCA	0	0.0250447	0.680382	0.0506857	0.110912	0.549195	0	0	0	0	0.178295
1206	ACAGTCC	0	0	0.163373	0	0.0658762	0.386693	0	0.0434783	0	0	0.113966
1207	ACAGTCG	0	0.15313	0	0	0.0846024	0.0541455	0	0	0	0	0.154822
1208	ACAGTCT	0	0.124341	0.788998	0	0.028636	0.527506	0	0	0	0	0.0685757
1209	ACAGTGA	0	0.200317	0.446556	0.0277118	0.125099	0.6635	0	0	0	0	0.0942201
1210	ACAGTGC	0	0.272727	0.230824	0.0383523	0.0319602	0.56321	0	0	0	0	0.0930398
1211	ACAGTGG	0	0.293371	0.370945	0.00634697	0.121298	0.641749	0	0	0	0	0.16079
1212	ACAGTGT	0	0.256472	0.52589	0.00242718	0.0962783	0.556634	0	0	0	0	0.125405
1213	ACAGTTA	0	0	0.622971	0	0	0.323346	0	0	0	0	0
1214	ACAGTTC	0	0	0.41218	0	0.0767873	0.548102	0	0	0	0	0.0917917
1215	ACAGTTG	0	0.23855	0.292939	0	0.00381679	0.499046	0	0	0	0	0.0839695
1216	ACAGTTT	0	0	0.502627	0.11296	0.0945709	0.281086	0	0	0	0	0.0788091
1217	ACATAAA	0	0	0.170752	0	0.0784314	0.517157	0	0	0	0	0.138889
1218	ACATAAC	0	0.243527	0.657803	0.0510847	0.0937719	0.59902	0	0	0	0	0.0860742
1219	ACATAAG	0	0.138723	0	0.0340426	0.0544681	0.107234	0	0	0	0	0.0680851
1220	ACATAAT	0	0.123876	0.718282	0.788212	0.0609391	0.557443	0.905095	0	0	0	0.147852
1221	ACATACA	0	0.0200501	0.752715	0.0517962	0.0559733	0.532999	0	0	0	0	0.122807
1222	ACATACC	0	0	0.478025	0.115593	0.0915111	0.462974	0.319085	0	0	0	0.158338
1223	ACATACG	0	0.136426	0	0	0.0791269	0.242838	0	0	0	0	0.110505
1224	ACATACT	0	0.362737	0.882935	0.899423	0.0395713	0.572135	0.915911	0	0	0	0.0255565
1225	ACATAGA	0	0.109756	0.274032	0	0.0609756	0.624103	0	0	0	0	0.106169
1226	ACATAGC	0	0.291111	0.386667	0.125185	0.113333	0.647407	0	0	0	0.00444444	0.131111
1227	ACATAGG	0	0.27898	0.295981	0	0.0486862	0.598145	0	0	0	0	0.164606
1228	ACATAGT	0	0.264107	0.623824	0.600313	0.125392	0.64185	0.87069	0	0	0	0.101881
1229	ACATATA	0	0	0.652174	0	0.0205086	0.494668	0	0	0	0	0
1230	ACATATC	0	0	0.12191	0	0	0.566922	0	0	0	0	0.0477408
1231	ACATATG	0	0.249527	0.26087	0.00756144	0.0463138	0.528355	0	0	0	0	0.0954631
1232	ACATATT	0.540023	0.683202	0.905299	0.9177	0.193912	0.607666	0.904171	0	0.187148	0.306652	0.149944
1233	ACATCAA	0	0	0.246693	0.031746	0.156085	0.423942	0	0	0	0	0.0992063
1234	ACATCAC	0	0.188259	0.531039	0.0688259	0.150472	0.564103	0	0.0512821	0	0	0.136977
1235	ACATCAG	0	0.159466	0	0.0108005	0	0.452351	0	0	0	0	0.0895807
1236	ACATCAT	0	0	0.486957	0	0.00144928	0.4	0	0	0	0	0.0253623
1237	ACATCCA	0	0	0.530792	0.0469208	0.0621701	0.317889	0	0	0	0	0.0762463
1238	ACATCCC	0	0.0174772	0	0.0949848	0.134498	0.230243	0	0	0	0	0.117021
1239	ACATCCG	0	0.201412	0	0	0.0407166	0.409881	0	0	0	0	0.140608
1240	ACATCCT	0	0.0064257	0.791165	0.225703	0.0650602	0.295582	0.265863	0	0	0	0.163052
1241	ACATCGA	0	0.251997	0.352215	0	0.0726216	0.584604	0	0	0	0	0.114016
1242	ACATCGC	0	0.341333	0.426	0	0.146667	0.658667	0	0	0	0	0.15
1243	ACATCGG	0	0.155126	0.17284	0.078905	0.126141	0.4584	0	0	0	0	0.0601181
1244	ACATCGT	0	0.33892	0.555556	0.0980757	0.0577281	0.661701	0	0	0	0	0.0993172
1245	ACATCTA	0	0	0.641201	0.0306958	0.126194	0.501364	0	0	0	0	0.0102319
1246	ACATCTC	0	0.133548	0.342581	0	0.0922581	0.334194	0	0	0	0	0.0929032
1247	ACATCTG	0	0.284814	0.347826	0.0144928	0.165721	0.545054	0	0	0	0	0.137996
1248	ACATCTT	0	0.153021	0.854776	0.845029	0.00487329	0.501949	0.873294	0	0	0	0.150097
1249	ACATGAA	0	0.00258621	0.2	0.00517241	0.0560345	0.512931	0	0	0	0	0.0103448
1250	ACATGAC	0	0.0407547	0.101132	0.0701887	0.074717	0.496604	0	0	0	0	0.100377
1251	ACATGAG	0	0.0162206	0	0.0381184	0.0121655	0	0	0	0	0	0.0381184
1252	ACATGAT	0	0.00371747	0.321561	0.234201	0.0678439	0.355019	0.552045	0	0	0	0.0185874
1253	ACATGCA	0	0.192583	0.420299	0.0149642	0.0364346	0.574496	0	0	0	0	0.0644112
1254	ACATGCC	0	0.249154	0.358158	0.0731212	0.106974	0.610697	0	0	0	0	0.125931
1255	ACATGCG	0	0	0	0.0655325	0.10586	0	0	0	0	0	0.180844
1256	ACATGCT	0	0.344371	0.657616	0.290728	0.0854305	0.572185	0.354305	0	0	0	0.155629
1257	ACATGGA	0	0.116865	0.307208	0	0.114066	0.555633	0	0	0	0	0.137859
1258	ACATGGC	0	0.341124	0.373973	0.0536955	0.0840177	0.629185	0	0	0	0	0.0859128
1259	ACATGGG	0	0.280907	0	0	0.0709583	0.479883	0	0	0	0	0.123628
1260	ACATGGT	0	0.041881	0.376929	0.186627	0.0822924	0.473916	0.240265	0	0	0	0.00587803
1261	ACATGTA	0	0.0708535	0.568438	0.0555556	0.145733	0.536232	0	0	0	0	0.0724638
1262	ACATGTC	0	0.107218	0.316748	0	0.0630694	0.577435	0	0	0	0	0.0749825
1263	ACATGTG	0	0.113636	0	0	0	0.143098	0	0	0	0	0.114478
1264	ACATGTT	0.0653021	0.576998	0.879142	0.916179	0.0175439	0.589669	0.893762	0	0.0760234	0.123782	0.0126706
1265	ACATTAA	0	0.0183066	0.272311	0.071701	0.154844	0.522502	0	0	0	0	0.102212
1266	ACATTAC	0	0.057067	0.717983	0.0272064	0.0796284	0.558062	0	0	0	0	0.163238
1267	ACATTAG	0	0.221515	0	0.0141543	0.0700637	0.476292	0	0	0	0	0.111111
1268	ACATTAT	0	0	0.60711	0.16773	0.0938924	0.536919	0.31814	0.041021	0	0	0.163172
1269	ACATTCA	0	0	0.632991	0	0.0108447	0.484018	0	0	0	0	0.0924658
1270	ACATTCC	0	0	0	0.0544296	0.0538506	0.133758	0	0	0	0	0.158078
1271	ACATTCG	0	0	0	0	0.053973	0	0	0	0	0	0.0524738
1272	ACATTCT	0	0.201887	0.842138	0.474843	0.106918	0.583019	0.627673	0	0	0	0.0924528
1273	ACATTGA	0	0.279279	0.386001	0.030492	0.116424	0.63964	0	0	0	0	0.0817741
1274	ACATTGC	0	0	0	0	0.096401	0	0	0	0	0	0.122751
1275	ACATTGG	0	0.31071	0.0983811	0.0105853	0.0566625	0.585928	0	0	0	0	0.0952677
1276	ACATTGT	0	0.254945	0.500366	0.0197802	0.0315018	0.630037	0	0	0	0	0.0849817
1277	ACATTTA	0	0.0190736	0.710263	0.0118074	0.102634	0.480472	0	0.0390554	0	0	0.120799
1278	ACATTTC	0	0.00379075	0.194086	0.00075815	0.107657	0.59439	0	0	0	0	0.112206
1279	ACATTTG	0	0.301612	0.384497	0.0598619	0.104375	0.617805	0	0	0	0	0.111282
1280	ACATTTT	0	0.252874	0.866174	0.90312	0.106732	0.568966	0.899015	0	0	0	0.0935961
1281	ACCAAAA	0	0	0.0535895	0.0252781	0.0980789	0.532861	0	0	0	0	0.0950455
1282	ACCAAAC	0	0	0.295026	0.000857633	0	0.540309	0	0	0	0	0.152659
1283	ACCAAAG	0	0.221868	0	0	0.0859873	0.349257	0	0	0	0	0.0615711
1284	ACCAAAT	0	0	0.43894	0.101382	0.175115	0.489631	0	0.0518433	0	0	0.190092
1285	ACCAACA	0	0.127745	0.825349	0.0808383	0.0449102	0.586826	0	0.0189621	0	0	0.120758
1286	ACCAACC	0	0	0.676211	0.113069	0.0668135	0.433921	0.0881057	0	0	0	0.0829662
1287	ACCAACG	0	0.169535	0	0	0.100688	0.307229	0	0	0	0	0.0963855
1288	ACCAACT	0	0.177102	0.862254	0.068873	0.0465116	0.477639	0	0	0	0	0.107335
1289	ACCAAGA	0	0	0.146758	0.0836177	0.0750853	0.614334	0	0	0	0	0.0793515
1290	ACCAAGC	0	0.0177778	0.0417778	0.04	0.101333	0.551111	0	0	0	0	0.178667
1291	ACCAAGG	0	0.0908257	0.040367	0	0.040367	0.508257	0	0	0	0	0.121101
1292	ACCAAGT	0	0	0.324906	0.0290262	0.0468165	0.608614	0	0	0	0	0.0926966
1293	ACCAATA	0	0.0153846	0.647115	0.0423077	0.0913462	0.600962	0	0	0	0	0.128846
1294	ACCAATC	0	0	0.0589595	0.0369942	0.0566474	0.484393	0	0	0	0	0
1295	ACCAATG	0	0.325766	0.280363	0	0.0839955	0.584563	0	0	0	0	0.093076
1296	ACCAATT	0	0.1033	0.7934	0	0.0344333	0.450502	0.0215208	0	0	0	0.0416069
1297	ACCACAA	0	0	0.259677	0	0.0709677	0.56371	0	0	0	0	0.108871
1298	ACCACAC	0	0	0.300628	0.0879121	0.123234	0.567504	0	0	0	0	0.163265
1299	ACCACAG	0	0.131387	0	0.0306569	0.0583942	0.384672	0	0	0	0	0.079562
1300	ACCACAT	0	0	0.0901899	0	0.0237342	0.272943	0	0	0	0	0
1301	ACCACCA	0	0.0419799	0.64599	0.146617	0.154135	0.535714	0.110276	0.0119048	0	0	0.234336
1302	ACCACCC	0	0	0.363419	0.15655	0.142173	0.459265	0.317093	0.0543131	0	0.000798722	0.189297
1303	ACCACCG	0	0.269688	0	0.0385269	0.146742	0.325212	0	0	0	0	0.177904
1304	ACCACCT	0	0	0.734896	0.0730388	0.0153291	0.440938	0	0	0	0	0.0757439
1305	ACCACGA	0	0.0381026	0.304044	0	0.132193	0.593313	0	0.0575428	0	0.0466563	0.163297
1306	ACCACGC	0	0	0.208298	0	0.0431837	0.524979	0	0	0	0	0.178662
1307	ACCACGG	0	0	0	0.057104	0.099932	0.375935	0	0	0	0	0.0802175
1308	ACCACGT	0	0	0.281481	0	0.137778	0.459259	0	0	0	0	0.0948148
1309	ACCACTA	0	0.0134387	0.665613	0.0592885	0.199209	0.542292	0.0695652	0	0	0	0.18498
1310	ACCACTC	0	0	0.321455	0.0549369	0.115813	0.492205	0	0.0423163	0	0	0.116555
1311	ACCACTG	0	0.136292	0.141046	0.0166403	0.150555	0.397781	0	0	0	0	0.210777
1312	ACCACTT	0	0.0197216	0.87587	0	0.0672854	0.447796	0.099768	0	0	0	0.118329
1313	ACCAGAA	0	0	0.139676	0.0172065	0	0.501012	0	0	0	0	0.0819838
1314	ACCAGAC	0	0	0	0.0026362	0.0878735	0.371705	0	0	0	0	0.190685
1315	ACCAGAG	0	0.187389	0	0	0.0044405	0.30373	0	0	0	0	0.119893
1316	ACCAGAT	0	0	0	0	0.0856237	0.191332	0	0	0	0	0.0782241
1317	ACCAGCA	0	0.19514	0.448454	0.0213549	0.0139912	0.597202	0	0	0	0	0.118557
1318	ACCAGCC	0	0.0704777	0.361002	0.0117463	0.00939702	0.54816	0	0	0	0	0.0861394
1319	ACCAGCG	0	0	0	0.0345997	0.0895522	0	0	0	0	0	0.118725
1320	ACCAGCT	0	0.163035	0.567994	0.0924117	0.0308039	0.576258	0	0	0	0	0.105184
1321	ACCAGGA	0	0	0	0	0.0512605	0.384874	0	0	0	0	0.0932773
1322	ACCAGGC	0	0.0672579	0.18847	0	0	0.546194	0	0	0	0	0.116038
1323	ACCAGGG	0	0.0289017	0	0	0	0.414533	0	0	0	0	0.076796
1324	ACCAGGT	0	0	0	0	0	0.109612	0	0	0	0	0.0666105
1325	ACCAGTA	0	0.045954	0.585415	0	0.0799201	0.617383	0	0	0	0	0.017982
1326	ACCAGTC	0	0.125197	0.313386	0.0141732	0.0913386	0.667717	0	0	0	0	0.185827
1327	ACCAGTG	0	0.273157	0	0.00189036	0.110586	0.482042	0	0	0	0	0.121928
1328	ACCAGTT	0	0.0661345	0.759407	0	0	0.59179	0.013683	0	0	0	0.0433295
1329	ACCATAA	0	0.0688337	0.275335	0	0.0630975	0.611855	0	0	0	0	0.0793499
1330	ACCATAC	0	0.100954	0.465024	0	0.0302067	0.581876	0	0	0	0	0.0500795
1331	ACCATAG	0	0	0	0.0402901	0.0805802	0	0	0	0	0	0.0475423
1332	ACCATAT	0	0.117949	0.516923	0	0.0410256	0.627692	0	0	0	0	0.0502564
1333	ACCATCA	0	0.0593343	0.547757	0	0	0.528944	0	0	0	0	0.0303907
1334	ACCATCC	0	0.024735	0.29894	0.0261484	0	0.54841	0	0	0	0	0.10318
1335	ACCATCG	0	0	0	0.0453795	0.10396	0	0	0	0	0	0.122112
1336	ACCATCT	0	0.191155	0.817404	0.0549215	0.0741797	0.605563	0	0	0	0	0.14408
1337	ACCATGA	0	0.141014	0.234101	0	0.000921659	0.579724	0	0	0	0	0.0709677
1338	ACCATGC	0	0	0	0.0806686	0	0.0406977	0	0	0	0	0.175145
1339	ACCATGG	0	0.289825	0.295439	0	0.119298	0.626667	0	0	0	0	0.176842
1340	ACCATGT	0	0.146077	0.492487	0.0400668	0.0759599	0.608514	0	0	0	0	0.119366
1341	ACCATTA	0	0.159142	0.604966	0.0620767	0.155756	0.580135	0	0	0	0	0.0519187
1342	ACCATTC	0	0.0951557	0.238754	0.000865052	0.0700692	0.57526	0	0	0	0	0.0813149
1343	ACCATTG	0	0.178134	0	0.00659755	0.0537229	0.425071	0	0	0	0	0.0518379
1344	ACCATTT	0	0.159044	0.766112	0	0.0280665	0.602911	0	0	0	0	0
1345	ACCCAAA	0	0	0.132484	0	0.0585987	0.496815	0	0	0	0	0.0929936
1346	ACCCAAC	0	0	0.664954	0.0863309	0.0483042	0.519013	0.0020555	0.0133607	0	0	0.218911
1347	ACCCAAG	0	0.0827489	0	0	0.0406732	0.499299	0	0	0	0	0.00981767
1348	ACCCAAT	0	0	0.290792	0.00161551	0.0145396	0.436187	0	0	0	0	0.124394
1349	ACCCACA	0	0	0.587755	0	0	0.431293	0	0	0	0	0.0598639
1350	ACCCACC	0	0	0.333026	0.0553506	0.0535055	0.387454	0.0110701	0	0	0	0.111624
1351	ACCCACG	0	0.255838	0	0.0629442	0.101523	0.384772	0	0	0	0	0.175635
1352	ACCCACT	0	0.141069	0.838453	0.039818	0.0967008	0.527873	0.102389	0	0	0	0.137656
1353	ACCCAGA	0	0	0.129528	0	0.0559824	0.588364	0	0	0	0	0.111965
1354	ACCCAGC	0	0.164948	0.356243	0.0355097	0.178694	0.573883	0	0	0	0	0.113402
1355	ACCCAGG	0	0.0164766	0.0519645	0	0.0494297	0.47782	0	0	0	0	0
1356	ACCCAGT	0	0.0460048	0.365617	0.0169492	0.0653753	0.532688	0	0	0	0	0.0399516
1357	ACCCATA	0	0	0.594257	0	0	0.423221	0	0	0	0	0.0287141
1358	ACCCATC	0	0	0.0940397	0	0	0.438411	0	0	0	0	0.0900662
1359	ACCCATG	0	0.214286	0.278116	0.0425532	0.0881459	0.592705	0	0	0	0	0.0455927
1360	ACCCATT	0	0.0188976	0.729134	0.0535433	0.165354	0.546457	0.415748	0	0	0	0.111811
1361	ACCCCAA	0	0	0.247845	0.100216	0.121767	0.368534	0.0140086	0	0	0	0.18319
1362	ACCCCAC	0	0.0118662	0.324703	0	0.121899	0.486516	0	0	0	0	0.1726
1363	ACCCCAG	0	0.324449	0.241728	0.0579044	0.168199	0.600184	0	0.0358456	0	0	0.158088
1364	ACCCCAT	0	0	0.427427	0.148148	0.136136	0.404404	0.115115	0	0	0	0.1001
1365	ACCCCCA	0	0	0.556886	0.0667237	0.183062	0.427716	0.06929	0.0128315	0	0	0.205304
1366	ACCCCCC	0	0	0.0807265	0	0.0918264	0.260343	0	0.0181635	0	0	0.138244
1367	ACCCCCG	0	0.34102	0	0.19986	0.134172	0.454927	0.00978337	0.0181691	0	0.00349406	0.26485
1368	ACCCCCT	0	0	0.772979	0.0310078	0.157254	0.336656	0.0841639	0.0586932	0	0	0.143965
1369	ACCCCGA	0	0.135965	0.319079	0.0241228	0.0899123	0.633772	0	0	0	0	0.149123
1370	ACCCCGC	0	0.172239	0.429585	0.0243161	0.117528	0.532928	0	0	0	0	0.199595
1371	ACCCCGG	0	0	0.0999083	0.04033	0.0238313	0.339138	0	0	0	0	0.174152
1372	ACCCCGT	0	0.173023	0.477209	0.00744186	0.146977	0.607442	0	0	0	0	0.141395
1373	ACCCCTA	0	0	0.566893	0.0351474	0	0.442177	0.0555556	0	0	0	0.117914
1374	ACCCCTC	0	0	0.0952381	0	0.0466059	0.283688	0	0	0	0	0.0618034
1375	ACCCCTG	0	0	0.265625	0	0	0.404018	0	0	0	0	0.167411
1376	ACCCCTT	0	0	0.738487	0	0.0115132	0.166118	0.00493421	0	0	0	0.0904605
1377	ACCCGAA	0	0	0	0	0.114856	0.399501	0	0	0	0	0.213483
1378	ACCCGAC	0	0	0	0	0.0121145	0.407489	0	0	0	0	0.0914097
1379	ACCCGAG	0	0	0	0.037844	0.00344037	0	0	0	0	0	0.0240826
1380	ACCCGAT	0	0	0	0	0.147368	0	0	0	0	0	0.194737
1381	ACCCGCA	0	0.142315	0.418406	0.0313093	0.0607211	0.538899	0	0	0	0	0.105313
1382	ACCCGCC	0	0	0.2	0.0675676	0.111712	0.493694	0	0	0	0	0.114414
1383	ACCCGCG	0	0	0	0.0223414	0.0393208	0	0	0	0	0	0.15639
1384	ACCCGCT	0	0.267025	0.66129	0.148746	0.173835	0.589606	0.00537634	0.0286738	0.00985663	0.0349462	0.185484
1385	ACCCGGA	0	0	0	0	0.0140562	0.141566	0	0	0	0	0.109438
1386	ACCCGGC	0	0.0243024	0.126913	0.00720072	0.0162016	0.50405	0	0	0	0	0.124212
1387	ACCCGGG	0	0	0	0	0.0802139	0.130481	0	0	0	0	0.117647
1388	ACCCGGT	0	0	0	0	0.0758483	0.138723	0	0	0	0	0.0449102
1389	ACCCGTA	0	0	0.385621	0	0	0.488889	0	0	0	0	0.112418
1390	ACCCGTC	0	0	0.164194	0.0840752	0.155292	0.524233	0	0.0504451	0	0	0.176063
1391	ACCCGTG	0	0.25	0.190534	0	0.148058	0.535194	0	0	0	0	0.174757
1392	ACCCGTT	0	0	0.676971	0	0.0417311	0.418856	0	0	0	0	0.0216383
1393	ACCCTAA	0	0	0.302953	0.147625	0.133504	0.43389	0	0.0385109	0	0	0.17715
1394	ACCCTAC	0	0.117089	0.718354	0.0812236	0.149789	0.544304	0	0.0421941	0	0	0.17616
1395	ACCCTAG	0	0.217772	0.028786	0	0	0.489362	0	0	0	0	0.0876095
1396	ACCCTAT	0	0	0.462046	0	0	0.285479	0	0	0	0	0.115512
1397	ACCCTCA	0	0	0.462345	0	0.0142993	0.265968	0	0	0	0	0.0114395
1398	ACCCTCC	0	0	0	0	0.0592233	0	0	0	0	0	0.0135922
1399	ACCCTCG	0	0.297414	0	0.103448	0.0991379	0.448276	0	0	0	0	0.251078
1400	ACCCTCT	0	0.117537	0.806903	0.168843	0.143657	0.541045	0.143657	0	0	0.0615672	0.208955
1401	ACCCTGA	0	0.0466884	0.150923	0.0477742	0.184582	0.473398	0.0564604	0.0705755	0	0	0.199783
1402	ACCCTGC	0	0.272727	0.390374	0.0338681	0.146168	0.594474	0	0	0	0.0454545	0.173797
1403	ACCCTGG	0	0.189886	0.324045	0	0.0340557	0.571723	0	0	0	0	0.0577915
1404	ACCCTGT	0	0.0229469	0.402174	0	0.089372	0.461353	0	0	0	0	0.0942029
1405	ACCCTTA	0	0	0.458204	0.00773994	0.0232198	0.267802	0.0139319	0	0	0	0.170279
1406	ACCCTTC	0	0	0.184823	0.0979192	0.0538556	0.452876	0	0	0	0	0.162791
1407	ACCCTTG	0	0.322193	0.553476	0	0.129679	0.604278	0	0	0	0	0.152406
1408	ACCCTTT	0	0	0.774965	0.0731364	0.0618847	0.458509	0.278481	0	0	0	0.0281294
1409	ACCGAAA	0	0	0.115294	0.0870588	0.0847059	0.509412	0	0	0	0	0.132941
1410	ACCGAAC	0	0	0.203568	0.0965373	0.186779	0.410283	0	0	0	0	0.119622
1411	ACCGAAG	0	0.364865	0.287469	0.197789	0.152334	0.527027	0	0.031941	0	0.0135135	0.251843
1412	ACCGAAT	0	0	0.0810811	0.015015	0.0750751	0.334835	0	0	0	0	0.118619
1413	ACCGACA	0	0	0.401114	0.00278552	0.0473538	0.449861	0	0	0	0	0.126741
1414	ACCGACC	0	0.0354785	0.00165017	0.101485	0.14934	0.534653	0	0	0	0	0.184818
1415	ACCGACG	0	0.261021	0.274942	0	0.0765661	0.515081	0	0	0	0	0.0939675
1416	ACCGACT	0	0	0.337612	0	0	0.157895	0	0	0	0	0.0385109
1417	ACCGAGA	0	0	0	0	0	0	0	0	0	0	0.0201661
1418	ACCGAGC	0	0.0925059	0.0913349	0	0.0960187	0.455504	0	0	0	0	0.0960187
1419	ACCGAGG	0	0	0	0	0.0229469	0.165459	0	0	0	0	0.176329
1420	ACCGAGT	0	0	0.0645554	0.047503	0.0682095	0.473812	0	0	0	0	0.16078
1421	ACCGATA	0	0.011335	0.491184	0.0201511	0.0528967	0.452141	0	0	0	0	0.0806045
1422	ACCGATC	0	0	0.0272	0	0.008	0.4368	0	0	0	0	0
1423	ACCGATG	0	0.13522	0.218553	0.0188679	0.103774	0.602201	0	0	0	0	0.091195
1424	ACCGATT	0	0.0658106	0.727127	0.149278	0.0642055	0.526485	0	0	0	0	0.113965
1425	ACCGCAA	0	0.0707457	0.272467	0.0344168	0.0573614	0.529637	0	0	0	0	0.116635
1426	ACCGCAC	0.00787402	0.0492126	0.324803	0.139764	0.133858	0.538386	0	0	0	0	0.219488
1427	ACCGCAG	0	0.243767	0.0184672	0.0470914	0.0729455	0.45891	0	0	0	0.0110803	0.22807
1428	ACCGCAT	0	0	0.128999	0	0	0.360165	0	0	0	0	0.132095
1429	ACCGCCA	0	0	0.507719	0.0463122	0.0471698	0.471698	0	0	0	0	0.084048
1430	ACCGCCC	0	0	0.191898	0.010661	0.127932	0.4371	0	0.00426439	0	0.00959488	0.192964
1431	ACCGCCG	0	0.151515	0	0.0502392	0.127592	0.208134	0	0	0	0	0.252791
1432	ACCGCCT	0	0.136166	0.720044	0	0.0958606	0.438998	0	0	0	0.0305011	0.136166
1433	ACCGCGA	0	0	0	0	0	0.0243902	0	0	0	0	0
1434	ACCGCGC	0	0.15362	0	0.0401174	0.232877	0.216243	0	0.0166341	0.00391389	0	0.216243
1435	ACCGCGG	0	0.0451489	0.216138	0	0.074928	0.392891	0	0	0	0	0.0806916
1436	ACCGCGT	0	0.152154	0	0	0.103575	0.281393	0	0	0	0	0.15857
1437	ACCGCTA	0	0.139328	0.555336	0.0464427	0.167984	0.592885	0.041502	0	0	0	0.187747
1438	ACCGCTC	0	0	0.341486	0.0696143	0.0677328	0.530574	0	0	0	0	0.11571
1439	ACCGCTG	0	0	0	0.103876	0.145736	0	0	0	0	0	0.108527
1440	ACCGCTT	0	0.115332	0.755767	0.12076	0.143826	0.492537	0.0027137	0.00949796	0	0.0515604	0.160109
1441	ACCGGAA	0	0	0	0	0.0721519	0.0886076	0	0	0	0	0.156962
1442	ACCGGAC	0	0	0	0	0.0579268	0	0	0	0	0	0.0985772
1443	ACCGGAG	0	0	0	0.0801394	0.123113	0.150213	0	0	0	0	0.128533
1444	ACCGGAT	0	0	0	0	0.0789809	0	0	0	0	0	0.0878981
1445	ACCGGCA	0	0	0.151343	0.131001	0.141579	0.510985	0	0	0	0	0.116355
1446	ACCGGCC	0	0	0	0.0810811	0.137592	0.40131	0	0	0	0	0.167076
1447	ACCGGCG	0	0	0	0	0.0390764	0	0	0	0	0	0.071048
1448	ACCGGCT	0	0.0422907	0.390308	0.0678414	0.206167	0.494273	0	0	0	0	0.18326
1449	ACCGGGA	0	0	0	0	0.065915	0	0	0	0	0	0.137901
1450	ACCGGGC	0	0	0	0.127132	0.0744186	0	0	0	0	0	0.206977
1451	ACCGGGG	0	0	0	0.0277521	0.107308	0	0	0.216466	0	0	0.263645
1452	ACCGGGT	0	0	0	0.0820643	0.104907	0	0	0	0	0	0.0989848
1453	ACCGGTA	0	0	0.084449	0.131823	0.110196	0.358393	0	0.0216272	0	0	0.15036
1454	ACCGGTC	0	0	0	0.00666667	0.0790476	0.380952	0	0.00285714	0	0	0.0942857
1455	ACCGGTG	0	0.0316249	0	0	0.107961	0.365322	0	0	0	0	0.175573
1456	ACCGGTT	0	0	0.199482	0	0.0440415	0.28886	0	0	0	0	0.193005
1457	ACCGTAA	0	0.105747	0.236782	0.0758621	0.0517241	0.527586	0	0	0	0	0.141379
1458	ACCGTAC	0	0.0697888	0.343434	0	0.178145	0.508724	0	0	0.0156107	0	0.17539
1459	ACCGTAG	0	0.231735	0	0	0.00228311	0.442922	0	0	0	0	0.124429
1460	ACCGTAT	0	0	0.290076	0.024173	0.13486	0.394402	0	0	0	0	0.110687
1461	ACCGTCA	0	0	0.489848	0.00676819	0.0896785	0.510998	0	0	0	0	0.145516
1462	ACCGTCC	0	0.00508044	0.276037	0.0592718	0.107536	0.460627	0	0.03895	0	0	0.209145
1463	ACCGTCG	0	0.121027	0	0	0	0.0220049	0	0	0	0	0.147922
1464	ACCGTCT	0	0.146704	0.75766	0.0733519	0.116063	0.581244	0	0.0232126	0	0.0519963	0.215413
1465	ACCGTGA	0	0.108787	0.251046	0.0251046	0.0983264	0.566946	0	0.0292887	0	0	0.0951883
1466	ACCGTGC	0	0.216543	0.184944	0.0204461	0.116171	0.572491	0	0	0	0	0.166357
1467	ACCGTGG	0	0	0	0.0312221	0.0856378	0.357716	0	0	0	0	0.179304
1468	ACCGTGT	0	0.103485	0.369588	0.122492	0.0865892	0.591341	0	0	0	0.00527983	0.172122
1469	ACCGTTA	0	0.019802	0.592645	0.132956	0.0990099	0.565771	0	0	0	0	0.155587
1470	ACCGTTC	0	0.0832432	0.442162	0.0918919	0.139459	0.561081	0.0389189	0.00756757	0	0.0335135	0.225946
1471	ACCGTTG	0	0.110644	0.266106	0	0	0.483193	0	0	0	0	0.0616246
1472	ACCGTTT	0	0.0792899	0.742012	0.168047	0.145562	0.467456	0	0.0485207	0	0.00591716	0.126627
1473	ACCTAAA	0	0	0.154223	0	0.0244798	0.55814	0	0	0	0	0.0697674
1474	ACCTAAC	0	0.199789	0.646934	0	0.0687104	0.541226	0	0	0	0	0.0708245
1475	ACCTAAG	0	0.247863	0	0.001221	0.0830281	0.411477	0	0	0	0	0.174603
1476	ACCTAAT	0	0	0.530201	0.582215	0.0369128	0.333893	0.857383	0	0	0	0
1477	ACCTACA	0	0.100257	0.841902	0.0424165	0.0771208	0.51928	0.0385604	0	0	0	0.0475578
1478	ACCTACC	0	0.0351986	0.761733	0.00722022	0.0505415	0.474729	0.210289	0	0	0	0.0559567
1479	ACCTACG	0	0.292969	0	0.09375	0.0429688	0.387695	0	0	0	0	0.175781
1480	ACCTACT	0.0796359	0.32537	0.863481	0.882821	0.150171	0.496018	0.883959	0	0	0	0.124005
1481	ACCTAGA	0	0.215325	0.296799	0.0446169	0.0931135	0.608147	0	0	0	0	0.161979
1482	ACCTAGC	0	0.219957	0.374464	0.0901288	0.114807	0.598712	0	0	0	0	0.160944
1483	ACCTAGG	0	0.10075	0.109325	0.125402	0.0610932	0.588424	0	0	0	0	0.162915
1484	ACCTAGT	0	0.252654	0.527601	0.519108	0.125265	0.652866	0.880042	0	0	0.029724	0.20276
1485	ACCTATA	0	0.101064	0.676596	0.106383	0.139362	0.534043	0.0212766	0	0	0	0.0989362
1486	ACCTATC	0	0	0.294464	0	0.111896	0.578327	0	0	0	0	0.162544
1487	ACCTATG	0	0.257384	0.225035	0	0	0.552743	0	0	0	0	0.104079
1488	ACCTATT	0.692437	0.445378	0.860504	0.89916	0.173109	0.556303	0.895798	0	0	0.267227	0.0588235
1489	ACCTCAA	0	0	0.238894	0	0.0306022	0.360316	0	0	0	0	0.0513327
1490	ACCTCAC	0	0	0.332326	0.0765358	0.0936556	0.360524	0	0	0	0	0.133938
1491	ACCTCAG	0	0.185864	0.404887	0	0.105585	0.625654	0	0	0	0	0.137871
1492	ACCTCAT	0	0	0.175474	0	0.0947159	0.111665	0.0618146	0.0269192	0	0	0.138584
1493	ACCTCCA	0	0	0.360604	0.0349484	0.0857824	0	0.0802224	0	0	0	0.118348
1494	ACCTCCC	0	0	0.101587	0.0719577	0.0275132	0.0222222	0	0	0	0	0.192593
1495	ACCTCCG	0	0.326177	0	0.0387812	0.143352	0.511773	0	0	0	0	0.161357
1496	ACCTCCT	0	0	0.659763	0.105523	0.151874	0.086785	0.301775	0.00690335	0	0	0.086785
1497	ACCTCGA	0	0.23996	0.448795	0.0251004	0.0712851	0.604418	0	0	0	0	0.0953815
1498	ACCTCGC	0	0.324538	0.440633	0.120493	0.19613	0.656992	0	0.0650836	0	0	0.217238
1499	ACCTCGG	0	0	0	0.0493016	0.0484799	0.40756	0	0	0	0	0.193098
1500	ACCTCGT	0	0.185252	0.457734	0.00359712	0.0755396	0.577338	0	0	0	0	0.131295
1501	ACCTCTA	0	0.0561272	0.620206	0.0289991	0.0916745	0.444341	0	0	0	0	0.124415
1502	ACCTCTC	0	0	0.238583	0	0.0848089	0.339236	0	0	0	0	0.0717614
1503	ACCTCTG	0	0.177982	0.22844	0.106422	0.149541	0.480734	0	0	0	0	0.184404
1504	ACCTCTT	0	0.221785	0.792651	0.654856	0.137795	0.332021	0.850394	0.0866142	0	0	0.0866142
1505	ACCTGAA	0	0	0.05	0	0.0320513	0.329487	0	0	0	0	0.0217949
1506	ACCTGAC	0.00286533	0	0	0.0668577	0.192932	0.305635	0	0	0	0	0.209169
1507	ACCTGAG	0	0.0143027	0	0	0	0.227652	0	0	0	0	0
1508	ACCTGAT	0	0	0	0.0378457	0	0	0.592431	0	0	0	0
1509	ACCTGCA	0	0.303961	0.467259	0.0776071	0.137429	0.606306	0	0	0	0	0.192401
1510	ACCTGCC	0	0.1337	0.260073	0	0.118132	0.510073	0	0	0	0	0.0714286
1511	ACCTGCG	0	0	0	0.0344538	0.119328	0	0	0.0529412	0	0	0.183193
1512	ACCTGCT	0	0.315043	0.609272	0.246925	0.0719016	0.548723	0.597919	0	0	0	0.0709555
1513	ACCTGGA	0	0	0.0466733	0	0.0446872	0.459782	0	0	0	0	0.0675273
1514	ACCTGGC	0	0.141739	0.315652	0.0147826	0.0791304	0.595652	0	0	0	0	0.166957
1515	ACCTGGG	0	0.208984	0.0234375	0.0634766	0.105469	0.43457	0	0	0	0	0.12793
1516	ACCTGGT	0	0.0582227	0.178754	0.118488	0.0061287	0.363636	0.507661	0	0	0	0.141982
1517	ACCTGTA	0	0.0996819	0.466596	0.108165	0.152704	0.490986	0.139979	0	0	0	0.104984
1518	ACCTGTC	0	0.0783758	0.247403	0.0472144	0.1322	0.525024	0	0.01322	0	0.00283286	0.143532
1519	ACCTGTG	0	0.175764	0	0.0283843	0.0240175	0.34607	0	0	0	0	0.132096
1520	ACCTGTT	0	0.392857	0.787088	0.869505	0.233516	0.457418	0.854396	0	0	0.230769	0.0343407
1521	ACCTTAA	0	0.150715	0.369637	0.0660066	0.168317	0.554455	0	0.039604	0	0	0.158416
1522	ACCTTAC	0	0.122021	0.784557	0.0123928	0.0219256	0.614871	0	0	0	0	0.125834
1523	ACCTTAG	0	0.284797	0.00428266	0	0.0556745	0.456103	0	0	0	0	0.0342612
1524	ACCTTAT	0	0	0.482168	0.0328103	0.0713267	0.46933	0.463623	0	0	0	0.0599144
1525	ACCTTCA	0	0.0411523	0.620576	0.0526749	0.0674897	0.539918	0.0304527	0	0	0	0.0740741
1526	ACCTTCC	0	0	0.312191	0.0403624	0.222405	0.532949	0.0189456	0	0	0	0.179572
1527	ACCTTCG	0	0.0902935	0	0	0.0530474	0.00451467	0	0	0	0	0.0981941
1528	ACCTTCT	0	0.14978	0.818502	0.431718	0.151542	0.58326	0.826432	0.103965	0	0	0.128634
1529	ACCTTGA	0	0.137014	0.345603	0.0357873	0.153374	0.646217	0	0	0	0	0.153374
1530	ACCTTGC	0	0.0609319	0	0.0295699	0.0976703	0.0913978	0	0	0	0	0.162186
1531	ACCTTGG	0	0.360765	0.295927	0.104738	0.171239	0.647548	0	0	0	0	0.186201
1532	ACCTTGT	0	0.26999	0.444444	0.0571132	0.0965732	0.643821	0.193146	0	0	0	0.101765
1533	ACCTTTA	0	0.0398352	0.703297	0.0989011	0.0934066	0.523352	0.0934066	0.0164835	0	0	0.152473
1534	ACCTTTC	0	0.0798722	0.339723	0.0532481	0.149095	0.591054	0	0	0	0.0127796	0.138445
1535	ACCTTTG	0	0.263941	0.256506	0	0	0.608426	0	0	0	0	0.023544
1536	ACCTTTT	0.113692	0.0892421	0.858191	0.803178	0.130807	0.584352	0.897311	0	0	0	0.165037
1537	ACGAAAA	0	0	0	0	0.0281407	0.425126	0	0	0	0	0.112563
1538	ACGAAAC	0	0	0.136598	0	0.0859107	0.467354	0	0	0	0	0.0171821
1539	ACGAAAG	0	0.254054	0.292973	0	0.101622	0.598919	0	0	0	0	0.111351
1540	ACGAAAT	0	0	0.276622	0	0.0575275	0.331701	0	0	0	0	0.0318237
1541	ACGAACA	0	0.0502959	0.705128	0.0621302	0.0433925	0.477318	0.00295858	0.00887574	0	0	0.162722
1542	ACGAACC	0	0	0.204665	0.0120391	0.0466516	0.249812	0	0	0	0	0.174567
1543	ACGAACG	0	0.313531	0.19637	0.10066	0.112211	0.556106	0	0	0	0	0.19637
1544	ACGAACT	0	0.143246	0.841342	0.0562103	0.176791	0.381686	0.0317316	0.104261	0	0	0.140526
1545	ACGAAGA	0	0	0.110902	0.0422932	0.012218	0.569549	0	0	0	0	0.0704887
1546	ACGAAGC	0	0.0790306	0.336143	0.0136986	0.0316122	0.567966	0	0	0	0	0.101159
1547	ACGAAGG	0	0.18732	0.231508	0.0634006	0.0662824	0.560999	0	0	0	0	0.0951009
1548	ACGAAGT	0	0	0.277218	0.00907258	0.0806452	0.518145	0	0	0	0	0
1549	ACGAATA	0	0.0381544	0.578527	0.0763088	0.162378	0.4126	0	0	0	0.0204082	0.168589
1550	ACGAATC	0	0	0.10742	0.0675526	0.0232558	0.465116	0	0	0	0	0.0930233
1551	ACGAATG	0	0	0	0.0874317	0.0448087	0	0	0	0	0	0.177049
1552	ACGAATT	0	0.0691004	0.778357	0.0599739	0.0990874	0.365059	0.288136	0	0	0	0.0586701
1553	ACGACAA	0	0	0	0.0469099	0.0305287	0.0573343	0	0	0	0	0.163812
1554	ACGACAC	0	0	0	0.055601	0.0858545	0.210139	0	0	0	0	0.098937
1555	ACGACAG	0	0	0	0	0.047836	0.174639	0	0	0	0	0.0508732
1556	ACGACAT	0	0	0	0.0258112	0.126844	0	0	0	0	0	0.123156
1557	ACGACCA	0	0	0.152973	0.0627923	0.10354	0.0794923	0	0	0	0	0.191049
1558	ACGACCC	0	0	0	0.107632	0.0136986	0	0	0	0	0	0.15362
1559	ACGACCG	0	0.148633	0.357907	0.0802616	0.12069	0.566587	0	0	0	0	0.19025
1560	ACGACCT	0	0	0	0	0.0241779	0	0	0	0	0	0.0435203
1561	ACGACGA	0	0.0438312	0.117695	0.132305	0.164773	0.44724	0	0	0	0	0.231331
1562	ACGACGC	0	0.0288625	0.236842	0.0611205	0.191002	0.547538	0	0	0	0	0.214771
1563	ACGACGG	0	0	0	0	0.167053	0	0	0	0	0	0.147718
1564	ACGACGT	0	0	0	0	0.0930979	0.289727	0	0	0	0	0.122793
1565	ACGACTA	0	0	0	0	0.0428571	0	0	0	0	0	0.00672269
1566	ACGACTC	0	0	0	0.0154976	0.0725938	0	0	0	0	0	0.137847
1567	ACGACTG	0	0	0	0	0.0926871	0	0	0	0	0	0.0782313
1568	ACGACTT	0	0	0	0.0430108	0.0346476	0	0	0	0	0	0.0525687
1569	ACGAGAA	0	0	0	0	0.104288	0.312865	0.0165692	0.00389864	0	0	0.137427
1570	ACGAGAC	0	0	0	0	0.0865672	0.136318	0	0	0	0	0.0318408
1571	ACGAGAG	0	0.204453	0.0516194	0	0	0.535425	0	0	0	0	0
1572	ACGAGAT	0	0	0	0	0.122183	0	0	0	0	0	0.0676157
1573	ACGAGCA	0	0.0863764	0.344803	0.0379213	0.156601	0.578652	0.792837	0	0	0	0.167135
1574	ACGAGCC	0	0	0	0	0.0685805	0.473684	0.0861244	0	0	0	0.0940989
1575	ACGAGCG	0	0.363766	0.302425	0.151926	0.161912	0.605563	0	0	0	0	0.219686
1576	ACGAGCT	0	0.123099	0.409848	0.0441709	0.0912382	0.534395	0.038378	0	0	0	0.15134
1577	ACGAGGA	0	0	0	0.00533333	0	0.352	0	0	0	0	0
1578	ACGAGGC	0	0.0304276	0.147204	0.00575658	0.0690789	0.566612	0	0	0	0	0.0246711
1579	ACGAGGG	0	0.180691	0.19752	0	0	0.568645	0	0	0	0	0.142604
1580	ACGAGGT	0	0	0	0.00437828	0.14711	0.239054	0	0	0	0	0.12697
1581	ACGAGTA	0	0	0.493388	0	0.0264496	0.49237	0.0803662	0	0	0	0.12411
1582	ACGAGTC	0	0	0.211849	0	0.0906643	0.529623	0	0	0	0	0.067325
1583	ACGAGTG	0	0	0	0.0453649	0.0788955	0.167653	0	0	0	0	0.056213
1584	ACGAGTT	0	0.018315	0.721612	0	0.0610501	0.284493	0	0	0	0	0.028083
1585	ACGATAA	0	0	0.170421	0	0.0186092	0.286974	0	0	0	0	0.0470127
1586	ACGATAC	0	0	0.289452	0	0.0212592	0.427637	0	0	0	0	0.0744072
1587	ACGATAG	0	0.239386	0.258356	0	0.101174	0.609756	0	0	0	0	0.0831075
1588	ACGATAT	0	0	0.346154	0.0267094	0.132479	0.259615	0	0	0	0	0.143162
1589	ACGATCA	0	0	0.471037	0	0.0320122	0.23628	0	0	0	0	0.03125
1590	ACGATCC	0	0	0	0	0.0209953	0.172628	0	0	0	0	0.096423
1591	ACGATCG	0	0.323374	0.220562	0.107206	0.140598	0.589631	0	0	0	0	0.207381
1592	ACGATCT	0	0.0334076	0.724573	0.108389	0.134373	0.407572	0.129918	0	0.00890869	0.0193022	0.205642
1593	ACGATGA	0	0	0	0.0427184	0.104854	0.336893	0	0	0	0	0.0912621
1594	ACGATGC	0	0.158494	0.290718	0	0.0341506	0.576182	0	0	0	0	0.0823117
1595	ACGATGG	0	0.226344	0.26268	0.00302801	0.139288	0.547313	0	0	0	0	0.180924
1596	ACGATGT	0	0	0.128385	0	0.0822467	0.355065	0	0	0	0	0.0361083
1597	ACGATTA	0	0	0.589005	0	0.0052356	0.29712	0	0	0	0	0.026178
1598	ACGATTC	0	0	0.0927292	0	0.107482	0.4647	0	0	0	0	0.0189673
1599	ACGATTG	0	0	0	0.0147783	0.0995074	0	0	0	0	0	0.114286
1600	ACGATTT	0	0	0.829569	0.0698152	0.145791	0.38193	0.159138	0	0	0	0.154004
1601	ACGCAAA	0	0	0.186567	0.113006	0.172708	0.485075	0	0.0309168	0	0	0.0895522
1602	ACGCAAC	0	0	0.520309	0.0696325	0.119923	0.451644	0	0	0	0	0.188588
1603	ACGCAAG	0	0.285203	0.26969	0.0417661	0.122912	0.637232	0	0	0	0	0.199284
1604	ACGCAAT	0	0	0.348252	0.0601399	0.00979021	0.413986	0	0	0	0	0.0405594
1605	ACGCACA	0	0	0.519112	0.00123305	0.0382244	0.436498	0	0	0	0	0.0752158
1606	ACGCACC	0	0	0.1974	0.0308692	0.185215	0.419984	0	0	0	0	0.227457
1607	ACGCACG	0	0.273585	0.0513627	0.00943396	0.113208	0.520964	0	0	0	0	0.204403
1608	ACGCACT	0	0.0647482	0.722508	0.0894142	0.133607	0.468654	0.0544707	0.0349435	0	0	0.181912
1609	ACGCAGA	0	0.0249729	0.161781	0	0	0.52443	0	0	0	0	0
1610	ACGCAGC	0	0.182131	0.340206	0	0.10882	0.607102	0	0	0	0	0.150057
1611	ACGCAGG	0	0.177329	0.351291	0.00897868	0.181818	0.594837	0	0	0	0	0.188552
1612	ACGCAGT	0	0.118149	0.355664	0.0219245	0.129111	0.552984	0	0	0	0	0.0560292
1613	ACGCATA	0	0	0.480441	0.0130391	0.12337	0.500502	0	0	0	0	0.140421
1614	ACGCATC	0	0	0.134993	0	0.0524246	0.432503	0	0	0	0	0.051114
1615	ACGCATG	0	0.17801	0.289267	0.132199	0.200262	0.624346	0	0	0	0	0.223822
1616	ACGCATT	0	0	0.649916	0	0.0201005	0.445561	0.0971524	0	0	0	0.0351759
1617	ACGCCAA	0	0	0.1139	0.03861	0	0.32529	0	0.0173745	0	0	0.0936293
1618	ACGCCAC	0	0.0204479	0.330088	0.0584226	0.14703	0.416748	0	0	0.00389484	0	0.174294
1619	ACGCCAG	0	0.256831	0.419854	0.0564663	0.102914	0.613843	0	0	0	0.0336976	0.177596
1620	ACGCCAT	0	0	0.26096	0.0114823	0.0824635	0.265136	0	0	0	0	0.0177453
1621	ACGCCCA	0	0	0.465503	0.15877	0.200333	0.394015	0.00831255	0	0	0	0.164589
1622	ACGCCCC	0	0	0.0469108	0.0663616	0.144165	0.194508	0.227689	0	0	0	0.163616
1623	ACGCCCG	0	0.287215	0.30648	0	0.033275	0.539405	0	0	0	0	0.0455342
1624	ACGCCCT	0	0.0519774	0.684746	0.0146893	0.153672	0.416949	0.0293785	0.0338983	0	0	0.186441
1625	ACGCCGA	0	0.0821622	0.238919	0.148108	0.12973	0.571892	0	0.0421622	0	0	0.27027
1626	ACGCCGC	0	0.102086	0.416026	0.0779363	0.1427	0.596048	0	0	0	0	0.187706
1627	ACGCCGG	0	0.0102564	0.0923077	0.0164103	0.0594872	0.437949	0	0	0	0	0.144615
1628	ACGCCGT	0	0.174777	0.481629	0.0675273	0.211519	0.616683	0	0	0	0.040715	0.20854
1629	ACGCCTA	0	0.0427163	0.476451	0	0.033954	0.346112	0	0	0	0	0.120482
1630	ACGCCTC	0	0	0	0.113118	0.206274	0	0	0	0	0	0.169202
1631	ACGCCTG	0	0	0	0.0524017	0.0491266	0	0	0	0	0	0.117904
1632	ACGCCTT	0	0.0155587	0.710042	0.127298	0.213579	0.322489	0.0339463	0	0	0	0.0990099
1633	ACGCGAA	0	0.152249	0.403691	0	0.0784314	0.535179	0	0	0	0	0.107266
1634	ACGCGAC	0	0.0547667	0.0476673	0	0.0973631	0.522312	0	0	0	0	0.133874
1635	ACGCGAG	0	0.00109769	0.0384193	0	0.129528	0.447859	0	0	0	0	0.106476
1636	ACGCGAT	0	0.191932	0.292176	0.0709046	0	0.517115	0	0	0	0	0.0415648
1637	ACGCGCA	0	0.31179	0.474236	0.0637555	0.10655	0.587773	0.0270742	0	0	0.0419214	0.220087
1638	ACGCGCC	0.0367454	0.215223	0.460192	0.0997375	0.134733	0.567804	0	0.0428696	0	0.0446194	0.215223
1639	ACGCGCG	0	0.0210623	0	0.010989	0.169414	0	0	0	0	0	0.222527
1640	ACGCGCT	0	0.283611	0.517174	0.0186457	0.14524	0.646712	0	0	0	0	0.155054
1641	ACGCGGA	0	0.199443	0.364564	0.111317	0.167904	0.545455	0	0	0	0	0.133581
1642	ACGCGGC	0	0.180019	0.268615	0.0273327	0.0527804	0.540999	0	0	0	0	0.0791706
1643	ACGCGGG	0	0.180105	0.284817	0.0052356	0.0774869	0.584293	0	0	0	0	0.0795812
1644	ACGCGGT	0	0.19883	0.366472	0.0721248	0.161793	0.503899	0	0	0	0	0.168616
1645	ACGCGTA	0	0.214286	0.544496	0	0.0468384	0.586651	0	0	0	0	0.0175644
1646	ACGCGTC	0	0.350254	0.425381	0	0.117766	0.620305	0	0	0.00507614	0	0.113706
1647	ACGCGTG	0	0.254857	0.378286	0.0754286	0.137143	0.482286	0	0	0	0	0.129143
1648	ACGCGTT	0	0.224843	0.52673	0	0	0.545597	0	0	0	0	0
1649	ACGCTAA	0	0	0.261462	0	0.0755886	0.390335	0	0	0	0	0
1650	ACGCTAC	0	0.223735	0.768482	0.0544747	0.14786	0.475681	0	0	0	0	0.178988
1651	ACGCTAG	0	0.210153	0.303424	0.0141677	0	0.595041	0	0	0	0	0.0661157
1652	ACGCTAT	0	0.039604	0.461103	0.0254597	0.0947666	0.410184	0	0	0	0	0.0438472
1653	ACGCTCA	0	0.00258398	0.590009	0	0.124031	0.415159	0	0	0	0	0.121447
1654	ACGCTCC	0	0	0	0.0616197	0.129401	0	0	0.00264085	0	0	0.192782
1655	ACGCTCG	0	0.282309	0.0991217	0.0376412	0.0790464	0.513174	0	0	0	0	0.101631
1656	ACGCTCT	0	0	0.744337	0	0.0560949	0.432578	0	0	0	0	0.0755124
1657	ACGCTGA	0	0	0	0	0.0472637	0	0	0	0	0	0
1658	ACGCTGC	0	0.126824	0.200898	0	0	0.454545	0	0	0	0	0.109989
1659	ACGCTGG	0	0.0501139	0.225513	0	0	0.517084	0	0	0	0	0.0854214
1660	ACGCTGT	0	0	0.059952	0	0.0959233	0.189448	0	0	0	0	0.0479616
1661	ACGCTTA	0	0.030303	0.584848	0.118182	0.128788	0.433333	0	0	0	0	0
1662	ACGCTTC	0	0	0.238037	0.0588957	0.0981595	0.507975	0	0.0147239	0.0343558	0	0.170552
1663	ACGCTTG	0	0.14418	0.420635	0.0701058	0.0515873	0.492063	0	0	0	0	0.0767196
1664	ACGCTTT	0	0.0126939	0.818054	0	0	0.459803	0.0550071	0	0	0	0
1665	ACGGAAA	0	0	0	0.0398707	0.113147	0.253233	0	0	0	0	0.0484914
1666	ACGGAAC	0	0	0	0.0499529	0.167766	0.226202	0	0.00942507	0	0	0.106503
1667	ACGGAAG	0	0.353155	0.264563	0	0.0703883	0.609223	0	0	0	0	0.0885922
1668	ACGGAAT	0	0	0	0.0117801	0.160995	0	0	0	0	0	0.11911
1669	ACGGACA	0	0	0	0	0.0886752	0	0	0	0	0	0.0961538
1670	ACGGACC	0	0	0	0.0453421	0.129431	0	0	0	0	0	0.0824402
1671	ACGGACG	0	0.309375	0.3875	0.0395833	0.0364583	0.575	0	0	0	0	0.136458
1672	ACGGACT	0	0	0.14703	0.0223953	0.137293	0	0	0	0	0	0.191821
1673	ACGGAGA	0	0	0	0	0	0.40678	0	0	0	0	0.0372881
1674	ACGGAGC	0	0.139401	0.274194	0.0126728	0.0852535	0.504608	0	0	0	0	0.139401
1675	ACGGAGG	0	0.0368488	0.228717	0	0.0508259	0.574333	0	0	0	0	0.0787802
1676	ACGGAGT	0	0.0125628	0.169598	0	0.110553	0.430905	0	0	0	0	0.140704
1677	ACGGATA	0	0	0	0.0460879	0.0718114	0	0	0.0107181	0	0	0.0278671
1678	ACGGATC	0	0	0	0	0.0880759	0	0	0	0	0	0.0392954
1679	ACGGATG	0	0.00831025	0	0	0.0526316	0.34349	0	0	0	0	0.0720222
1680	ACGGATT	0	0	0.448889	0.103704	0.0933333	0	0.0281481	0.0266667	0	0	0.174815
1681	ACGGCAA	0	0	0	0	0.0851675	0.419139	0	0	0	0	0.0583732
1682	ACGGCAC	0	0	0.180991	0.0728008	0.0819009	0.375126	0	0	0	0	0.205258
1683	ACGGCAG	0	0.246112	0.301921	0.0695334	0.0860018	0.542543	0	0	0	0	0.153705
1684	ACGGCAT	0	0	0	0.0883495	0.13301	0.0194175	0	0.023301	0	0	0.0864078
1685	ACGGCCA	0	0	0.383756	0.0678092	0.130402	0.346498	0.0216095	0	0	0	0.120715
1686	ACGGCCC	0	0	0	0.065662	0.137783	0.193757	0	0	0	0.0129171	0.142088
1687	ACGGCCG	0	0.37037	0.305185	0.0518519	0.14	0.560741	0	0.00148148	0	0	0.176296
1688	ACGGCCT	0	0	0.461704	0	0.0280475	0.176915	0	0.0496224	0	0	0.142395
1689	ACGGCGA	0	0.205849	0	0	0.0922385	0.373453	0	0	0	0	0.0382452
1690	ACGGCGC	0	0.189331	0.0261506	0.0240586	0.160042	0.375523	0	0	0	0	0.154812
1691	ACGGCGG	0	0.249787	0.29838	0.14919	0.180733	0.530264	0	0	0	0.00767263	0.292413
1692	ACGGCGT	0	0.321161	0.189139	0.0159176	0.134831	0.420412	0	0	0	0	0.161049
1693	ACGGCTA	0	0	0.376122	0	0.189408	0.347397	0	0.005386	0	0	0.109515
1694	ACGGCTC	0	0.0442087	0.129973	0.0689655	0.198939	0.335102	0	0	0	0.0857648	0.109637
1695	ACGGCTG	0	0	0	0.0584158	0.10198	0	0	0	0	0	0.122772
1696	ACGGCTT	0	0.03875	0.53875	0.05375	0.1375	0.23	0	0	0	0	0.19375
1697	ACGGGAA	0	0	0	0.0399088	0.100342	0	0	0	0	0	0.148233
1698	ACGGGAC	0	0	0	0	0.1801	0	0	0	0	0	0.0975124
1699	ACGGGAG	0	0.245829	0.225806	0	0.0611791	0.479422	0	0	0	0	0.155729
1700	ACGGGAT	0	0	0	0.00113895	0.136674	0	0	0	0	0	0.095672
1701	ACGGGCA	0	0	0.22637	0.0436855	0.17633	0.375695	0.103257	0	0	0	0.181096
1702	ACGGGCC	0	0	0	0.0575731	0.0974314	0.064659	0	0	0	0	0.139061
1703	ACGGGCG	0	0.162113	0	0	0.0865209	0.0619308	0	0	0	0	0.144809
1704	ACGGGCT	0	0	0.427382	0.0111008	0.112858	0.413506	0	0	0	0	0.156337
1705	ACGGGGA	0	0	0	0	0.0947562	0	0	0.0367985	0	0	0.0781969
1706	ACGGGGC	0	0	0	0.00166528	0.159034	0	0	0	0	0	0.109908
1707	ACGGGGG	0	0	0	0	0.0754332	0	0	0	0	0	0.126402
1708	ACGGGGT	0	0	0	0.0326609	0.15562	0	0	0	0	0	0.108549
1709	ACGGGTA	0	0	0.204372	0.0295082	0.0273224	0	0	0	0	0	0.111475
1710	ACGGGTC	0	0	0.191675	0.0658277	0.0997096	0.207164	0	0	0	0	0.0677638
1711	ACGGGTG	0	0.244086	0.269892	0.145161	0.236559	0.510753	0	0	0	0	0.168817
1712	ACGGGTT	0	0	0.423529	0	0.118954	0	0	0	0	0	0.118954
1713	ACGGTAA	0	0	0.0111982	0.0145577	0.0167973	0.191489	0	0	0	0	0.0111982
1714	ACGGTAC	0	0	0.24955	0.054955	0.116216	0.286486	0	0	0	0	0.063964
1715	ACGGTAG	0	0.332632	0.372632	0	0.144211	0.615789	0	0	0	0	0.134737
1716	ACGGTAT	0	0	0	0	0.13865	0	0	0	0	0	0.0711656
1717	ACGGTCA	0	0	0.461422	0.0332829	0.0824508	0.33056	0.00075643	0	0	0	0.107413
1718	ACGGTCC	0	0	0.0962025	0	0.150211	0.179747	0.0843882	0	0	0	0.222785
1719	ACGGTCG	0	0.241339	0	0	0.00808314	0.399538	0	0	0	0	0
1720	ACGGTCT	0	0.0449915	0.675722	0.073854	0.0865874	0.39983	0	0	0	0	0.165535
1721	ACGGTGA	0	0.0550265	0.308995	0.021164	0.154497	0.474074	0	0	0	0	0.0973545
1722	ACGGTGC	0	0.227642	0.336382	0	0.0965447	0.569106	0	0	0	0	0.0985772
1723	ACGGTGG	0	0.21784	0.332394	0.119249	0.160563	0.569953	0	0	0	0	0.157746
1724	ACGGTGT	0	0	0.339557	0	0.0886814	0.389732	0	0	0	0	0.0770128
1725	ACGGTTA	0	0	0.410256	0	0.105263	0.0728745	0.0688259	0	0	0	0.0728745
1726	ACGGTTC	0	0	0.27381	0	0.0595238	0.1	0	0	0	0	0.0321429
1727	ACGGTTG	0	0.0111483	0	0.0880713	0.231884	0.336678	0	0	0	0	0.148272
1728	ACGGTTT	0	0	0.675734	0.0892274	0.154516	0	0.0108814	0.0217628	0	0.0282916	0.0946681
1729	ACGTAAA	0	0	0.0152749	0	0.0285132	0.44501	0	0	0	0	0.112016
1730	ACGTAAC	0	0.103448	0.567151	0	0.169691	0.475499	0	0.0471869	0	0	0.176044
1731	ACGTAAG	0	0.27414	0.281909	0.00332963	0.0654828	0.63929	0	0	0	0	0.128746
1732	ACGTAAT	0.05	0.2375	0.539773	0.588636	0.342045	0.484091	0.918182	0.0795455	0	0.0636364	0.185227
1733	ACGTACA	0	0	0.627601	0.033954	0.0186199	0.428258	0	0	0	0	0.0547645
1734	ACGTACC	0	0	0.222935	0.0593424	0.124298	0.380112	0.0777867	0	0	0	0.107458
1735	ACGTACG	0	0.361963	0.248904	0.0771253	0.0981595	0.564417	0	0	0	0	0.127082
1736	ACGTACT	0.280617	0.226615	0.838959	0.878496	0.64513	0.496625	0.91514	0.0385728	0.0135005	0.0858245	0.157184
1737	ACGTAGA	0	0	0.117352	0.0521565	0.0220662	0.508526	0	0	0	0	0.0912738
1738	ACGTAGC	0	0.193305	0.329374	0	0.0928726	0.586393	0	0	0	0	0.104752
1739	ACGTAGG	0	0.0737968	0.22139	0	0.103743	0.588235	0	0	0	0	0.0887701
1740	ACGTAGT	0	0	0.331473	0.285714	0.190848	0.457589	0.899554	0.00223214	0	0	0.0993304
1741	ACGTATA	0	0	0.642586	0.0494297	0.129278	0.369772	0.0522814	0.00665399	0	0	0.0988593
1742	ACGTATC	0	0	0.0416667	0	0.0404412	0.405637	0	0	0	0	0.0220588
1743	ACGTATG	0	0	0.149367	0	0.0253165	0.496203	0	0	0	0	0.0531646
1744	ACGTATT	0.86053	0.44212	0.878661	0.902371	0.898187	0.391911	0.924686	0	0.0627615	0.316597	0
1745	ACGTCAA	0	0	0.13444	0.0473029	0.046473	0.412448	0	0	0	0	0.141079
1746	ACGTCAC	0	0.00709849	0.251109	0.0727595	0.145519	0.510204	0	0.0133097	0	0	0.208518
1747	ACGTCAG	0	0.192136	0.244861	0	0.0500447	0.602324	0	0	0	0	0.0991957
1748	ACGTCAT	0	0	0.362466	0	0.128795	0.319227	0.26035	0	0	0	0.174793
1749	ACGTCCA	0	0.0196767	0.530569	0.172874	0.182713	0.421644	0.13844	0	0	0	0.141954
1750	ACGTCCC	0	0	0.0909091	0.0971074	0.224174	0.332645	0.017562	0	0	0	0.214876
1751	ACGTCCG	0	0.331676	0.297585	0.071733	0.0795455	0.617898	0	0	0	0	0.0788352
1752	ACGTCCT	0	0.0215606	0.734086	0.135524	0.156057	0.405544	0.607803	0	0	0	0.158111
1753	ACGTCGA	0	0.207951	0.412844	0.0346585	0.0530071	0.589195	0	0	0	0	0.156983
1754	ACGTCGC	0	0.267337	0.426131	0.0190955	0.0713568	0.555779	0	0	0	0.0150754	0.19598
1755	ACGTCGG	0	0.0375626	0.134391	0	0.117696	0.380634	0	0.0617696	0	0	0.176962
1756	ACGTCGT	0	0.210019	0.460501	0.0433526	0.0780347	0.560694	0.0346821	0	0	0	0.083815
1757	ACGTCTA	0	0	0.570931	0.0252393	0.0931245	0.416884	0.117493	0.00261097	0	0	0.119234
1758	ACGTCTC	0	0	0.09319	0.0215054	0.100358	0.259857	0.00806452	0	0	0	0.0743728
1759	ACGTCTG	0	0	0	0	0.0490909	0	0	0	0	0	0.0554545
1760	ACGTCTT	0.0293367	0.0433673	0.778061	0.658163	0.288265	0.297194	0.872449	0	0	0	0.122449
1761	ACGTGAA	0	0	0.0864067	0.0979979	0.0590095	0.356164	0.0337197	0	0	0	0.1549
1762	ACGTGAC	0	0	0	0.0246792	0.128332	0.300099	0	0.0138203	0	0	0.0937808
1763	ACGTGAG	0	0.269474	0.174737	0.0210526	0.0452632	0.565263	0	0	0	0	0.122105
1764	ACGTGAT	0	0	0	0	0	0	0.841085	0	0	0	0.0671835
1765	ACGTGCA	0	0.242525	0.446844	0.0581395	0.127076	0.567276	0.0689369	0	0	0	0.0307309
1766	ACGTGCC	0	0	0.133843	0	0.104207	0.427342	0	0	0	0	0.126195
1767	ACGTGCG	0	0	0	0.0427984	0.146502	0	0	0	0	0	0.17284
1768	ACGTGCT	0	0.22638	0.53695	0.232928	0.080449	0.577175	0.864359	0	0	0	0.109448
1769	ACGTGGA	0	0.00556586	0.231911	0	0.141929	0.446197	0	0.0213358	0	0	0.236549
1770	ACGTGGC	0	0.180567	0.38865	0.027515	0.0739467	0.649183	0	0	0	0	0.186586
1771	ACGTGGG	0	0.197734	0.352214	0.069001	0.084449	0.54171	0	0	0	0	0.105046
1772	ACGTGGT	0	0.1331	0.434326	0.21979	0.204028	0.437828	0.789842	0	0	0.033275	0.191769
1773	ACGTGTA	0	0.0096463	0.429796	0	0.122186	0.390139	0.127546	0	0	0	0.109325
1774	ACGTGTC	0	0.0347667	0.203111	0.0512351	0.188472	0.462031	0	0	0	0	0.168344
1775	ACGTGTG	0	0.345377	0.144527	0.0063762	0.0276302	0.541977	0	0	0	0	0.10627
1776	ACGTGTT	0.23057	0.373057	0.760363	0.867876	0.569948	0.212435	0.896373	0	0	0.246114	0.0414508
1777	ACGTTAA	0	0	0.175311	0.0186722	0.06639	0.407676	0	0	0	0	0.141079
1778	ACGTTAC	0	0.0721739	0.705217	0	0.0991304	0.506087	0	0	0	0	0.143478
1779	ACGTTAG	0	0.348197	0.372865	0.0607211	0.108159	0.664137	0	0	0	0	0.14611
1780	ACGTTAT	0	0	0.442092	0.0909091	0.0261519	0.388543	0.630137	0	0	0	0.0660025
1781	ACGTTCA	0	0	0.599075	0	0.0894372	0.40478	0	0	0	0	0.0832691
1782	ACGTTCC	0	0	0	0	0.0606571	0.193766	0	0	0	0	0.0893008
1783	ACGTTCG	0	0.234927	0.133056	0.047817	0.0114345	0.533264	0	0	0	0	0.0634096
1784	ACGTTCT	0	0.0955631	0.81058	0.418942	0.15529	0.489761	0.840444	0	0	0	0.132253
1785	ACGTTGA	0	0	0.216393	0	0.111475	0.501639	0	0	0	0	0.112568
1786	ACGTTGC	0	0.207095	0.162033	0	0.05465	0.554171	0	0	0	0	0.122723
1787	ACGTTGG	0	0.195261	0.398104	0	0	0.581991	0	0	0	0	0.208531
1788	ACGTTGT	0	0.0771637	0.325339	0.0187696	0.11366	0.51512	0.279458	0	0	0	0.181439
1789	ACGTTTA	0	0.0668414	0.642202	0.0550459	0.0157274	0.460026	0	0	0	0	0.0419397
1790	ACGTTTC	0	0	0.216157	0	0.0862445	0.456332	0	0	0	0	0.0906114
1791	ACGTTTG	0	0.190065	0.278618	0	0.150108	0.560475	0	0	0	0	0.187905
1792	ACGTTTT	0.113122	0.132353	0.813348	0.808824	0.134615	0.375566	0.888009	0	0	0	0.125566
1793	ACTAAAA	0	0	0.104944	0.0381613	0.0728534	0.42758	0	0	0	0	0.0997398
1794	ACTAAAC	0	0	0.286344	0	0.0565345	0.477239	0	0	0	0	0.0954479
1795	ACTAAAG	0	0.264378	0.198516	0	0.0528757	0.589981	0	0	0	0	0.0528757
1796	ACTAAAT	0	0	0.399573	0	0.128205	0.440171	0.301282	0	0	0	0.115385
1797	ACTAACA	0	0.242502	0.780634	0.0642674	0.0805484	0.54156	0	0	0	0	0.0608398
1798	ACTAACC	0	0.0408035	0.354049	0	0.0665411	0.349655	0.0175769	0	0	0	0.0834903
1799	ACTAACG	0	0.304138	0	0.0131034	0.113793	0.513793	0	0	0	0	0.149655
1800	ACTAACT	0	0.287051	0.858034	0.0655226	0.119345	0.531201	0.585803	0	0	0	0.0795632
1801	ACTAAGA	0	0	0.200436	0.0145243	0.0377633	0.561365	0	0	0	0	0.10748
1802	ACTAAGC	0	0	0.258445	0.043205	0.0683425	0.605656	0	0	0	0	0.0597015
1803	ACTAAGG	0	0.0398374	0	0.0130081	0.0373984	0.526016	0	0	0	0	0.103252
1804	ACTAAGT	0	0	0.219064	0	0.0284281	0.545151	0.192308	0	0	0	0.0133779
1805	ACTAATA	0	0.0605822	0.693942	0.125885	0.097561	0.49882	0.0487805	0	0	0	0.06845
1806	ACTAATC	0	0	0.151818	0	0.0545455	0.486364	0	0	0	0	0.09
1807	ACTAATG	0	0.114372	0.277328	0	0	0.57996	0	0	0	0	0.0172065
1808	ACTAATT	0	0	0.82783	0	0.0978774	0.46934	0.752358	0	0	0	0.00471698
1809	ACTACAA	0	0.00376648	0.379159	0.105461	0.136849	0.510986	0	0	0	0	0.195857
1810	ACTACAC	0	0	0.389423	0	0.0762363	0.458104	0	0	0	0	0.183379
1811	ACTACAG	0	0.304348	0.48977	0.0121483	0.00639386	0.62532	0	0	0	0	0.0875959
1812	ACTACAT	0	0	0.280906	0	0.123625	0.220065	0.461489	0	0	0	0.0841424
1813	ACTACCA	0	0	0.587246	0.0631884	0.117101	0.324638	0.12	0.00985507	0	0	0.128116
1814	ACTACCC	0	0	0.261995	0.043412	0.134806	0.301599	0.290937	0	0	0	0.129474
1815	ACTACCG	0	0.358154	0.448873	0.0540115	0.124803	0.55742	0	0	0	0	0.171474
1816	ACTACCT	0	0.0233434	0.449548	0.0368976	0.112952	0.145331	0.328313	0	0	0	0.164157
1817	ACTACGA	0	0	0.345704	0.0171821	0.109966	0.582131	0	0	0	0	0.139519
1818	ACTACGC	0	0	0.272028	0.0272727	0.0503497	0.622378	0	0	0	0	0.122378
1819	ACTACGG	0	0	0.123705	0.00487508	0.0743449	0.422303	0	0	0	0	0.180378
1820	ACTACGT	0	0	0.243192	0.0145662	0.129196	0.412286	0.354655	0	0	0	0.100063
1821	ACTACTA	0	0	0.728625	0	0	0.46171	0	0	0	0	0.067658
1822	ACTACTC	0	0	0.332248	0.0130293	0.114007	0.394788	0	0	0	0	0.110098
1823	ACTACTG	0	0	0.159717	0.00424028	0.044523	0.312367	0	0	0	0	0.034629
1824	ACTACTT	0	0	0.858696	0.00889328	0.00592885	0.433794	0.738142	0	0	0	0.134387
1825	ACTAGAA	0	0	0.00561272	0	0.04116	0.492049	0	0	0	0	0.112254
1826	ACTAGAC	0	0	0	0.00749376	0.0474604	0.307244	0	0	0	0	0.092423
1827	ACTAGAG	0	0.300819	0.142964	0	0.0900968	0.593448	0	0	0	0	0.128071
1828	ACTAGAT	0	0	0.0729572	0.126459	0.115759	0.316148	0.132296	0.0564202	0	0	0.142996
1829	ACTAGCA	0	0.32772	0.540155	0.0615285	0.0822539	0.631477	0	0	0	0	0.110104
1830	ACTAGCC	0	0.0290487	0.283951	0	0	0.501816	0	0	0	0	0.060276
1831	ACTAGCG	0	0	0	0	0.0575307	0	0	0	0	0	0.0756303
1832	ACTAGCT	0	0.280654	0.611717	0.0435967	0.099455	0.64782	0.109673	0	0	0	0.112398
1833	ACTAGGA	0	0	0	0.037437	0.0719942	0.442045	0	0	0	0	0.134629
1834	ACTAGGC	0	0	0.135279	0	0.0298408	0.557692	0	0	0	0	0.0643236
1835	ACTAGGG	0	0.264123	0.324285	0.0212766	0.0696992	0.569332	0	0	0	0	0.151871
1836	ACTAGGT	0	0	0	0	0.0436747	0.100904	0.00301205	0	0	0	0.0331325
1837	ACTAGTA	0	0	0.565523	0.0765172	0.0721196	0.473175	0	0	0	0	0.0378188
1838	ACTAGTC	0	0	0.185103	0	0.0737463	0.548673	0	0	0	0	0.0678466
1839	ACTAGTG	0	0.316612	0.254112	0.0888158	0.0559211	0.606908	0	0	0	0	0.120888
1840	ACTAGTT	0	0.132132	0.740741	0.0700701	0.104104	0.427427	0.467467	0	0	0	0.102102
1841	ACTATAA	0	0.0855784	0.247227	0.0364501	0.110935	0.472266	0	0	0	0	0.088748
1842	ACTATAC	0	0.00677966	0.48678	0	0.121356	0.540339	0	0	0	0	0.136271
1843	ACTATAG	0	0.315678	0.31709	0	0.107345	0.675141	0	0	0	0	0.16596
1844	ACTATAT	0	0	0.480221	0.0726771	0.124195	0.49862	0.772769	0	0	0	0.124195
1845	ACTATCA	0	0	0.285963	0.0933875	0.0719258	0.146172	0	0	0	0	0.0603248
1846	ACTATCC	0	0.00291036	0.169965	0.114086	0.12631	0.437136	0	0.0488941	0	0	0.169965
1847	ACTATCG	0	0.306474	0.0323691	0.0495868	0.119835	0.516529	0	0	0	0	0.188705
1848	ACTATCT	0	0.0976071	0.823678	0.0604534	0.139798	0.533375	0.860202	0	0	0	0.111461
1849	ACTATGA	0	0	0.00974513	0.0277361	0.0652174	0.536732	0	0	0	0	0.0937031
1850	ACTATGC	0	0.284488	0.378909	0.0564071	0.142244	0.631514	0	0	0	0	0.215205
1851	ACTATGG	0	0.215067	0.302552	0.0164034	0.118469	0.664034	0	0	0	0	0.139733
1852	ACTATGT	0	0	0.337556	0.0119225	0.0104322	0.492548	0.710879	0	0	0	0.014158
1853	ACTATTA	0	0	0.645414	0	0.0145414	0.384787	0	0	0	0	0
1854	ACTATTC	0	0.0189681	0.193475	0.0091047	0.101669	0.570561	0	0	0	0	0.103945
1855	ACTATTG	0	0.154157	0.219532	0	0.0371267	0.602906	0	0	0	0	0.0920097
1856	ACTATTT	0	0.104341	0.838063	0.0951586	0.0984975	0.546745	0.888147	0.024207	0	0	0.0951586
1857	ACTCAAA	0	0	0.0655412	0	0.0516385	0.426018	0	0	0	0	0.0804369
1858	ACTCAAC	0	0	0.703353	0.033534	0.0859845	0.504729	0	0	0	0	0.0894239
1859	ACTCAAG	0	0.327623	0.14454	0	0.0289079	0.54818	0	0	0	0	0
1860	ACTCAAT	0	0	0.344346	0	0.0520966	0.419314	0.555273	0	0	0	0.0736976
1861	ACTCACA	0	0	0.629179	0.103343	0.145897	0.497467	0.0141844	0	0	0	0.152989
1862	ACTCACC	0	0	0.247216	0.0504826	0.125464	0.330364	0	0	0	0	0.143281
1863	ACTCACG	0	0.329043	0	0.0893001	0.0627514	0.437651	0	0	0	0	0.161706
1864	ACTCACT	0	0.0407785	0.790547	0.0240964	0.120482	0.531047	0.822984	0	0	0	0.0352178
1865	ACTCAGA	0	0.0265625	0.288281	0	0.104688	0.596875	0	0	0	0	0.0976562
1866	ACTCAGC	0	0.191715	0.325626	0.0818882	0.0558767	0.60501	0	0	0	0	0.0973025
1867	ACTCAGG	0	0.0140581	0.132146	0.0384255	0.0234302	0.546392	0	0	0	0	0.106842
1868	ACTCAGT	0	0.0523256	0.379845	0	0.0804264	0.592054	0.381783	0	0	0	0.0833333
1869	ACTCATA	0	0	0.501934	0	0.0618956	0.487427	0	0	0	0	0
1870	ACTCATC	0	0	0.186368	0.0159744	0.0937167	0.592119	0	0	0	0	0
1871	ACTCATG	0	0.235556	0.368889	0.0188889	0.0788889	0.648889	0	0	0	0	0.21
1872	ACTCATT	0.0385109	0.0949936	0.792041	0.155327	0.101412	0.544288	0.879332	0	0	0	0.0564827
1873	ACTCCAA	0	0	0.182815	0	0.0137112	0.398537	0	0	0	0	0.047532
1874	ACTCCAC	0	0	0.285586	0	0.12265	0.502238	0	0	0	0	0.0465533
1875	ACTCCAG	0	0.249804	0.299922	0.0219264	0.109632	0.628034	0	0	0	0	0.186374
1876	ACTCCAT	0	0	0.493776	0	0.0921162	0.444813	0.0257261	0	0	0	0.0987552
1877	ACTCCCA	0	0.0624551	0.605169	0.167983	0.0818378	0.409907	0.269203	0.0129218	0	0	0.150036
1878	ACTCCCC	0	0	0.220307	0.0105364	0.137931	0.297893	0.284483	0.00957854	0	0	0.151341
1879	ACTCCCG	0	0.225673	0	0.0303658	0.110421	0.4755	0	0	0	0	0.137336
1880	ACTCCCT	0	0	0.741107	0.083004	0.0494071	0.332016	0.249012	0	0	0	0.0217391
1881	ACTCCGA	0	0	0.086104	0.0059676	0.0750213	0.498721	0	0	0	0	0.0801364
1882	ACTCCGC	0	0.224813	0.388843	0.080766	0.1199	0.601166	0	0	0	0	0.25229
1883	ACTCCGG	0	0	0.0958589	0.00996933	0.109663	0.407975	0	0	0	0	0.170245
1884	ACTCCGT	0	0.0844156	0.373016	0.025974	0.106061	0.603896	0	0	0	0	0.0923521
1885	ACTCCTA	0	0.0405041	0.564356	0.0216022	0.141314	0.40234	0.0684068	0	0	0	0.0306031
1886	ACTCCTC	0	0	0	0.0595238	0.0785714	0.0547619	0	0	0	0	0.131746
1887	ACTCCTG	0	0.0362563	0.208263	0.00758853	0.112142	0.428331	0	0	0	0	0.13828
1888	ACTCCTT	0	0	0.762438	0.0360697	0.104478	0.412935	0.356965	0	0	0	0.0410448
1889	ACTCGAA	0	0.0103627	0.195855	0.0487047	0.0259067	0.543005	0	0	0	0	0.166839
1890	ACTCGAC	0	0	0.0285442	0	0.0599429	0.360609	0	0	0	0	0.0799239
1891	ACTCGAG	0	0.0504626	0	0.0798991	0.115223	0.531539	0	0	0	0	0.216148
1892	ACTCGAT	0	0	0.162996	0.0165198	0.103524	0.322687	0.0462555	0	0	0	0.164097
1893	ACTCGCA	0	0.192163	0.525998	0.0761115	0.0610399	0.611153	0	0	0	0	0.124341
1894	ACTCGCC	0	0.0474979	0.234097	0	0.0517388	0.491094	0	0	0	0	0.0695505
1895	ACTCGCG	0	0	0	0.00482703	0.0804505	0	0	0	0	0	0.101368
1896	ACTCGCT	0	0.155216	0.59542	0	0	0.582697	0.163698	0	0	0	0.105174
1897	ACTCGGA	0	0	0.0400962	0.0232558	0.119487	0.381716	0	0	0	0	0.0906175
1898	ACTCGGC	0	0.171384	0.377358	0	0.112421	0.632862	0	0	0	0	0.0927673
1899	ACTCGGG	0	0.1662	0.207283	0.0354809	0	0.598506	0	0	0	0	0.0887021
1900	ACTCGGT	0	0	0.117424	0	0	0.369318	0	0	0	0	0.0123106
1901	ACTCGTA	0	0.0708583	0.536926	0.0459082	0.0469062	0.53493	0.00898204	0	0	0	0.0798403
1902	ACTCGTC	0	0.114894	0.302979	0	0.160851	0.548085	0	0.0365957	0	0	0.118298
1903	ACTCGTG	0	0.271762	0.238854	0	0	0.547771	0	0	0	0	0.0265393
1904	ACTCGTT	0	0.0359281	0.77006	0	0.0982036	0.51976	0.583234	0	0	0	0
1905	ACTCTAA	0	0.0466223	0.338725	0.0818268	0.0732636	0.549001	0.0294957	0.00475737	0	0	0.179829
1906	ACTCTAC	0	0.164778	0.796861	0.0287707	0.147341	0.537053	0	0.0200523	0	0	0.0775937
1907	ACTCTAG	0	0.349177	0.334552	0.111517	0.148995	0.590494	0	0	0	0	0.153565
1908	ACTCTAT	0	0.0364964	0.490268	0.0145985	0.10219	0.441606	0	0	0	0	0.06691
1909	ACTCTCA	0	0	0.5798	0.0663069	0.0709329	0.424056	0	0	0	0	0.0454896
1910	ACTCTCC	0	0.115532	0	0.0918133	0.133894	0	0	0.00994644	0	0	0.200459
1911	ACTCTCG	0	0.239193	0	0	0.0912584	0.433237	0	0	0	0	0.104707
1912	ACTCTCT	0	0.149171	0.799526	0.106551	0.168903	0.446725	0.339384	0.0947119	0	0	0.135754
1913	ACTCTGA	0	0	0.131731	0.0711538	0.075	0.376923	0	0	0	0	0.0653846
1914	ACTCTGC	0	0.332786	0.388661	0.0451931	0.074774	0.645029	0	0	0	0.0764174	0.122432
1915	ACTCTGG	0	0.223022	0.426059	0	0.179856	0.593125	0	0	0	0	0.130296
1916	ACTCTGT	0	0.0504762	0.459048	0	0.112381	0.512381	0	0	0	0	0.0895238
1917	ACTCTTA	0	0	0.678996	0.0805812	0.0726552	0.550859	0	0	0	0	0.0211361
1918	ACTCTTC	0	0	0.288401	0.0114943	0.112853	0.551724	0	0	0	0	0.07628
1919	ACTCTTG	0	0.295567	0.646305	0.0206897	0.159606	0.616749	0	0	0	0	0.192118
1920	ACTCTTT	0	0.0551643	0.826291	0	0.0481221	0.49061	0.470657	0	0	0	0.0410798
1921	ACTGAAA	0	0	0	0.0867107	0.127238	0.0301602	0.00282752	0.0188501	0	0	0.154571
1922	ACTGAAC	0	0	0	0	0.106329	0	0	0	0	0	0.0978903
1923	ACTGAAG	0	0.348165	0.25584	0	0.112347	0.628476	0	0	0	0	0.0533927
1924	ACTGAAT	0	0	0	0.00127877	0	0	0	0	0	0	0
1925	ACTGACA	0	0	0	0.0666004	0.0944334	0	0	0	0	0	0.133201
1926	ACTGACC	0	0	0	0.111111	0.0966811	0	0	0	0	0	0.206349
1927	ACTGACG	0	0.277521	0.301573	0	0.0277521	0.60222	0	0	0	0	0
1928	ACTGACT	0	0	0	0	0.0847458	0	0	0	0	0	0
1929	ACTGAGA	0	0	0	0	0.0626168	0.448598	0	0	0	0	0.0682243
1930	ACTGAGC	0	0	0	0	0.0911885	0.0122951	0	0	0	0	0.0614754
1931	ACTGAGG	0	0.153	0.267	0.05	0.138	0.593	0	0	0	0	0.198
1932	ACTGAGT	0	0	0.075	0	0.0385417	0.40625	0	0	0	0	0.028125
1933	ACTGATA	0	0.0152603	0.0825853	0.0359066	0.0870736	0	0.0332136	0	0	0	0.0385996
1934	ACTGATC	0	0	0	0	0.148193	0	0	0	0	0	0.0253012
1935	ACTGATG	0	0.147232	0.157833	0.0200236	0.0859835	0.545347	0	0	0	0	0.0836278
1936	ACTGATT	0	0	0.329829	0.0407359	0.105125	0	0.212878	0	0	0	0.110381
1937	ACTGCAA	0	0	0.138113	0	0.108679	0.520755	0	0	0	0	0.0943396
1938	ACTGCAC	0	0.021121	0.215272	0.0633631	0.0690496	0.507717	0.00568643	0	0	0	0.194151
1939	ACTGCAG	0	0.370827	0.241655	0.129173	0.124093	0.629173	0	0	0	0	0.145864
1940	ACTGCAT	0	0.0291798	0.231073	0.0591483	0.055205	0.496057	0	0	0	0	0.144322
1941	ACTGCCA	0	0	0.225743	0.00330033	0.0818482	0.253465	0	0	0	0	0.0376238
1942	ACTGCCC	0	0	0	0	0.0884544	0.0130354	0	0	0	0	0.108939
1943	ACTGCCG	0	0.369032	0.356774	0.0290323	0.0806452	0.623226	0	0	0	0	0.161935
1944	ACTGCCT	0	0	0.0640669	0.0584958	0.0705664	0	0.00835655	0	0	0	0.0436397
1945	ACTGCGA	0	0.159773	0	0	0.134631	0.360097	0	0	0	0	0.143552
1946	ACTGCGC	0	0.149864	0	0.013624	0.0181653	0.407811	0	0	0	0	0.0363306
1947	ACTGCGG	0	0.337879	0.412879	0.00378788	0.0628788	0.551515	0	0	0	0	0.147727
1948	ACTGCGT	0	0.338549	0.135846	0	0.116643	0.487198	0	0	0	0	0.172119
1949	ACTGCTA	0	0.0772727	0.285606	0.102273	0.0977273	0.453788	0.00606061	0	0	0	0.152273
1950	ACTGCTC	0	0	0	0.0129976	0.0609261	0.306255	0	0	0	0	0.101543
1951	ACTGCTG	0	0	0	0	0.0265018	0	0	0	0	0	0.0812721
1952	ACTGCTT	0	0.027533	0.488987	0	0.0803965	0.344714	0.14978	0	0	0	0.111233
1953	ACTGGAA	0	0	0	0.0691434	0.0546956	0	0	0	0	0	0.172343
1954	ACTGGAC	0	0	0	0.0604534	0.142737	0	0	0.00335852	0	0	0.184719
1955	ACTGGAG	0	0.358456	0.242647	0	0.113971	0.579963	0	0	0	0	0.0900735
1956	ACTGGAT	0	0	0	0	0.103199	0	0	0	0	0	0.108359
1957	ACTGGCA	0	0	0	0	0	0.272231	0	0	0	0	0.0694228
1958	ACTGGCC	0	0	0	0.00608365	0.095057	0	0	0	0	0	0.13308
1959	ACTGGCG	0	0	0	0.022113	0.011466	0	0	0	0	0	0.036855
1960	ACTGGCT	0	0	0.105761	0	0.0283749	0.260533	0	0	0	0	0.0619089
1961	ACTGGGA	0	0	0	0.0266889	0.11176	0.290242	0	0	0	0	0.0783987
1962	ACTGGGC	0	0	0.0977612	0.041791	0.125373	0.444776	0	0	0	0	0.158209
1963	ACTGGGG	0	0	0	0.0291971	0.00182482	0	0	0	0	0	0.0930657
1964	ACTGGGT	0	0	0	0.0168946	0.139984	0.124698	0	0	0	0	0.106195
1965	ACTGGTA	0	0	0	0.0410697	0.151862	0	0	0	0	0	0.0821394
1966	ACTGGTC	0	0	0	0.0385562	0.0959803	0.0311731	0	0.04758	0	0	0.14274
1967	ACTGGTG	0	0.293413	0.189621	0.00499002	0.0688623	0.541916	0	0	0	0	0.0898204
1968	ACTGGTT	0	0	0.174011	0	0.112994	0	0.00338983	0	0	0	0.116384
1969	ACTGTAA	0	0	0.0150376	0.113722	0.130639	0.0968045	0	0	0	0	0.0432331
1970	ACTGTAC	0	0	0.183181	0	0.0482931	0.156536	0	0	0	0	0.062448
1971	ACTGTAG	0	0.244382	0.35206	0	0	0.607678	0	0	0	0	0.0608614
1972	ACTGTAT	0	0	0	0	0.0564972	0	0	0	0	0	0.0225989
1973	ACTGTCA	0	0	0.203263	0.0237933	0.0700204	0.096533	0	0	0	0	0.109449
1974	ACTGTCC	0	0	0	0	0.0968468	0	0	0	0	0	0.105856
1975	ACTGTCG	0	0.248054	0	0	0.0642023	0.366732	0	0	0	0	0.117704
1976	ACTGTCT	0	0.00301887	0.568302	0.0309434	0.122264	0.261887	0.14566	0	0	0	0.140377
1977	ACTGTGA	0	0.127907	0.277409	0	0.0747508	0.574751	0	0	0	0	0.089701
1978	ACTGTGC	0	0.259513	0.429224	0.0410959	0.171994	0.649924	0	0	0	0	0.165145
1979	ACTGTGG	0	0.228571	0.337959	0	0.08	0.609796	0	0	0	0	0.0930612
1980	ACTGTGT	0	0.094804	0.405652	0	0.177758	0.583409	0.0492252	0	0	0	0.064722
1981	ACTGTTA	0	0.0455581	0.247153	0.0922551	0.0922551	0	0.112756	0	0	0	0.0979499
1982	ACTGTTC	0	0	0.0212766	0.00290135	0.11412	0.140232	0	0	0	0	0.0222437
1983	ACTGTTG	0	0.191426	0.272183	0	0.0927218	0.621137	0	0	0	0	0.0488534
1984	ACTGTTT	0	0	0.606621	0.0613437	0.0593963	0.133398	0.239533	0	0	0	0.0477118
1985	ACTTAAA	0	0	0.168831	0.102165	0.130736	0.516017	0	0.017316	0	0	0.0510823
1986	ACTTAAC	0	0.177365	0.615709	0.0447635	0.144426	0.464527	0	0	0	0	0
1987	ACTTAAG	0	0.37904	0.118511	0.0146915	0.122429	0.567091	0	0	0	0	0.0244858
1988	ACTTAAT	0.106383	0.0268757	0.601344	0.614782	0.12654	0.520717	0.885778	0	0	0	0.103024
1989	ACTTACA	0	0.137047	0.830239	0.129973	0.0804598	0.514589	0.0389036	0.0150309	0.0380195	0	0.0884173
1990	ACTTACC	0	0	0.470627	0.131353	0.112211	0.168977	0.143234	0	0	0	0.153795
1991	ACTTACG	0	0.291727	0	0.0486212	0.114659	0.448476	0	0	0	0	0.171263
1992	ACTTACT	0.534636	0.166963	0.864121	0.883659	0.0390764	0.493783	0.896092	0	0	0	0.0257549
1993	ACTTAGA	0	0.113869	0.280292	0.00145985	0.10292	0.651095	0	0	0	0	0.159854
1994	ACTTAGC	0	0.263473	0.390077	0.063302	0.0641574	0.667237	0	0	0	0	0.130881
1995	ACTTAGG	0	0.108348	0	0	0.098579	0.478686	0	0	0	0	0.0470693
1996	ACTTAGT	0	0.0965961	0.473781	0.401104	0.119595	0.554738	0.880405	0	0	0	0.00275989
1997	ACTTATA	0	0.044898	0.706939	0.141224	0.101224	0.501224	0.00734694	0	0	0	0.077551
1998	ACTTATC	0	0	0	0.0703196	0.165297	0.448402	0	0	0	0	0.10137
[truncated: 14,386 more rows]

## Sheet: read counts individual
Raw read counts of each k-mer for each individual Rep HUH-tag reaction in triplicate
k-mer #	Kmer	REF1	REF2	REF3	BBTV1	BBTV2	BBTV3	CLCV1	CLCV2	CLCV3	CpCDV1	CpCDV2	CpCDV3	DCV1	DCV2	DCV3	WDV(Y106F)1	WDV(Y106F)2	WDV(Y106F)3	FBNYV1	FBNYV2	FBNYV3	MSMV1	MSMV2	MSMV3	PCV1	PCV2	PCV3	TYLCV1	TYLCV2	TYLCV3	TGMV1	TGMV2	TGMV3	WDV1	WDV2	WDV3
1	AAAAAAA	489	501	605	743	710	579	639	691	625	318	259	260	501	516	561	539	501	423	537	483	574	280	220	367	607	632	606	609	575	561	606	683	727	665	618	639
2	AAAAAAC	606	573	609	779	774	676	727	754	664	459	360	369	516	679	660	602	640	498	546	517	542	277	273	430	678	771	714	665	619	712	558	726	847	780	693	777
3	AAAAAAG	513	438	578	685	607	551	372	366	398	389	361	285	501	545	586	492	525	477	568	513	556	194	168	192	708	673	667	674	621	579	523	723	685	670	598	624
4	AAAAAAT	463	435	530	554	547	518	145	213	236	77	58	96	452	427	418	411	408	353	429	374	448	289	250	377	181	268	284	404	517	452	484	483	557	364	425	420
5	AAAAACA	477	439	532	632	691	515	421	436	462	94	89	105	458	535	471	490	551	433	552	461	490	236	209	348	532	502	542	527	631	565	523	676	647	607	647	573
6	AAAAACC	768	660	799	885	953	715	778	893	726	314	308	326	671	769	699	713	740	583	653	669	665	351	344	450	559	657	709	800	897	804	734	937	842	835	845	911
7	AAAAACG	648	553	682	870	771	714	417	425	424	641	502	493	665	702	598	607	608	543	648	575	589	285	251	291	860	782	679	681	728	715	643	813	800	768	704	710
8	AAAAACT	491	501	618	688	764	550	50	109	95	86	46	90	499	574	612	546	617	487	641	550	471	167	159	320	87	221	234	577	685	620	453	498	512	203	340	375
9	AAAAAGA	666	625	670	893	719	698	732	751	686	449	425	412	628	672	666	638	657	539	614	633	600	245	226	320	746	699	763	762	746	712	673	864	851	827	750	750
10	AAAAAGC	620	504	564	821	729	723	617	603	579	448	443	394	583	616	585	527	582	535	602	502	507	206	199	263	775	710	770	688	714	714	650	727	740	744	662	673
11	AAAAAGG	674	533	617	824	791	602	902	797	696	916	767	749	581	678	595	576	616	543	581	498	512	366	327	491	715	739	789	657	716	694	578	803	827	778	686	667
12	AAAAAGT	606	570	635	715	807	598	364	423	440	121	131	140	562	700	614	590	521	521	556	555	565	222	185	271	361	464	536	719	741	647	624	745	784	589	603	612
13	AAAAATA	607	547	656	749	742	639	463	572	523	61	67	118	526	630	578	572	532	472	548	553	518	251	231	437	521	602	630	585	701	629	698	790	741	714	680	645
14	AAAAATC	563	449	622	601	710	530	489	568	482	334	284	247	548	523	542	468	513	480	550	478	477	269	203	336	578	551	550	576	612	595	552	637	614	572	602	642
15	AAAAATG	499	479	537	681	660	563	426	424	500	295	235	307	512	564	528	443	472	437	513	470	461	214	198	276	585	580	594	597	653	578	571	678	663	638	616	595
16	AAAAATT	413	373	441	374	402	355	32	37	30	44	35	46	297	344	359	368	375	305	405	425	397	66	50	144	24	34	30	425	467	394	94	86	137	31	57	44
17	AAAACAA	704	594	742	977	881	713	735	808	791	449	321	322	596	784	692	633	642	559	712	630	665	353	308	482	769	844	770	774	780	810	618	858	851	857	858	889
18	AAAACAC	680	581	699	920	919	665	700	748	687	430	354	326	625	686	662	642	587	548	718	602	596	303	279	426	722	699	763	745	777	727	683	863	747	837	768	761
19	AAAACAG	796	697	818	1011	1059	839	538	583	610	457	441	390	771	810	710	676	740	696	893	684	693	313	302	315	1020	999	943	911	989	838	790	1007	994	928	872	855
20	AAAACAT	729	634	780	986	948	791	852	797	835	362	360	370	635	830	769	719	716	688	736	596	710	980	813	1080	745	801	778	805	930	808	696	959	814	923	962	941
21	AAAACCA	812	737	845	991	897	810	739	837	836	129	118	139	689	824	708	672	735	675	776	685	678	406	406	614	530	695	639	712	960	886	764	997	972	918	859	901
22	AAAACCC	603	553	662	809	688	650	606	748	679	302	251	263	541	590	583	525	568	471	638	534	531	346	312	529	341	474	474	617	627	638	541	781	694	768	643	711
23	AAAACCG	930	830	1030	1178	1164	937	608	637	642	776	712	596	843	927	869	803	826	737	990	851	804	362	349	399	1044	1099	1075	1099	1004	968	845	1141	1099	1055	1016	1069
24	AAAACCT	622	552	665	689	770	595	120	192	244	67	69	105	524	543	527	542	592	477	558	539	522	251	246	440	153	237	262	666	691	607	510	620	649	436	539	522
25	AAAACGA	690	638	724	815	832	700	655	763	629	421	377	333	637	815	697	573	656	597	668	568	601	256	193	295	766	769	774	816	836	709	640	817	794	749	658	741
26	AAAACGC	687	645	690	828	883	623	627	730	629	436	359	407	662	703	699	579	634	529	723	607	571	272	247	291	829	764	781	759	772	654	632	960	762	749	700	701
27	AAAACGG	892	731	819	1136	1065	800	1493	1312	1191	2041	1914	1648	800	931	787	780	766	676	811	791	746	1912	1488	1621	988	991	951	807	986	850	890	1143	1156	1074	1007	992
28	AAAACGT	771	731	747	905	1038	777	824	806	676	361	309	319	779	835	765	705	761	696	769	678	690	406	282	394	747	777	797	810	905	844	732	986	936	862	810	795
29	AAAACTA	693	619	674	835	804	680	612	692	648	136	100	123	633	632	661	641	651	537	653	540	588	289	333	496	634	636	669	697	797	748	640	883	827	781	726	711
30	AAAACTC	753	620	722	755	788	740	489	621	618	222	173	252	647	791	685	686	664	668	697	641	596	329	281	540	721	755	722	730	823	794	629	924	788	639	732	729
31	AAAACTG	734	783	815	977	842	818	894	811	834	1361	1141	1081	695	810	665	653	733	609	707	676	605	1696	1381	1514	857	837	799	735	880	828	693	1100	788	953	917	881
32	AAAACTT	489	381	463	416	441	361	38	57	67	56	40	61	314	318	329	497	427	385	462	416	426	143	101	195	39	68	56	529	587	478	178	183	246	46	124	111
33	AAAAGAA	525	487	536	619	641	517	545	653	580	379	335	343	532	523	498	509	502	494	483	464	472	261	233	409	604	591	605	499	608	493	595	720	690	609	640	654
34	AAAAGAC	566	543	704	757	732	642	818	811	722	785	724	655	603	600	631	529	579	528	607	519	478	425	354	543	674	656	723	653	704	614	629	858	697	784	647	619
35	AAAAGAG	612	572	662	773	814	672	408	435	492	465	374	378	563	669	621	590	562	557	635	643	566	232	225	300	757	723	787	766	716	693	664	796	753	724	744	712
36	AAAAGAT	509	498	569	607	663	546	725	608	609	1164	1046	955	544	569	512	521	503	420	470	441	419	1692	1163	1198	694	646	598	529	539	536	519	710	698	641	572	616
37	AAAAGCA	667	659	746	992	852	780	545	609	649	214	225	241	689	728	714	702	720	552	742	619	714	232	248	348	675	695	742	847	809	887	690	932	919	845	869	856
38	AAAAGCC	708	562	702	844	867	770	511	614	570	352	318	353	689	704	633	604	642	532	709	673	584	291	214	350	731	856	776	763	839	767	732	882	764	755	745	745
39	AAAAGCG	754	676	850	996	972	852	591	542	596	1477	1164	1058	796	843	779	737	782	663	920	750	700	529	481	473	969	981	865	951	976	812	796	1018	894	979	880	824
40	AAAAGCT	765	675	729	917	842	707	380	430	577	184	209	174	701	701	677	675	657	577	743	606	573	441	399	645	680	764	796	774	829	792	700	859	844	744	743	826
41	AAAAGGA	692	639	713	890	829	684	994	873	887	1025	815	818	615	726	670	658	625	619	707	591	629	559	453	616	755	818	829	708	725	682	723	911	807	850	740	781
42	AAAAGGC	752	708	757	984	917	864	815	927	782	717	681	539	736	790	751	690	733	683	804	703	638	323	292	478	895	944	935	916	863	849	770	1073	967	887	957	919
43	AAAAGGG	722	631	693	888	838	735	645	677	684	550	459	473	623	776	730	600	657	564	737	636	676	326	325	370	861	840	825	860	811	745	732	947	817	839	772	778
44	AAAAGGT	692	702	731	888	852	735	1040	865	850	1342	1199	1128	710	826	704	665	692	603	614	631	616	1744	1439	1458	817	814	868	624	793	687	720	876	945	805	864	750
45	AAAAGTA	561	508	558	663	737	644	470	513	500	89	100	127	536	551	545	548	516	515	538	506	445	234	225	369	527	547	551	592	632	652	582	699	708	648	580	635
46	AAAAGTC	612	576	694	861	882	725	328	413	394	295	280	277	638	642	698	628	612	606	658	597	616	234	256	389	737	746	773	660	823	689	610	815	741	660	699	698
47	AAAAGTG	536	554	646	740	755	597	393	434	458	330	299	317	621	619	504	462	527	529	556	510	503	224	212	279	707	657	693	688	700	654	622	730	708	686	689	623
48	AAAAGTT	496	495	581	570	563	510	44	68	43	61	54	83	448	423	453	523	441	413	471	400	453	121	98	182	47	108	99	496	597	484	294	274	378	72	153	146
49	AAAATAA	537	456	674	824	682	655	508	575	626	355	320	360	572	555	530	512	594	477	509	542	484	247	269	443	645	632	683	569	668	581	640	840	762	704	712	702
50	AAAATAC	740	704	691	832	875	708	784	736	725	357	295	311	635	757	711	645	641	530	670	664	593	256	248	398	716	838	801	801	765	742	695	836	869	862	781	823
51	AAAATAG	646	704	655	747	805	707	442	433	553	499	443	430	623	774	696	661	647	546	733	598	672	236	215	265	880	781	788	733	903	800	673	805	896	757	750	781
52	AAAATAT	530	517	538	636	602	514	138	196	253	82	95	96	539	468	434	494	506	409	550	388	477	261	275	472	278	375	367	600	623	509	480	624	578	369	441	491
53	AAAATCA	782	711	813	1095	1095	862	1042	1033	877	195	156	249	759	898	828	786	790	721	794	707	797	501	492	784	904	914	836	921	950	967	824	1034	909	1068	1006	968
54	AAAATCC	822	683	861	1030	929	779	967	949	816	549	534	505	745	838	722	706	754	646	730	668	688	342	374	600	870	842	889	825	854	815	755	1026	899	961	877	851
55	AAAATCG	619	593	670	855	858	687	373	390	427	723	572	461	694	691	633	603	615	547	684	632	563	247	236	264	850	785	830	663	838	712	652	837	824	780	711	726
56	AAAATCT	698	675	749	834	848	663	50	106	125	64	81	122	576	682	736	649	707	563	729	596	639	194	195	445	171	313	333	813	835	824	516	631	660	227	379	430
57	AAAATGA	702	649	609	806	792	662	770	721	706	510	468	452	668	701	616	619	610	552	662	552	601	273	267	360	787	753	780	742	752	711	654	896	798	892	662	745
58	AAAATGC	783	689	822	931	1004	780	574	534	559	514	456	417	759	794	703	666	743	629	790	669	604	241	252	296	893	858	807	844	930	907	737	1045	887	855	943	766
[truncated: 16,326 more rows]

## Sheet: read counts sum
Sum of raw read counts for three replicates
[truncated: 16,385 more rows]
