# Supplementary material for: Molecular underpinnings of ssDNA specificity by Rep HUH-endonucleases and implications for HUH-tag multiplexing and engineering
Source: Nucleic Acids Res. 2021 Jan 7;49(2):1046–64. doi: 10.1093/nar/gkaa1248 (PMC7826260; doi:10.1093/nar/gkaa1248)
Supplement: gkaa1248_Supplemental_Files [file gkaa1248_supplemental_files.zip › HUH-seq_Statistics.xlsx]

## Sheet: BBTV_stats
BBTV
k-mer	logFC	logCPM	F	PValue	FDR
AAAAAAA	0.114482	6.2512	1.4189	0.240662	0.998515
AAAAAAC	0.0871741	6.43311	0.749918	0.391709	0.998515
AAAAAAG	0.040316	6.19194	0.177382	0.675906	0.998515
AAAAAAT	-0.0453743	5.72491	0.116909	0.734216	0.998515
AAAAACA	0.10842	6.06487	1.67891	0.202558	0.998515
AAAAACC	-0.0380639	6.60959	0.178334	0.675089	0.998515
AAAAACG	0.0945653	6.46128	1.15545	0.288906	0.998515
AAAAACT	0.0769557	5.84955	0.183721	0.670513	0.998515
AAAAAGA	0.00590592	6.51179	0.00461991	0.946151	0.998515
AAAAAGC	0.204303	6.38357	5.78598	0.0209108	0.454379
AAAAAGG	0.0444284	6.55363	0.267222	0.608071	0.998515
AAAAAGT	-0.00900171	6.20676	0.00739543	0.931902	0.998515
AAAAATA	0.00462973	6.25462	0.00139265	0.970418	0.998883
AAAAATC	-0.0595361	6.17114	0.454825	0.503963	0.998515
AAAAATG	0.0971015	6.14461	1.23063	0.273964	0.998515
AAAAATT	-0.34581	4.99679	6.56186	0.0143268	0.352447
AAAACAA	0.0987559	6.59691	1.14384	0.291306	0.998515
AAAACAC	0.114297	6.5207	1.88241	0.177769	0.994206
AAAACAG	0.0987877	6.72326	1.15697	0.288592	0.998515
AAAACAT	0.114763	6.78501	1.44233	0.236884	0.998515
AAAACCA	-0.0575441	6.64411	0.344732	0.560437	0.998515
AAAACCC	0.0107547	6.31452	0.0115161	0.915082	0.998515
AAAACCG	-0.000248276	6.94116	7.57508e-06	0.997818	0.999514
AAAACCT	-0.073614	6.0132	0.264293	0.610038	0.998515
AAAACGA	-0.0375122	6.50413	0.205415	0.652854	0.998515
AAAACGC	-0.0338104	6.5	0.150029	0.700578	0.998515
AAAACGG	0.0581051	7.2924	0.291648	0.592185	0.998515
AAAACGT	0.0377974	6.67059	0.194531	0.661566	0.998515
AAAACTA	-0.00912119	6.42756	0.0097915	0.921675	0.998515
AAAACTC	-0.0991255	6.49494	0.729433	0.398195	0.998515
AAAACTG	-0.0521472	7.01381	0.246803	0.622077	0.998515
AAAACTT	-0.36097	5.25644	5.68542	0.0219792	0.461593
AAAAGAA	-0.034822	6.20982	0.168326	0.683811	0.998515
AAAAGAC	0.0040195	6.50919	0.00193033	0.965176	0.998883
AAAAGAG	0.0597327	6.41074	0.443051	0.509505	0.998515
AAAAGAT	-0.0267757	6.6206	0.0516614	0.821364	0.998515
AAAAGCA	0.10913	6.54837	1.08816	0.303195	0.998515
AAAAGCC	0.105508	6.5025	1.33743	0.254404	0.998515
AAAAGCG	0.0782602	6.89131	0.551435	0.462106	0.998515
AAAAGCT	-0.0492312	6.52023	0.189646	0.665572	0.998515
AAAAGGA	-0.00154921	6.71804	0.000306609	0.986117	0.998883
AAAAGGC	0.0909925	6.77836	1.04263	0.313398	0.998515
AAAAGGG	0.0355949	6.60737	0.163289	0.688316	0.998515
AAAAGGT	-0.0131907	6.98159	0.0149451	0.903318	0.998515
AAAAGTA	0.10137	6.16734	1.05479	0.310627	0.998515
AAAAGTC	0.159013	6.40482	2.85822	0.098751	0.883083
AAAAGTG	0.0337706	6.27632	0.144671	0.705709	0.998515
AAAAGTT	-0.16545	5.4757	1.15651	0.288688	0.998515
AAAATAA	0.148124	6.32374	1.7915	0.188364	0.997799
AAAATAC	-0.0568582	6.55324	0.406593	0.527367	0.998515
AAAATAG	-0.0589898	6.51537	0.318186	0.575875	0.998515
AAAATAT	-0.0895056	5.91013	0.438928	0.511471	0.998515
AAAATCA	0.168918	6.82749	2.32178	0.135506	0.960929
AAAATCC	-0.0219858	6.76087	0.0562083	0.813812	0.998515
AAAATCG	0.115856	6.48917	1.62593	0.209683	0.998515
AAAATCT	-0.091923	6.14569	0.239038	0.627594	0.998515
AAAATGA	-0.0293116	6.52482	0.110425	0.74141	0.998515
AAAATGC	0.00962216	6.65064	0.0132274	0.909017	0.998515
AAAATGG	0.0665616	6.81512	0.531774	0.470146	0.998515
AAAATGT	-0.0350591	6.33859	0.112937	0.738596	0.998515
AAAATTA	0.0937656	5.86896	0.602473	0.442239	0.998515
AAAATTC	0.148689	6.38291	2.79596	0.102372	0.889775
AAAATTG	-0.0384914	6.35438	0.155166	0.695756	0.998515
AAAATTT	-0.306993	5.36064	3.57689	0.0659058	0.807026
AAACAAA	-0.0202957	6.09599	0.0573892	0.811904	0.998515
AAACAAC	-0.0286661	6.1235	0.0966493	0.757516	0.998515
AAACAAG	0.0374603	5.99711	0.16876	0.683426	0.998515
AAACAAT	0.215497	5.68239	4.22411	0.0464779	0.700325
AAACACA	-0.159874	5.88605	2.89362	0.0967572	0.877751
AAACACC	-0.0157029	6.38523	0.0320928	0.858736	0.998515
AAACACG	-0.0346874	6.24612	0.142042	0.708268	0.998515
AAACACT	-0.0747727	5.84751	0.350849	0.556994	0.998515
AAACAGA	0.0306351	6.30714	0.112756	0.738797	0.998515
AAACAGC	-0.0227445	6.10396	0.0668764	0.797277	0.998515
AAACAGG	0.113428	6.27854	2.35348	0.132941	0.953966
AAACAGT	-0.0661163	6.04581	0.601468	0.442617	0.998515
AAACATA	0.107241	6.16101	1.25134	0.270024	0.998515
AAACATC	0.0185861	5.98056	0.0541535	0.817184	0.998515
AAACATG	0.171582	5.90556	3.76627	0.0594251	0.781398
AAACATT	0.0237483	5.52978	0.0353009	0.851924	0.998515
AAACCAA	-0.0434004	6.14341	0.225205	0.637704	0.998515
AAACCAC	-0.141017	6.02064	2.703	0.108062	0.904661
AAACCAG	0.0236046	6.29385	0.0698891	0.792867	0.998515
AAACCAT	0.120939	6.18207	1.60572	0.212482	0.998515
AAACCCA	0.100656	6.30923	1.72745	0.196285	0.998515
AAACCCC	-0.00531593	6.09521	0.00359449	0.952493	0.998515
AAACCCG	0.0423836	6.48499	0.144409	0.705963	0.998515
AAACCCT	-0.115407	5.9194	1.32253	0.257023	0.998515
AAACCGA	0.0243042	6.13716	0.107257	0.745011	0.998515
AAACCGC	-0.0372021	6.12413	0.226883	0.636457	0.998515
AAACCGG	-0.0130482	6.92648	0.0158325	0.900504	0.998515
AAACCGT	0.00969282	6.17455	0.01132	0.915805	0.998515
AAACCTA	0.0894495	6.03656	0.553458	0.461292	0.998515
AAACCTC	0.0635945	6.314	0.622173	0.434929	0.998515
AAACCTG	-0.0097387	6.48398	0.0106241	0.918424	0.998515
AAACCTT	-0.192029	5.45833	2.4619	0.12458	0.940044
AAACGAA	-0.0568977	5.98949	0.507764	0.480278	0.998515
AAACGAC	-0.117391	6.19628	1.91392	0.174264	0.989266
AAACGAG	-0.0428278	6.32041	0.242841	0.624878	0.998515
AAACGAT	-0.11384	6.24361	1.30477	0.260191	0.998515
AAACGCA	0.0547949	6.31776	0.475235	0.494601	0.998515
AAACGCC	0.0382364	6.27105	0.241807	0.625614	0.998515
AAACGCG	-0.0153714	6.64299	0.027347	0.869493	0.998515
AAACGCT	-0.02379	6.07056	0.0386756	0.845097	0.998515
AAACGGA	-0.0107458	6.52913	0.0158484	0.900454	0.998515
AAACGGC	0.145448	6.41196	3.20397	0.0810941	0.854144
AAACGGG	0.0854447	6.29273	0.854219	0.360949	0.998515
AAACGGT	-0.127229	6.7283	1.43641	0.237831	0.998515
AAACGTA	-0.00468162	5.96558	0.00257405	0.959791	0.998883
AAACGTC	0.0526538	6.14202	0.422705	0.519338	0.998515
AAACGTG	0.0283226	5.99768	0.102764	0.75022	0.998515
AAACGTT	-0.0717431	5.39157	0.219806	0.641754	0.998515
AAACTAA	0.0637804	5.98184	0.435673	0.513033	0.998515
AAACTAC	0.0188007	6.07466	0.0500704	0.824089	0.998515
AAACTAG	0.083907	6.0565	1.03739	0.3146	0.998515
AAACTAT	-0.0867851	5.573	0.58862	0.447495	0.998515
AAACTCA	0.0890728	6.36718	0.736875	0.39582	0.998515
AAACTCC	-0.0281074	6.4729	0.0946188	0.759994	0.998515
AAACTCG	-0.0139632	6.01288	0.033526	0.855651	0.998515
AAACTCT	-0.0989247	5.9083	0.531823	0.470125	0.998515
AAACTGA	0.0197908	6.48012	0.0387999	0.844851	0.998515
AAACTGC	0.0263434	6.29837	0.0931609	0.761792	0.998515
AAACTGG	0.147148	6.48613	3.3396	0.0751595	0.844006
AAACTGT	0.0661503	6.32091	0.58051	0.450618	0.998515
AAACTTA	0.117753	5.57059	1.41594	0.241144	0.998515
AAACTTC	-0.12699	5.91674	1.82743	0.184088	0.997505
AAACTTG	0.0476406	5.90667	0.310515	0.580495	0.998515
AAACTTT	-0.0264478	5.36618	0.0314711	0.860096	0.998515
AAAGAAA	0.0020242	5.98766	0.000465121	0.982902	0.998883
AAAGAAC	0.0548372	6.16439	0.288686	0.594064	0.998515
AAAGAAG	0.121398	5.78305	1.38799	0.245763	0.998515
AAAGAAT	0.0266657	6.11172	0.0581877	0.810626	0.998515
AAAGACA	-0.0183757	6.03962	0.0394849	0.843506	0.998515
AAAGACC	0.0492104	6.46312	0.318459	0.575712	0.998515
AAAGACG	0.189694	6.14132	5.72674	0.0215332	0.459001
AAAGACT	0.0130688	6.22769	0.0189305	0.891262	0.998515
AAAGAGA	0.0396269	6.29506	0.211805	0.647869	0.998515
AAAGAGC	0.0365122	5.99847	0.222547	0.63969	0.998515
AAAGAGG	-0.00200431	6.13371	0.000501328	0.982249	0.998883
AAAGAGT	-4.10365e-05	6.17236	2.27616e-07	0.999622	0.999886
AAAGATA	0.113359	6.12637	1.54434	0.221268	0.998515
AAAGATC	0.0663154	5.8806	0.672871	0.416954	0.998515
AAAGATG	0.136359	6.24215	1.359	0.250671	0.998515
AAAGATT	0.0595726	5.45021	0.182425	0.671606	0.998515
AAAGCAA	0.0730437	6.32299	0.628705	0.432547	0.998515
AAAGCAC	0.0836875	6.09765	0.980021	0.328193	0.998515
AAAGCAG	-0.106731	6.40566	1.22161	0.275702	0.998515
AAAGCAT	0.0359839	6.45204	0.196275	0.660151	0.998515
AAAGCCA	-0.0698898	6.40936	0.706429	0.405669	0.998515
AAAGCCC	-0.0162477	6.09292	0.0346365	0.853308	0.998515
AAAGCCG	-0.0389984	6.50366	0.143832	0.706523	0.998515
AAAGCCT	0.0588415	5.9149	0.377295	0.542561	0.998515
AAAGCGA	-0.023391	6.20115	0.0698323	0.792949	0.998515
AAAGCGC	-0.0950598	6.13269	1.32732	0.256177	0.998515
AAAGCGG	-0.00180249	6.7933	0.000367549	0.9848	0.998883
AAAGCGT	0.020291	6.33532	0.0566409	0.813111	0.998515
AAAGCTA	0.0829742	6.5606	0.773999	0.384281	0.998515
AAAGCTC	-0.0172299	6.48522	0.0370374	0.848371	0.998515
AAAGCTG	0.087117	6.86621	0.599177	0.443481	0.998515
AAAGCTT	-0.0794773	5.8888	0.49606	0.485351	0.998515
AAAGGAA	0.00518023	6.42288	0.00230294	0.961966	0.998883
AAAGGAC	0.0713635	6.73017	0.396913	0.5323	0.998515
AAAGGAG	-0.00706164	6.53462	0.0068628	0.934394	0.998515
AAAGGAT	-0.0383592	6.65703	0.0999858	0.753504	0.998515
AAAGGCA	-0.0621002	6.52178	0.452531	0.505035	0.998515
AAAGGCC	0.107661	6.49361	1.73889	0.194842	0.998515
AAAGGCG	0.0335551	6.58961	0.105108	0.747486	0.998515
AAAGGCT	0.247555	6.69548	5.92443	0.0195305	0.437142
AAAGGGA	0.0323414	6.73484	0.103505	0.749352	0.998515
AAAGGGC	0.0633078	6.63418	0.471675	0.496212	0.998515
AAAGGGG	0.093099	6.54445	1.32072	0.257344	0.998515
AAAGGGT	0.0726839	6.9113	0.334277	0.566419	0.998515
AAAGGTA	0.161715	6.47403	2.81136	0.101462	0.888487
AAAGGTC	0.121979	6.54265	1.67404	0.2032	0.998515
AAAGGTG	-0.00610208	6.32598	0.00431927	0.94793	0.998515
AAAGGTT	0.106311	6.32845	0.83789	0.365531	0.998515
AAAGTAA	0.10885	6.06249	1.4879	0.229744	0.998515
AAAGTAC	-0.0696561	6.2847	0.662229	0.420631	0.998515
AAAGTAG	0.0334295	6.13586	0.117494	0.733578	0.998515
AAAGTAT	0.149684	6.22311	1.83115	0.183653	0.997505
AAAGTCA	-0.0385292	6.43794	0.183067	0.671064	0.998515
AAAGTCC	0.0878178	6.40657	0.979875	0.328229	0.998515
AAAGTCG	0.0547827	6.06501	0.385042	0.538465	0.998515
AAAGTCT	-0.0344948	6.07923	0.09717	0.756885	0.998515
AAAGTGA	-0.012837	6.22352	0.0212198	0.884919	0.998515
AAAGTGC	-0.0598882	6.26787	0.478945	0.492931	0.998515
AAAGTGG	0.0240312	6.41292	0.0748207	0.785862	0.998515
AAAGTGT	0.0798754	6.33097	1.11771	0.296807	0.998515
AAAGTTA	0.0393236	5.68675	0.159071	0.692152	0.998515
AAAGTTC	-0.0457944	5.97559	0.35552	0.554392	0.998515
AAAGTTG	0.0515723	6.40871	0.326092	0.57119	0.998515
AAAGTTT	-0.0333801	5.60179	0.0454378	0.832293	0.998515
AAATAAA	0.107531	6.04524	0.877362	0.354592	0.998515
AAATAAC	-0.0362347	6.04543	0.0998262	0.753695	0.998515
AAATAAG	-0.00967596	6.13016	0.0168323	0.897428	0.998515
AAATAAT	-1.13009	4.26326	57.3405	3.19049e-09	1.70827e-07
AAATACA	0.00439682	5.72312	0.00140554	0.970282	0.998883
AAATACC	-0.137267	6.14766	1.07624	0.305823	0.998515
AAATACG	-0.0576937	6.37984	0.336607	0.565075	0.998515
AAATACT	-3.46975	3.89821	278.619	1.54277e-19	2.1064e-17
AAATAGA	0.0325403	6.30482	0.132618	0.717667	0.998515
AAATAGC	0.000623319	6.11705	4.76717e-05	0.994526	0.999324
AAATAGG	-0.0234753	6.38759	0.0803	0.778365	0.998515
AAATAGT	-0.792268	4.86859	46.9817	3.11848e-08	1.53895e-06
AAATATA	0.0927392	5.86283	0.389724	0.536018	0.998515
AAATATC	0.00261966	5.45565	0.000342599	0.985325	0.998883
AAATATG	-0.106025	5.94841	1.5364	0.222437	0.998515
AAATATT	-4.43753	2.90664	362.988	1.4342e-21	3.50716e-19
AAATCAA	0.250237	6.55658	9.05436	0.00453725	0.138175
AAATCAC	0.105744	6.0299	1.0597	0.309518	0.998515
AAATCAG	0.0346829	6.49527	0.125209	0.725325	0.998515
AAATCAT	0.163714	5.65641	1.10431	0.299682	0.998515
AAATCCA	-0.0257338	6.18306	0.026611	0.871245	0.998515
AAATCCC	-0.14053	5.72217	0.980938	0.327969	0.998515
AAATCCG	0.0505408	6.73188	0.32878	0.569615	0.998515
AAATCCT	-0.186315	5.0438	3.0151	0.0902527	0.871643
AAATCGA	0.0480212	6.27853	0.262418	0.611304	0.998515
AAATCGC	-0.0964493	6.14721	0.58147	0.450247	0.998515
AAATCGG	0.0606399	7.27285	0.317006	0.576581	0.998515
AAATCGT	-0.0823874	5.79767	0.303502	0.584785	0.998515
AAATCTA	0.171781	6.01122	0.928055	0.341204	0.998515
AAATCTC	0.0471005	5.94411	0.0932803	0.761644	0.998515
AAATCTG	0.00691593	6.73468	0.00689648	0.934233	0.998515
AAATCTT	-1.20121	4.39985	56.2628	3.99632e-09	2.12583e-07
AAATGAA	0.0430754	5.97762	0.151642	0.699054	0.998515
AAATGAC	-0.0410757	6.34352	0.233567	0.631548	0.998515
AAATGAG	0.0886091	6.26318	1.01613	0.319548	0.998515
AAATGAT	0.0284861	5.28189	0.0302247	0.862865	0.998515
AAATGCA	0.0105989	6.33107	0.0062621	0.937324	0.998515
AAATGCC	0.0250453	6.21688	0.0433591	0.836116	0.998515
AAATGCG	-0.0779955	6.97545	0.37481	0.543887	0.998515
AAATGCT	-0.165919	5.28308	2.1925	0.146582	0.968639
AAATGGA	-0.00649325	6.45925	0.00360908	0.952397	0.998515
AAATGGC	0.0551761	6.46952	0.35319	0.555687	0.998515
AAATGGG	0.00268958	6.29121	0.000877695	0.976514	0.998883
AAATGGT	-0.0215026	5.78089	0.0240217	0.877615	0.998515
AAATGTA	0.0133212	5.70565	0.0106288	0.918406	0.998515
AAATGTC	-0.10219	6.02446	0.999837	0.32341	0.998515
AAATGTG	0.062082	6.22908	0.403893	0.528735	0.998515
AAATGTT	-3.69599	3.56428	340.514	4.4949e-21	9.02375e-19
AAATTAA	0.00841551	6.07859	0.0101923	0.920093	0.998515
AAATTAC	0.0988915	6.20838	0.751513	0.39121	0.998515
AAATTAG	0.17228	6.30583	3.97652	0.0530434	0.747902
AAATTAT	-0.0122808	4.77457	0.0095428	0.922672	0.998515
AAATTCA	0.00938435	6.31435	0.00400891	0.949833	0.998515
AAATTCC	-0.025877	6.15304	0.0525047	0.819938	0.998515
AAATTCG	0.0160853	6.32211	0.0305378	0.862164	0.998515
AAATTCT	-0.453353	5.1812	17.0168	0.000183957	0.00702554
AAATTGA	0.0779942	6.25662	1.00989	0.321019	0.998515
AAATTGC	0.0435344	6.56891	0.330508	0.568606	0.998515
AAATTGG	0.0306262	6.53118	0.128312	0.722087	0.998515
AAATTGT	0.0281723	5.34561	0.0345987	0.853387	0.998515
AAATTTA	0.000691631	5.46513	2.57081e-05	0.99598	0.999324
AAATTTC	-0.0284857	5.5998	0.0402064	0.842102	0.998515
AAATTTG	0.0269316	6.13434	0.0891552	0.766812	0.998515
AAATTTT	-1.85463	4.19066	147.843	5.86146e-15	4.38512e-13
AACAAAA	-0.0142781	6.0416	0.0300765	0.863199	0.998515
AACAAAC	0.0134716	6.23262	0.0246734	0.87598	0.998515
AACAAAG	-0.016734	5.9264	0.0348489	0.852864	0.998515
AACAAAT	0.0310521	5.55133	0.0686936	0.794605	0.998515
AACAACA	0.00146937	5.82038	0.000291922	0.986454	0.998883
AACAACC	-0.0507176	6.26519	0.313421	0.578736	0.998515
AACAACG	0.0297507	6.1749	0.0907518	0.764797	0.998515
AACAACT	-0.11253	5.83016	1.12907	0.294398	0.998515
AACAAGA	-0.0405527	6.23149	0.198029	0.658735	0.998515
AACAAGC	0.0944471	6.14383	1.04972	0.311779	0.998515
AACAAGG	-0.0141237	6.31496	0.0219705	0.882916	0.998515
AACAAGT	0.121516	5.97778	1.04836	0.312087	0.998515
AACAATA	0.0355182	6.00288	0.152218	0.698511	0.998515
AACAATC	0.168871	5.88502	3.7266	0.0607218	0.786401
AACAATG	-0.00562628	5.80363	0.00440967	0.947389	0.998515
AACAATT	-0.425162	5.21827	9.85141	0.00319757	0.102033
AACACAA	-0.0333201	6.32659	0.168104	0.684008	0.998515
AACACAC	0.00409408	6.27918	0.00264519	0.95924	0.998883
AACACAG	-0.00439951	6.43513	0.00279153	0.958129	0.998733
AACACAT	0.071574	6.37107	0.411543	0.524876	0.998515
AACACCA	0.00230539	6.4759	0.000730722	0.97857	0.998883
AACACCC	-0.110806	6.14694	1.26911	0.266701	0.998515
AACACCG	0.0897691	6.67231	1.24126	0.271932	0.998515
AACACCT	-0.232294	5.94141	3.82395	0.0575939	0.773628
AACACGA	-0.110016	6.20055	1.42033	0.24043	0.998515
AACACGC	-0.0601451	6.18988	0.564461	0.456902	0.998515
AACACGG	-0.0645528	6.93767	0.394475	0.533555	0.998515
AACACGT	-0.113452	6.35333	2.13867	0.151503	0.974936
AACACTA	-0.0726759	6.20776	0.641722	0.42786	0.998515
AACACTC	-0.0805042	6.38851	0.925668	0.341819	0.998515
AACACTG	0.0120311	6.64434	0.0173862	0.895764	0.998515
AACACTT	-0.63687	5.4868	43.4025	7.32354e-08	3.54997e-06
AACAGAA	0.0744209	5.99568	0.781265	0.38208	0.998515
AACAGAC	-0.0448657	6.32293	0.219732	0.64181	0.998515
AACAGAG	-0.0273648	6.18839	0.102582	0.750433	0.998515
AACAGAT	-0.0432112	6.27755	0.188754	0.66631	0.998515
AACAGCA	-0.0194857	6.30986	0.0489352	0.826061	0.998515
AACAGCC	0.000625034	6.33624	5.76194e-05	0.993982	0.999324
AACAGCG	0.0421636	6.70715	0.153274	0.697521	0.998515
AACAGCT	-0.0616757	6.26339	0.596427	0.444521	0.998515
AACAGGA	0.0310726	6.40387	0.142569	0.707753	0.998515
AACAGGC	-0.0149496	6.4775	0.0377782	0.846881	0.998515
AACAGGG	-0.0450433	6.24704	0.269559	0.606512	0.998515
AACAGGT	0.0683055	6.65399	0.531903	0.470092	0.998515
AACAGTA	0.033508	5.93137	0.172677	0.679982	0.998515
AACAGTC	0.116113	6.26933	1.84455	0.182092	0.997505
AACAGTG	-0.06953	5.99183	0.645101	0.426655	0.998515
AACAGTT	0.0129251	5.49392	0.0142965	0.905429	0.998515
AACATAA	0.11532	6.13373	2.30987	0.136485	0.962619
AACATAC	0.00947401	6.34432	0.0111087	0.916591	0.998515
AACATAG	0.14267	6.25774	2.40866	0.128607	0.948573
AACATAT	0.054366	5.80402	0.2629	0.610978	0.998515
AACATCA	0.0784952	6.56315	0.933599	0.339783	0.998515
AACATCC	-0.122014	6.50505	1.72363	0.19677	0.998515
AACATCG	0.0477914	6.24022	0.280726	0.599179	0.998515
AACATCT	-0.0413587	6.12143	0.103973	0.748806	0.998515
AACATGA	-0.0626686	6.25544	0.498532	0.484272	0.998515
AACATGC	-0.0286882	6.41464	0.111528	0.74017	0.998515
AACATGG	0.00531596	6.48115	0.00427123	0.94822	0.998515
AACATGT	0.0231076	6.17477	0.0869263	0.769659	0.998515
AACATTA	-0.0174156	5.70166	0.0349972	0.852555	0.998515
AACATTC	-0.0383784	6.24374	0.213971	0.6462	0.998515
AACATTG	0.0293046	6.02658	0.132306	0.717984	0.998515
AACATTT	-0.325917	5.66176	6.66855	0.0136122	0.342058
AACCAAA	-0.0679523	5.6409	0.6201	0.43569	0.998515
AACCAAC	0.0936395	5.79533	1.23944	0.272278	0.998515
AACCAAG	-0.0237056	5.53547	0.0564668	0.813393	0.998515
AACCAAT	0.0110653	5.17142	0.0068507	0.934451	0.998515
AACCACA	0.0246985	5.45167	0.0766725	0.783296	0.998515
AACCACC	-0.0296239	6.01544	0.0854498	0.771567	0.998515
AACCACG	-0.115644	5.81625	1.47954	0.231034	0.998515
AACCACT	-0.00671662	5.48414	0.00302385	0.956423	0.998578
AACCAGA	-0.0415199	5.85904	0.35437	0.55503	0.998515
AACCAGC	0.0289314	5.75031	0.0994596	0.754132	0.998515
AACCAGG	0.0190925	5.96111	0.0500115	0.824191	0.998515
AACCAGT	-0.0859838	5.57482	0.699085	0.408099	0.998515
AACCATA	-0.0960617	5.69784	1.18017	0.283878	0.998515
AACCATC	-0.143343	5.52579	1.74611	0.193937	0.998515
AACCATG	0.0483861	5.41385	0.283261	0.59754	0.998515
AACCATT	0.033223	4.9608	0.0928917	0.762126	0.998515
AACCCAA	0.160755	5.89846	2.59808	0.114921	0.915071
AACCCAC	-0.114684	5.77854	1.53192	0.223099	0.998515
AACCCAG	0.139441	5.86789	2.14662	0.150765	0.974936
AACCCAT	0.0358888	5.75989	0.114843	0.736483	0.998515
AACCCCA	0.0788775	6.14952	0.873242	0.355712	0.998515
AACCCCC	-0.004007	5.82211	0.00172171	0.967111	0.998883
AACCCCG	0.0163059	6.17604	0.0269717	0.870383	0.998515
AACCCCT	-0.0593653	5.45736	0.273092	0.604171	0.998515
AACCCGA	-0.10984	5.90307	2.01169	0.163899	0.98424
AACCCGC	-0.19495	5.93503	5.26624	0.027113	0.535204
AACCCGG	-0.0702349	6.43249	0.435103	0.513306	0.998515
AACCCGT	0.0696646	5.98298	0.71768	0.401987	0.998515
AACCCTA	-0.0408658	5.8779	0.197342	0.659288	0.998515
AACCCTC	-0.0363668	6.15378	0.176862	0.676353	0.998515
AACCCTG	0.0841692	6.14823	0.85688	0.36021	0.998515
AACCCTT	0.0810004	5.76555	0.336831	0.564946	0.998515
AACCGAA	0.02119	5.6441	0.0525248	0.819904	0.998515
AACCGAC	-0.0130241	5.8751	0.0200245	0.888185	0.998515
AACCGAG	0.0386402	6.21754	0.181426	0.672452	0.998515
AACCGAT	0.0982318	5.72186	1.00005	0.323359	0.998515
AACCGCA	-0.0922385	5.96195	1.27	0.266537	0.998515
AACCGCC	-0.0292046	5.93284	0.125596	0.72492	0.998515
AACCGCG	0.0310379	6.27768	0.109917	0.741983	0.998515
AACCGCT	-0.0602997	5.7753	0.372186	0.545294	0.998515
AACCGGA	-0.0295002	6.50371	0.144989	0.705402	0.998515
AACCGGC	-0.120253	6.1099	1.86753	0.179453	0.997505
AACCGGG	0.0330412	6.05698	0.149717	0.700874	0.998515
AACCGGT	-0.218818	6.15136	4.15093	0.0483203	0.711943
AACCGTA	-0.151613	5.55256	2.97748	0.0922127	0.873142
AACCGTC	-0.0614911	5.78971	0.523652	0.473533	0.998515
AACCGTG	0.0405093	5.55879	0.200551	0.656713	0.998515
AACCGTT	-0.166471	5.15502	2.68843	0.108986	0.90503
AACCTAA	-0.0354207	5.58411	0.113084	0.738432	0.998515
AACCTAC	0.0834501	5.68058	0.714315	0.403083	0.998515
AACCTAG	-0.0122955	5.62142	0.0165261	0.89836	0.998515
AACCTAT	-0.0308703	5.20573	0.0896662	0.766165	0.998515
AACCTCA	-0.11193	6.04142	1.96021	0.169263	0.98424
AACCTCC	0.0154044	6.07605	0.0320256	0.858882	0.998515
AACCTCG	0.0499613	5.67065	0.219586	0.64192	0.998515
AACCTCT	-0.150821	5.64593	1.45987	0.234103	0.998515
AACCTGA	0.0528313	5.93508	0.40761	0.526853	0.998515
AACCTGC	-0.00534049	5.9024	0.00341358	0.953703	0.998578
AACCTGG	0.117381	5.96898	2.00584	0.164499	0.98424
AACCTGT	-0.0272365	5.80288	0.0942953	0.760392	0.998515
AACCTTA	-0.0889125	5.17972	0.651247	0.424479	0.998515
AACCTTC	-0.0303969	5.63214	0.100198	0.753252	0.998515
AACCTTG	0.0156068	5.47654	0.0197196	0.889034	0.998515
AACCTTT	-0.0941558	5.19096	0.836862	0.365823	0.998515
AACGAAA	0.0745319	5.72527	0.687266	0.412056	0.998515
AACGAAC	-0.289056	5.87288	13.5274	0.000696805	0.024711
AACGAAG	-0.0139467	5.46127	0.0198581	0.888647	0.998515
AACGAAT	0.0618945	5.54208	0.476355	0.494096	0.998515
AACGACA	0.0849965	5.74232	0.721213	0.400842	0.998515
AACGACC	0.110925	6.15708	1.69736	0.200145	0.998515
AACGACG	-0.0208482	5.94703	0.0494135	0.825227	0.998515
AACGACT	0.112481	6.05463	0.896242	0.349522	0.998515
AACGAGA	0.0461166	6.24656	0.234475	0.630888	0.998515
AACGAGC	0.0188267	5.98336	0.0530687	0.818991	0.998515
AACGAGG	0.111723	5.91509	1.40567	0.242829	0.998515
AACGAGT	0.0953292	5.74472	1.08665	0.303525	0.998515
AACGATA	-0.0168491	5.70148	0.0342325	0.854156	0.998515
AACGATC	-0.0952799	5.46842	0.878404	0.35431	0.998515
AACGATG	0.0136387	5.78002	0.0208922	0.885805	0.998515
AACGATT	-0.145576	5.13303	1.37686	0.247634	0.998515
AACGCAA	-0.0615161	5.95536	0.454947	0.503906	0.998515
AACGCAC	-0.00312543	5.82588	0.000822	0.977271	0.998883
AACGCAG	0.0310138	5.95302	0.142645	0.707679	0.998515
AACGCAT	-0.0477975	5.89343	0.343207	0.561302	0.998515
AACGCCA	-0.024294	6.17999	0.0857036	0.771238	0.998515
AACGCCC	-0.0515833	5.78258	0.352601	0.556015	0.998515
AACGCCG	0.0780447	6.10119	0.866366	0.357593	0.998515
AACGCCT	-0.00782312	5.55337	0.00591793	0.939067	0.998515
AACGCGA	-0.0276283	5.8852	0.0962845	0.757959	0.998515
AACGCGC	0.00395193	5.78991	0.00227476	0.962199	0.998883
AACGCGG	-0.0672401	6.247	0.7534	0.390622	0.998515
AACGCGT	-0.0647153	5.92442	0.538633	0.467315	0.998515
AACGCTA	0.0209671	6.06911	0.0734649	0.787762	0.998515
AACGCTC	0.0179981	6.04244	0.0417685	0.839107	0.998515
AACGCTG	0.0388948	6.49611	0.108096	0.744051	0.998515
AACGCTT	-0.0917217	5.45712	0.660199	0.421339	0.998515
AACGGAA	0.0109608	6.05967	0.0113577	0.915665	0.998515
AACGGAC	-0.0247081	6.32618	0.0665821	0.797714	0.998515
AACGGAG	0.0788185	5.96688	0.680591	0.414316	0.998515
AACGGAT	0.103293	6.21943	0.662965	0.420376	0.998515
AACGGCA	-0.0116661	6.17785	0.0188992	0.891351	0.998515
AACGGCC	0.103399	6.14094	1.5507	0.220337	0.998515
AACGGCG	0.0892946	6.18575	0.948945	0.33589	0.998515
AACGGCT	0.0520909	6.15581	0.40263	0.529377	0.998515
AACGGGA	-0.0800344	6.41699	0.582577	0.449819	0.998515
AACGGGC	0.0347157	6.44965	0.166418	0.685508	0.998515
AACGGGG	0.0892426	6.51972	0.459171	0.501945	0.998515
AACGGGT	0.0461025	6.51702	0.171254	0.681228	0.998515
AACGGTA	-0.0452837	6.05642	0.198303	0.658514	0.998515
AACGGTC	-0.0173139	6.09791	0.0451675	0.832784	0.998515
AACGGTG	-0.0398106	5.7692	0.224928	0.63791	0.998515
AACGGTT	0.0049535	5.93811	0.00178445	0.966517	0.998883
AACGTAA	-0.0771754	5.74136	0.827444	0.368506	0.998515
AACGTAC	-0.0359676	5.96566	0.123883	0.726724	0.998515
AACGTAG	0.0145395	5.78056	0.0286033	0.866558	0.998515
AACGTAT	-0.0700126	5.68425	0.445542	0.508324	0.998515
AACGTCA	0.0321207	6.15371	0.195391	0.660867	0.998515
AACGTCC	-0.0264053	6.02932	0.10194	0.751189	0.998515
AACGTCG	0.0803671	5.68465	0.653389	0.423724	0.998515
AACGTCT	-0.0270977	5.81822	0.0584828	0.810156	0.998515
AACGTGA	-0.100156	5.86419	1.09544	0.301604	0.998515
AACGTGC	-0.00959211	5.93258	0.0125477	0.911375	0.998515
AACGTGG	-0.073937	6.08411	0.796098	0.377642	0.998515
AACGTGT	0.10465	5.81037	1.35199	0.251876	0.998515
AACGTTA	-0.0913939	5.40441	0.831028	0.367481	0.998515
AACGTTC	0.138796	5.63974	2.38753	0.130247	0.950541
AACGTTG	0.0738857	5.75362	0.60535	0.44116	0.998515
AACGTTT	-0.125189	5.40657	1.30804	0.259604	0.998515
AACTAAA	0.0066511	5.63624	0.00198536	0.964684	0.998883
AACTAAC	-0.0688689	5.81703	0.390627	0.535548	0.998515
AACTAAG	0.0110541	5.63256	0.0115162	0.915081	0.998515
AACTAAT	-3.34322	4.71866	343.113	3.92527e-21	8.14072e-19
AACTACA	0.0272478	5.37469	0.0687	0.794595	0.998515
AACTACC	-0.117948	5.93489	0.867578	0.35726	0.998515
AACTACG	0.154494	5.83711	3.20523	0.0810367	0.854144
AACTACT	-3.41229	4.85844	358.974	1.75046e-21	4.21759e-19
AACTAGA	0.00853228	5.88412	0.00830785	0.927834	0.998515
AACTAGC	-0.0619119	5.75615	0.39105	0.535329	0.998515
AACTAGG	0.202923	6.06566	5.74936	0.0212933	0.457044
AACTAGT	-2.78017	5.16577	561.199	5.02106e-25	8.87664e-22
AACTATA	-0.172344	5.58683	2.95663	0.0933201	0.873649
AACTATC	-0.142835	5.54281	2.22904	0.143349	0.968101
AACTATG	0.0285391	5.55453	0.083393	0.774254	0.998515
AACTATT	-3.79669	3.79512	240.406	1.96874e-18	2.08102e-16
AACTCAA	-0.00811166	5.99344	0.00690189	0.934208	0.998515
AACTCAC	-0.147306	5.89107	2.90724	0.0960021	0.87655
AACTCAG	0.0227525	6.03596	0.0648282	0.800337	0.998515
AACTCAT	-0.220408	5.75632	5.61357	0.0227787	0.473212
AACTCCA	-0.120205	6.10446	1.73023	0.195933	0.998515
AACTCCC	-0.0584387	5.73376	0.325617	0.57147	0.998515
AACTCCG	0.0268779	6.32342	0.0847388	0.772492	0.998515
AACTCCT	-1.18592	5.35586	88.7029	1.14593e-11	7.00554e-10
AACTCGA	-0.0354575	5.86103	0.180334	0.673381	0.998515
AACTCGC	-0.00705487	5.92255	0.00578396	0.93976	0.998515
AACTCGG	0.0389764	6.77038	0.0974694	0.756523	0.998515
AACTCGT	-0.228766	5.83292	6.36168	0.0157786	0.376198
AACTCTA	-0.223175	5.80288	3.72859	0.0606562	0.786401
AACTCTC	-0.156056	5.88681	3.16968	0.0826762	0.858736
AACTCTG	0.0631672	6.21665	0.638884	0.428875	0.998515
AACTCTT	-3.0649	4.71752	331.935	7.07796e-21	1.33294e-18
AACTGAA	0.165084	5.89726	1.53126	0.223197	0.998515
AACTGAC	0.0474246	6.0803	0.337653	0.564474	0.998515
AACTGAG	0.030512	5.90234	0.0969468	0.757155	0.998515
AACTGAT	-0.140862	5.77301	2.3154	0.136029	0.962306
AACTGCA	-0.0868602	6.02332	1.01482	0.319855	0.998515
AACTGCC	-0.0839773	6.14478	1.00157	0.322996	0.998515
AACTGCG	0.00123841	6.45303	0.000103341	0.99194	0.999324
AACTGCT	-0.574718	5.59074	29.4264	3.10453e-06	0.000137472
AACTGGA	0.111895	6.13575	1.22423	0.275197	0.998515
AACTGGC	0.000327181	6.22985	1.60361e-05	0.996825	0.999324
AACTGGG	-0.00418161	5.90919	0.00161178	0.968177	0.998883
AACTGGT	-0.212471	6.14832	4.17622	0.0476748	0.707218
AACTGTA	-0.0908711	5.85603	1.0772	0.30561	0.998515
AACTGTC	-0.110103	6.1746	1.58281	0.21571	0.998515
AACTGTG	0.185602	5.84197	4.25419	0.0457431	0.697124
AACTGTT	-3.3175	4.99828	277.691	1.6351e-19	2.21401e-17
AACTTAA	0.059783	5.73838	0.255547	0.615993	0.998515
AACTTAC	0.0191251	5.9099	0.0240078	0.877651	0.998515
AACTTAG	0.0669849	5.87981	0.484972	0.490239	0.998515
AACTTAT	-0.922937	5.12125	49.8913	1.59962e-08	8.13916e-07
AACTTCA	-0.0786865	6.04529	0.522308	0.474098	0.998515
AACTTCC	-0.091872	5.98036	0.795976	0.377679	0.998515
AACTTCG	0.0285531	5.87994	0.0759567	0.784284	0.998515
AACTTCT	-2.63943	5.44126	370.943	9.7191e-22	2.44981e-19
AACTTGA	0.0916635	5.8685	1.35266	0.251762	0.998515
AACTTGC	-0.0669352	6.02607	0.491279	0.487448	0.998515
AACTTGG	-0.0774776	6.16359	1.03244	0.315743	0.998515
AACTTGT	-0.461773	5.61638	24.7599	1.30135e-05	0.00055094
AACTTTA	-0.0307701	5.27006	0.0723161	0.789387	0.998515
AACTTTC	-0.0121759	5.70186	0.0138787	0.906814	0.998515
AACTTTG	0.00445418	5.68958	0.00251569	0.960249	0.998883
AACTTTT	-3.62844	4.84615	204.265	3.08675e-17	2.73369e-15
AAGAAAA	0.108521	5.97766	1.12101	0.296105	0.998515
AAGAAAC	0.0737556	6.09484	0.824782	0.36927	0.998515
AAGAAAG	0.0863804	5.807	0.724718	0.39971	0.998515
AAGAAAT	-0.119458	6.00385	1.10303	0.299957	0.998515
AAGAACA	-0.0220527	5.72726	0.0355726	0.851362	0.998515
AAGAACC	-0.0205896	6.3445	0.0628976	0.803268	0.998515
AAGAACG	0.0667961	6.05648	0.805835	0.37477	0.998515
AAGAACT	-0.260439	5.83046	6.57621	0.0142284	0.350553
AAGAAGA	0.0903641	6.13126	1.44496	0.236464	0.998515
AAGAAGC	0.202213	5.93758	6.33024	0.0160206	0.379858
AAGAAGG	-0.0346995	6.028	0.117569	0.733496	0.998515
AAGAAGT	-0.0837146	6.03009	0.975616	0.32927	0.998515
AAGAATA	-0.035176	5.97845	0.110687	0.741115	0.998515
AAGAATC	0.0217054	5.83662	0.055804	0.81447	0.998515
AAGAATG	-0.0379387	6.00445	0.12488	0.725672	0.998515
AAGAATT	-1.4116	5.39718	86.6616	1.58021e-11	9.58892e-10
AAGACAA	0.169131	6.50873	3.97664	0.05304	0.747902
AAGACAC	0.00277509	6.33402	0.00118619	0.972698	0.998883
AAGACAG	0.0528381	6.52362	0.283541	0.597359	0.998515
AAGACAT	0.110119	7.06314	0.589796	0.447045	0.998515
AAGACCA	-0.0387519	6.47247	0.231032	0.6334	0.998515
AAGACCC	0.126416	6.40003	1.305	0.260149	0.998515
AAGACCG	-0.00801193	6.48164	0.00644586	0.936413	0.998515
AAGACCT	0.0330091	6.04417	0.158187	0.692963	0.998515
AAGACGA	0.0169052	6.21843	0.0462157	0.830885	0.998515
AAGACGC	-0.0669302	6.13005	0.605883	0.44096	0.998515
AAGACGG	0.0564848	6.73426	0.25274	0.617932	0.998515
AAGACGT	-0.0116823	6.45806	0.0113415	0.915725	0.998515
AAGACTA	0.0358424	6.41694	0.146294	0.704144	0.998515
AAGACTC	0.102129	6.44053	1.43519	0.238027	0.998515
AAGACTG	0.00233594	6.70408	0.000400248	0.984139	0.998883
AAGACTT	-0.114341	5.93093	1.2031	0.279316	0.998515
AAGAGAA	0.120411	6.12667	1.71561	0.197793	0.998515
AAGAGAC	-0.0254098	6.26544	0.101752	0.75141	0.998515
AAGAGAG	-0.00201094	6.04676	0.000510653	0.982085	0.998883
AAGAGAT	0.0414741	6.38975	0.119211	0.731715	0.998515
AAGAGCA	0.0611971	6.12352	0.331641	0.567947	0.998515
AAGAGCC	-0.094486	6.23309	1.79571	0.187857	0.997505
AAGAGCG	0.0195156	6.38279	0.0490155	0.825921	0.998515
AAGAGCT	-0.0521355	6.17096	0.403628	0.528869	0.998515
AAGAGGA	-0.0269529	6.28952	0.0792816	0.779737	0.998515
AAGAGGC	0.058273	6.3106	0.449254	0.506572	0.998515
AAGAGGG	0.0898239	6.10291	1.31558	0.258256	0.998515
AAGAGGT	0.0527857	6.6028	0.185233	0.669243	0.998515
AAGAGTA	0.00306209	5.87868	0.000910007	0.976086	0.998883
AAGAGTC	0.154966	6.16567	3.63525	0.063829	0.800787
AAGAGTG	0.0810497	6.0457	1.02218	0.318129	0.998515
AAGAGTT	-0.050519	5.82663	0.207037	0.65158	0.998515
AAGATAA	0.0817224	6.02153	0.689811	0.411199	0.998515
AAGATAC	0.0404752	6.25244	0.240467	0.62657	0.998515
AAGATAG	0.0278185	6.02443	0.112586	0.738987	0.998515
AAGATAT	-0.000670727	6.10514	2.35877e-05	0.996149	0.999324
AAGATCA	0.0479883	6.35166	0.233241	0.631785	0.998515
AAGATCC	0.0976487	6.41802	1.27885	0.264904	0.998515
AAGATCG	0.0619307	5.97082	0.420865	0.520243	0.998515
AAGATCT	-0.380562	6.01581	15.1884	0.000365075	0.0134112
AAGATGA	0.0957206	6.41111	1.06306	0.308763	0.998515
AAGATGC	0.0599755	6.20602	0.558525	0.459262	0.998515
AAGATGG	0.11182	6.2988	1.61735	0.210866	0.998515
AAGATGT	-0.0291625	6.29843	0.0705485	0.791915	0.998515
AAGATTA	0.0511797	5.51715	0.194617	0.661496	0.998515
AAGATTC	0.200535	5.96733	5.60003	0.0229328	0.473212
AAGATTG	-0.00500042	6.20079	0.00348652	0.953211	0.998578
AAGATTT	-1.20732	5.62272	101.117	1.80332e-12	1.15413e-10
AAGCAAA	-0.0966055	5.82528	1.10517	0.299495	0.998515
AAGCAAC	0.0630747	5.84207	0.582958	0.449672	0.998515
AAGCAAG	0.0459484	5.59328	0.286005	0.595777	0.998515
AAGCAAT	0.0132997	5.63902	0.0109918	0.917029	0.998515
AAGCACA	0.115132	5.63673	1.85275	0.181145	0.997505
AAGCACC	-0.0508003	6.08351	0.260605	0.612534	0.998515
AAGCACG	0.130186	5.76457	2.08029	0.15706	0.977315
AAGCACT	0.0573742	5.58429	0.278546	0.600595	0.998515
AAGCAGA	0.0296019	5.91063	0.106102	0.746338	0.998515
AAGCAGC	-0.0138936	5.66258	0.0164311	0.898651	0.998515
AAGCAGG	0.0359785	5.81282	0.172552	0.680091	0.998515
AAGCAGT	-0.0939354	5.67876	0.519905	0.47511	0.998515
AAGCATA	0.00628721	5.79823	0.00548393	0.94134	0.998515
AAGCATC	0.107906	5.53026	1.22055	0.275907	0.998515
AAGCATG	0.0723169	5.78484	0.498912	0.484106	0.998515
AAGCATT	-0.0135927	5.15506	0.0163709	0.898836	0.998515
AAGCCAA	-0.019693	5.91547	0.0565872	0.813198	0.998515
AAGCCAC	0.028432	5.7772	0.0933732	0.761529	0.998515
AAGCCAG	0.0185753	5.89364	0.0417904	0.839065	0.998515
AAGCCAT	-0.0311523	6.03538	0.10483	0.74781	0.998515
AAGCCCA	-0.0215549	5.93887	0.0611191	0.806011	0.998515
AAGCCCC	-0.144546	5.67714	2.73933	0.105796	0.896891
AAGCCCG	-0.0706638	6.0299	0.638651	0.428958	0.998515
AAGCCCT	0.0188504	5.52964	0.0335297	0.855643	0.998515
AAGCCGA	0.00902839	5.63206	0.0112234	0.916163	0.998515
AAGCCGC	-0.184531	5.55045	2.92294	0.0951402	0.874429
AAGCCGG	0.0159221	6.17469	0.0280886	0.867752	0.998515
AAGCCGT	-0.0338417	5.72815	0.177312	0.675966	0.998515
AAGCCTA	-0.0346073	5.7395	0.13405	0.716214	0.998515
AAGCCTC	0.104847	5.89531	1.3793	0.247222	0.998515
AAGCCTG	0.0320278	6.30426	0.0659876	0.798599	0.998515
AAGCCTT	-0.147907	5.30317	2.09239	0.15589	0.977007
AAGCGAA	0.0317342	5.81534	0.142107	0.708204	0.998515
AAGCGAC	-0.0304953	6.10467	0.192171	0.663494	0.998515
AAGCGAG	-0.0212936	5.90983	0.0667387	0.797481	0.998515
AAGCGAT	-0.0419076	6.10703	0.121192	0.729586	0.998515
AAGCGCA	0.015285	6.41393	0.0287948	0.866116	0.998515
AAGCGCC	0.147821	6.07916	3.58335	0.0656724	0.80574
AAGCGCG	-0.0189629	6.04674	0.0444658	0.834069	0.998515
AAGCGCT	-0.107509	5.76855	0.76385	0.387386	0.998515
AAGCGGA	0.0318084	6.14602	0.142859	0.70747	0.998515
AAGCGGC	-0.103395	6.14634	1.48185	0.230676	0.998515
AAGCGGG	0.0576282	5.92294	0.510626	0.479052	0.998515
AAGCGGT	-0.0758695	6.31681	0.528021	0.471706	0.998515
AAGCGTA	0.0713459	5.8322	0.575601	0.452525	0.998515
AAGCGTC	0.0547279	5.80556	0.328636	0.569699	0.998515
AAGCGTG	0.0569449	5.85485	0.4969	0.484983	0.998515
AAGCGTT	-0.0777035	5.45872	0.766328	0.386625	0.998515
AAGCTAA	0.0605663	5.8374	0.409747	0.525778	0.998515
AAGCTAC	0.0715983	5.92035	0.823588	0.369613	0.998515
AAGCTAG	0.117804	5.96504	2.08487	0.156616	0.977007
AAGCTAT	-0.0870905	5.62916	0.467225	0.49824	0.998515
AAGCTCA	0.140341	6.08801	2.7302	0.106361	0.900224
AAGCTCC	-0.017046	6.18044	0.0335689	0.85556	0.998515
AAGCTCG	0.049297	5.66604	0.325541	0.571514	0.998515
AAGCTCT	0.0415974	5.70265	0.223237	0.639173	0.998515
AAGCTGA	0.0164547	6.25552	0.0221557	0.882428	0.998515
AAGCTGC	-0.0394697	6.33722	0.120001	0.730864	0.998515
AAGCTGG	0.0300032	6.32348	0.110068	0.741813	0.998515
AAGCTGT	0.107723	6.22959	0.845312	0.363438	0.998515
AAGCTTA	-0.0539001	5.38704	0.226448	0.63678	0.998515
AAGCTTC	-0.0467185	5.67302	0.306221	0.583114	0.998515
AAGCTTG	0.172176	5.94528	3.04837	0.0885583	0.869781
AAGCTTT	0.0132521	5.34193	0.0214228	0.884374	0.998515
AAGGAAA	0.0862909	6.11533	0.841297	0.364568	0.998515
AAGGAAC	-0.0481582	6.16519	0.256154	0.615576	0.998515
AAGGAAG	-0.0246131	5.58464	0.0706512	0.791767	0.998515
AAGGAAT	0.192398	6.15358	2.4643	0.124402	0.940044
AAGGACA	0.0682254	6.17164	0.753152	0.390699	0.998515
AAGGACC	0.033553	6.4334	0.138781	0.711479	0.998515
AAGGACG	0.183072	5.91045	2.91693	0.0954693	0.874429
AAGGACT	0.0205247	6.37941	0.0396512	0.843181	0.998515
AAGGAGA	-0.0327363	6.21597	0.112259	0.739352	0.998515
AAGGAGC	0.0951576	5.96494	1.08485	0.303921	0.998515
AAGGAGG	0.128018	5.74314	1.87689	0.178391	0.995153
AAGGAGT	0.015173	6.1429	0.012118	0.9129	0.998515
AAGGATA	-0.0338276	6.34021	0.104815	0.747827	0.998515
AAGGATC	-0.0477213	5.89063	0.1989	0.658035	0.998515
AAGGATG	-0.0527884	5.65841	0.376796	0.542827	0.998515
AAGGATT	-0.0996339	5.7911	0.725354	0.399505	0.998515
AAGGCAA	0.12707	6.21279	2.49243	0.122336	0.936612
AAGGCAC	0.0623702	5.98018	0.647438	0.425826	0.998515
AAGGCAG	0.175368	5.97508	3.65662	0.0630866	0.7996
AAGGCAT	0.161188	6.55108	1.52441	0.224216	0.998515
AAGGCCA	0.14817	6.34068	3.20344	0.0811185	0.854144
AAGGCCC	0.0102903	5.85779	0.0166341	0.89803	0.998515
AAGGCCG	0.10829	6.17869	1.84809	0.181683	0.997505
AAGGCCT	-0.11721	5.85918	1.49082	0.229296	0.998515
AAGGCGA	-0.116295	5.81198	1.48954	0.229492	0.998515
AAGGCGC	-0.0354611	5.71027	0.102059	0.751049	0.998515
AAGGCGG	0.0723433	6.16292	0.734552	0.396559	0.998515
AAGGCGT	0.0104959	6.04203	0.0144413	0.904953	0.998515
AAGGCTA	-0.00384914	6.14742	0.00191016	0.965359	0.998883
AAGGCTC	-0.0385879	6.12599	0.278427	0.600673	0.998515
AAGGCTG	0.0164702	6.51762	0.0184841	0.892543	0.998515
AAGGCTT	-0.0907016	5.78407	0.343575	0.561093	0.998515
AAGGGAA	0.0781168	6.0929	0.662573	0.420512	0.998515
AAGGGAC	0.111996	6.51752	1.20616	0.278714	0.998515
AAGGGAG	0.051982	5.86569	0.421899	0.519734	0.998515
AAGGGAT	-0.122669	6.35996	0.993056	0.325036	0.998515
AAGGGCA	0.0177854	6.27115	0.0424532	0.837812	0.998515
AAGGGCC	0.152224	6.21252	3.39502	0.0728752	0.837298
AAGGGCG	0.0976649	6.16638	1.53181	0.223115	0.998515
AAGGGCT	-0.0175686	6.31858	0.0425424	0.837644	0.998515
AAGGGGA	0.0407293	6.33702	0.173351	0.679395	0.998515
AAGGGGC	-0.114204	6.32657	2.20068	0.145851	0.968101
AAGGGGG	0.00530905	5.94356	0.00355991	0.952722	0.998515
AAGGGGT	0.00135084	6.41964	0.000137023	0.990719	0.999324
AAGGGTA	0.136257	6.24232	1.64792	0.20669	0.998515
AAGGGTC	0.122907	6.73141	1.41641	0.241069	0.998515
AAGGGTG	0.0730321	5.79588	0.754194	0.390375	0.998515
AAGGGTT	-0.0148219	6.00886	0.015387	0.901907	0.998515
AAGGTAA	0.126259	6.10196	1.96752	0.168489	0.98424
AAGGTAC	0.0396194	6.21448	0.249021	0.620521	0.998515
AAGGTAG	0.0139169	5.85231	0.0175579	0.895254	0.998515
AAGGTAT	-0.0277333	6.12242	0.0478117	0.828037	0.998515
AAGGTCA	0.0635855	6.43304	0.595025	0.445053	0.998515
AAGGTCC	-0.0510229	6.36603	0.452725	0.504944	0.998515
AAGGTCG	-0.103164	5.74971	1.22116	0.275789	0.998515
AAGGTCT	0.149192	6.1914	2.65424	0.11119	0.909055
AAGGTGA	0.080973	6.08165	0.585448	0.448713	0.998515
AAGGTGC	-0.0216882	5.94546	0.0832838	0.774398	0.998515
AAGGTGG	-0.0856574	5.95207	0.882834	0.353112	0.998515
AAGGTGT	0.10081	6.21785	0.907826	0.346461	0.998515
AAGGTTA	-0.122068	5.78324	1.86521	0.179718	0.997505
AAGGTTC	-0.238662	5.93471	7.70774	0.00834981	0.231087
AAGGTTG	0.00146149	5.94301	0.000281859	0.986689	0.998883
AAGGTTT	0.0105894	5.9961	0.00808869	0.92879	0.998515
AAGTAAA	-0.0761251	5.76877	0.837409	0.365667	0.998515
AAGTAAC	0.0493494	5.77617	0.163741	0.687909	0.998515
AAGTAAG	-0.056142	5.65432	0.342512	0.561697	0.998515
AAGTAAT	-2.14085	5.49217	247.431	1.20209e-18	1.32182e-16
AAGTACA	-0.110508	5.57701	1.72662	0.19639	0.998515
AAGTACC	-0.065605	6.08153	0.436814	0.512484	0.998515
AAGTACG	0.158115	5.9674	2.05588	0.159454	0.983855
AAGTACT	-3.47864	5.08597	371.577	9.42584e-22	2.41301e-19
AAGTAGA	0.0532655	5.88604	0.328493	0.569782	0.998515
AAGTAGC	0.076994	5.67003	0.642812	0.42747	0.998515
AAGTAGG	-0.00480125	5.85612	0.00206883	0.963949	0.998883
AAGTAGT	-2.12176	5.51981	222.504	7.33776e-18	7.15606e-16
AAGTATA	-0.0982136	5.75709	0.994594	0.324666	0.998515
AAGTATC	0.0419336	5.58993	0.167256	0.684761	0.998515
AAGTATG	0.0932613	5.69441	0.600365	0.443032	0.998515
AAGTATT	-4.18596	4.45256	408.915	1.67418e-22	6.44274e-20
AAGTCAA	0.00417371	6.00789	0.00134872	0.970889	0.998883
AAGTCAC	0.0649516	5.83374	0.601656	0.442546	0.998515
AAGTCAG	0.0635663	6.00824	0.43982	0.511045	0.998515
AAGTCAT	-0.00243863	6.25786	0.000768014	0.97803	0.998883
AAGTCCA	-0.118872	6.1184	1.3654	0.249578	0.998515
AAGTCCC	-0.0874872	5.64957	1.07535	0.30602	0.998515
AAGTCCG	0.00479833	6.22377	0.00306667	0.956116	0.998578
AAGTCCT	-1.49343	5.40273	100.318	2.02095e-12	1.28338e-10
AAGTCGA	-0.0469492	5.65753	0.20839	0.650522	0.998515
AAGTCGC	-0.0664073	5.62555	0.481157	0.49194	0.998515
AAGTCGG	-0.0142419	6.59863	0.0176538	0.89497	0.998515
AAGTCGT	-0.108595	5.77896	1.35862	0.250738	0.998515
AAGTCTA	-0.0657147	5.8888	0.718636	0.401677	0.998515
AAGTCTC	-0.166536	5.96639	4.35862	0.0432892	0.682628
AAGTCTG	0.050135	6.58272	0.151411	0.699271	0.998515
AAGTCTT	-3.2075	4.98178	348.386	2.99008e-21	6.46654e-19
AAGTGAA	0.0338075	5.9792	0.157859	0.693264	0.998515
AAGTGAC	-0.0199667	6.13204	0.0670641	0.796999	0.998515
AAGTGAG	0.0283801	5.78963	0.100226	0.753218	0.998515
AAGTGAT	-0.12147	6.12929	1.07976	0.305043	0.998515
AAGTGCA	-0.0455076	5.99042	0.330752	0.568464	0.998515
AAGTGCC	-0.099843	5.89741	1.10439	0.299664	0.998515
AAGTGCG	-0.0168054	6.44164	0.0172893	0.896053	0.998515
AAGTGCT	-1.40892	5.53065	89.2789	1.04758e-11	6.42829e-10
AAGTGGA	-0.0426764	6.01674	0.325043	0.571807	0.998515
AAGTGGC	-0.0468022	6.05708	0.368196	0.547446	0.998515
AAGTGGG	0.0465951	5.84521	0.293856	0.590792	0.998515
AAGTGGT	-0.146595	6.33532	1.26628	0.267227	0.998515
AAGTGTA	-0.247007	5.7873	9.50863	0.00371334	0.116551
AAGTGTC	-0.0862801	5.87542	0.810624	0.373369	0.998515
AAGTGTG	-0.0394344	5.79916	0.246127	0.622553	0.998515
AAGTGTT	-2.62695	5.42238	196.874	5.69932e-17	4.86342e-15
AAGTTAA	-0.0383376	5.71378	0.142387	0.70793	0.998515
AAGTTAC	-0.162678	5.91403	2.82638	0.100584	0.88696
AAGTTAG	0.0654251	5.83328	0.502574	0.482516	0.998515
AAGTTAT	-0.461928	5.74835	16.4225	0.000229205	0.00869282
AAGTTCA	-0.146556	6.04297	2.60368	0.114543	0.915071
AAGTTCC	-0.0508567	6.03008	0.33247	0.567466	0.998515
AAGTTCG	0.0215955	5.8254	0.0693695	0.79362	0.998515
AAGTTCT	-2.74926	5.42846	220.98	8.24116e-18	7.80481e-16
AAGTTGA	0.0746617	5.89437	0.619953	0.435744	0.998515
AAGTTGC	0.0263018	5.95095	0.0809925	0.777437	0.998515
AAGTTGG	-0.0913101	6.01613	1.35388	0.251551	0.998515
AAGTTGT	-0.159224	5.86346	2.24083	0.142322	0.968101
AAGTTTA	-0.186812	5.27671	2.69901	0.108314	0.904661
AAGTTTC	-0.0380283	5.6133	0.193752	0.662201	0.998515
AAGTTTG	0.0312566	5.74199	0.0613592	0.805638	0.998515
AAGTTTT	-3.3741	5.002	351.279	2.57944e-21	5.78925e-19
AATAAAA	0.05667	6.17905	0.359643	0.552115	0.998515
AATAAAC	-0.0420759	6.4454	0.239944	0.626945	0.998515
AATAAAG	-0.0188054	6.13983	0.0391558	0.844151	0.998515
AATAAAT	-0.065592	5.76456	0.405186	0.528079	0.998515
AATAACA	-0.0486882	5.93849	0.231089	0.633358	0.998515
AATAACC	-0.0447662	6.44807	0.195812	0.660526	0.998515
AATAACG	0.0385154	6.41125	0.170567	0.681832	0.998515
AATAACT	-0.476229	5.91843	11.8422	0.0013773	0.0473077
AATAAGA	0.0159867	6.43655	0.0368173	0.848816	0.998515
AATAAGC	0.00403218	6.3456	0.00318266	0.955294	0.998578
AATAAGG	0.162511	6.62111	3.74913	0.0599818	0.782004
AATAAGT	-0.113025	6.21034	0.88226	0.353267	0.998515
AATAATA	-0.0690634	6.13047	0.335696	0.5656	0.998515
AATAATC	0.114273	6.18945	1.93001	0.172506	0.987832
AATAATG	0.00153694	6.07364	0.00024325	0.987634	0.999094
AATAATT	-2.60368	5.21301	201.59	3.84542e-17	3.38727e-15
AATACAA	0.179019	6.48071	4.21433	0.0467197	0.700325
AATACAC	0.0725184	6.47641	0.674119	0.416526	0.998515
AATACAG	0.0119153	6.59632	0.013442	0.908285	0.998515
AATACAT	-0.00135238	6.63159	0.000136952	0.990722	0.999324
AATACCA	0.0466777	6.70305	0.212636	0.647227	0.998515
AATACCC	-0.0405518	6.26477	0.167926	0.684166	0.998515
AATACCG	0.00867259	6.79251	0.00788351	0.929696	0.998515
AATACCT	-0.746199	6.05049	49.8437	1.6169e-08	8.20163e-07
AATACGA	-0.118455	6.46549	2.14376	0.15103	0.974936
AATACGC	-0.00874153	6.47048	0.0125218	0.911466	0.998515
AATACGG	0.127355	7.34292	1.0689	0.307456	0.998515
AATACGT	-0.0549115	6.61711	0.184738	0.669658	0.998515
AATACTA	-0.0627353	6.31819	0.452844	0.504888	0.998515
AATACTC	-0.0142048	6.56331	0.0319472	0.859053	0.998515
AATACTG	0.0283485	6.92019	0.0768661	0.78303	0.998515
AATACTT	-3.36081	5.44096	501.757	3.97944e-24	3.43153e-21
AATAGAA	-0.0126911	6.10168	0.0222735	0.882118	0.998515
AATAGAC	0.0408726	6.45613	0.20059	0.656681	0.998515
AATAGAG	-0.00239519	6.33297	0.000584068	0.98084	0.998883
AATAGAT	-0.0621538	6.47906	0.290951	0.592626	0.998515
AATAGCA	0.0289965	6.44972	0.126592	0.723877	0.998515
AATAGCC	0.049867	6.44523	0.314217	0.578256	0.998515
AATAGCG	-0.0477616	6.85139	0.283087	0.597652	0.998515
AATAGCT	-0.0503422	6.3929	0.300019	0.586939	0.998515
AATAGGA	0.0806376	6.58765	0.804601	0.375132	0.998515
AATAGGC	-0.00517241	6.71545	0.00387422	0.950682	0.998515
AATAGGG	-0.0514122	6.38862	0.337184	0.564743	0.998515
AATAGGT	0.012017	6.93469	0.0118632	0.913816	0.998515
AATAGTA	-0.0409285	6.0854	0.133049	0.717228	0.998515
AATAGTC	-0.105041	6.44484	1.30156	0.260768	0.998515
AATAGTG	-0.00772007	6.18796	0.0111927	0.916278	0.998515
AATAGTT	-0.937085	5.58755	54.369	5.97436e-09	3.12728e-07
AATATAA	0.0302506	6.27984	0.152973	0.697803	0.998515
AATATAC	-0.0278733	6.43387	0.108733	0.743326	0.998515
AATATAG	-0.082595	6.36896	0.896808	0.349372	0.998515
AATATAT	-0.169099	5.80523	2.31076	0.136411	0.962517
AATATCA	0.162072	6.87103	2.5358	0.119228	0.928877
AATATCC	-0.0129258	6.73554	0.022463	0.881621	0.998515
AATATCG	-0.0608081	6.40768	0.460919	0.501136	0.998515
AATATCT	-0.813218	6.13893	29.0895	3.43086e-06	0.0001507
AATATGA	0.119154	6.48662	2.20578	0.145397	0.968101
AATATGC	-0.0359075	6.57884	0.163383	0.688232	0.998515
AATATGG	0.0112045	6.77011	0.0184651	0.892598	0.998515
AATATGT	-0.192779	6.1829	3.85343	0.056682	0.77339
AATATTA	-0.105115	5.73729	0.752431	0.390924	0.998515
AATATTC	-0.0896983	6.36688	1.14036	0.292031	0.998515
AATATTG	-0.0548986	6.30711	0.400272	0.530579	0.998515
AATATTT	-2.97077	5.47507	268.882	2.86342e-19	3.52739e-17
AATCAAA	0.101753	6.09169	0.961002	0.332875	0.998515
AATCAAC	-0.0750403	6.14101	0.623566	0.43442	0.998515
AATCAAG	-0.0405787	5.90109	0.225087	0.637792	0.998515
AATCAAT	0.172247	5.78118	2.24638	0.141843	0.968101
AATCACA	0.163969	5.76004	2.89344	0.0967673	0.877751
AATCACC	-0.0146722	6.37848	0.0319373	0.859075	0.998515
AATCACG	-0.0151545	6.18675	0.0206381	0.886496	0.998515
AATCACT	-0.0142313	5.7254	0.0154164	0.901813	0.998515
AATCAGA	0.138313	6.24039	3.24713	0.0791505	0.850274
AATCAGC	0.0156773	6.01546	0.0312571	0.860567	0.998515
AATCAGG	0.0507291	6.38045	0.415989	0.522657	0.998515
AATCAGT	0.0246739	5.8663	0.0313519	0.860358	0.998515
AATCATA	-0.0222278	5.9774	0.0661361	0.798377	0.998515
AATCATC	0.067284	5.92524	0.507054	0.480584	0.998515
AATCATG	-0.0117	5.79353	0.015602	0.901227	0.998515
AATCATT	-0.243182	4.41141	2.41735	0.12794	0.948573
AATCCAA	0.0739043	6.13305	0.887466	0.351866	0.998515
AATCCAC	-0.0963332	6.05351	1.13654	0.29283	0.998515
AATCCAG	0.0313187	6.19773	0.187718	0.667169	0.998515
AATCCAT	0.1099	6.11144	2.27973	0.138999	0.967576
AATCCCA	0.0421972	6.13705	0.171524	0.680992	0.998515
AATCCCC	-0.0767776	5.88618	0.804788	0.375077	0.998515
AATCCCG	0.0085956	6.35741	0.0104023	0.919277	0.998515
AATCCCT	-0.0971731	5.76013	0.544774	0.464805	0.998515
AATCCGA	-0.0885771	6.08426	1.0277	0.316842	0.998515
AATCCGC	-0.12514	6.02044	2.05844	0.159201	0.983796
AATCCGG	0.0867553	6.78144	0.626166	0.433471	0.998515
AATCCGT	-0.146569	6.17909	2.18355	0.147387	0.969797
AATCCTA	0.0241685	5.9603	0.0528302	0.819391	0.998515
AATCCTC	-0.0590387	6.25434	0.421454	0.519953	0.998515
AATCCTG	-0.0372318	6.35536	0.159669	0.691604	0.998515
AATCCTT	-0.184649	5.39489	2.55861	0.11763	0.921725
AATCGAA	0.00580968	5.86392	0.00405249	0.949561	0.998515
AATCGAC	-0.0325104	6.13945	0.177944	0.675423	0.998515
AATCGAG	0.0426104	6.17538	0.248163	0.621122	0.998515
AATCGAT	0.000429584	6.10254	2.18603e-05	0.996293	0.999324
AATCGCA	0.118642	6.16783	1.82865	0.183945	0.997505
AATCGCC	-0.0576395	6.14391	0.429216	0.516155	0.998515
AATCGCG	-0.00759709	6.52029	0.00770297	0.930504	0.998515
AATCGCT	0.0304529	5.95329	0.0556977	0.814644	0.998515
AATCGGA	0.086133	6.33415	1.29827	0.261363	0.998515
AATCGGC	0.125053	6.28247	2.78081	0.103276	0.889775
AATCGGG	-0.0123054	6.07002	0.021815	0.883328	0.998515
AATCGGT	0.026093	6.51509	0.0792518	0.779777	0.998515
AATCGTA	-0.0400132	5.82748	0.283042	0.597681	0.998515
AATCGTC	-0.139817	6.06319	3.34692	0.0748533	0.844006
AATCGTG	-0.0701147	5.8735	0.551071	0.462253	0.998515
AATCGTT	-0.0897829	5.29266	0.685138	0.412775	0.998515
AATCTAA	0.156665	5.91863	3.19187	0.0816484	0.855964
AATCTAC	0.0275884	6.07687	0.0897534	0.766055	0.998515
AATCTAG	0.00142911	5.9914	0.000286139	0.986589	0.998883
AATCTAT	0.0319699	5.58105	0.0652898	0.799643	0.998515
AATCTCA	0.0307956	6.33544	0.142905	0.707425	0.998515
AATCTCC	-0.0116362	6.53827	0.0117364	0.914276	0.998515
AATCTCG	-0.0157159	5.90905	0.0313276	0.860412	0.998515
AATCTCT	0.0662077	6.16871	0.553638	0.461219	0.998515
AATCTGA	-0.0792615	6.30174	0.959112	0.333345	0.998515
AATCTGC	0.037586	6.15478	0.155259	0.695669	0.998515
AATCTGG	0.0991769	6.3771	1.14406	0.291262	0.998515
AATCTGT	-0.0186379	6.12539	0.0501564	0.823941	0.998515
AATCTTA	0.042843	5.46195	0.214115	0.646089	0.998515
AATCTTC	0.0235009	5.89277	0.0641417	0.801373	0.998515
AATCTTG	-0.0700553	5.83575	0.426655	0.517402	0.998515
AATCTTT	-0.179998	5.41203	2.2197	0.144167	0.968101
AATGAAA	-0.0692137	5.98793	0.452931	0.504848	0.998515
AATGAAC	0.111452	6.24962	1.73686	0.195097	0.998515
AATGAAG	-0.0740169	5.79375	0.48859	0.488635	0.998515
AATGAAT	0.0310382	5.91304	0.0930367	0.761946	0.998515
AATGACA	0.0546726	6.02199	0.39519	0.533186	0.998515
AATGACC	-0.0238189	6.59687	0.0604858	0.806998	0.998515
AATGACG	-0.0533789	6.04457	0.382667	0.539715	0.998515
AATGACT	0.0064018	6.13056	0.00633009	0.936986	0.998515
AATGAGA	0.0836989	6.05388	1.02063	0.318491	0.998515
AATGAGC	-0.0515941	5.93499	0.353993	0.55524	0.998515
AATGAGG	0.0482769	6.10877	0.345117	0.56022	0.998515
AATGAGT	-0.0207595	5.87419	0.0485796	0.826684	0.998515
AATGATA	-0.168638	6.05715	3.84549	0.0569261	0.77339
AATGATC	-0.24825	5.90392	6.97101	0.0117865	0.303156
AATGATG	-0.0879972	5.97435	1.09233	0.302281	0.998515
AATGATT	-0.191077	5.39917	2.3662	0.131927	0.951833
AATGCAA	0.0598639	6.1777	0.51917	0.47542	0.998515
AATGCAC	0.0684318	6.10285	0.877882	0.354451	0.998515
AATGCAG	-0.0582703	6.23446	0.376833	0.542807	0.998515
AATGCAT	-0.0379937	6.24264	0.202678	0.655018	0.998515
AATGCCA	0.013784	6.40469	0.021781	0.883419	0.998515
AATGCCC	0.0055068	6.05693	0.00403941	0.949643	0.998515
AATGCCG	-0.0499613	6.4028	0.255744	0.615858	0.998515
AATGCCT	-0.219488	5.93146	7.1388	0.0108885	0.285435
AATGCGA	0.0398594	6.26187	0.186591	0.668107	0.998515
AATGCGC	-0.0523615	6.1401	0.38352	0.539266	0.998515
AATGCGG	0.0954862	6.38433	1.20536	0.278871	0.998515
AATGCGT	-0.0713859	6.31418	0.560046	0.458655	0.998515
AATGCTA	0.0179434	6.26226	0.0468372	0.82977	0.998515
AATGCTC	0.0276844	6.32994	0.107254	0.745014	0.998515
AATGCTG	0.0137407	6.73991	0.0122155	0.912551	0.998515
AATGCTT	-0.34482	5.77912	10.1186	0.00284846	0.0918684
AATGGAA	-0.0652142	6.24284	0.285305	0.596225	0.998515
AATGGAC	0.0209873	6.55405	0.0509601	0.82256	0.998515
AATGGAG	-0.198854	6.0375	3.90215	0.0552101	0.769661
AATGGAT	0.0630547	6.45157	0.250001	0.619837	0.998515
AATGGCA	0.0698221	6.39734	0.718669	0.401666	0.998515
AATGGCC	-0.149466	6.47224	3.15605	0.0833148	0.859718
AATGGCG	0.0350756	6.50511	0.149753	0.700839	0.998515
AATGGCT	0.105075	6.39805	1.81664	0.18536	0.997505
AATGGGA	0.0953063	6.3746	1.44255	0.236848	0.998515
AATGGGC	-0.0322506	6.38158	0.163777	0.687877	0.998515
AATGGGG	-0.0470142	6.24935	0.328839	0.56958	0.998515
AATGGGT	0.140942	6.71068	1.59377	0.214159	0.998515
AATGGTA	-0.00626174	6.23289	0.00488	0.944658	0.998515
AATGGTC	-0.152123	6.41542	2.66152	0.110717	0.909055
AATGGTG	-0.0542249	5.94975	0.352188	0.556246	0.998515
AATGGTT	0.0575069	6.63903	0.261117	0.612186	0.998515
AATGTAA	0.00199927	6.03551	0.000424547	0.983664	0.998883
AATGTAC	0.0573388	6.20855	0.38195	0.540093	0.998515
AATGTAG	-0.0160425	6.05799	0.0295201	0.864457	0.998515
AATGTAT	-0.0212915	6.04148	0.0543799	0.816809	0.998515
AATGTCA	-0.110826	6.43583	2.02872	0.162169	0.98403
AATGTCC	0.0556163	7.02671	0.321887	0.573672	0.998515
AATGTCG	0.103014	6.02819	1.20194	0.279544	0.998515
AATGTCT	-0.0228678	6.05602	0.0428915	0.836989	0.998515
AATGTGA	-0.0723941	6.09192	0.730703	0.397788	0.998515
AATGTGC	-0.0945394	6.15771	1.3105	0.259163	0.998515
AATGTGG	-0.102966	6.24988	1.31075	0.259119	0.998515
AATGTGT	-0.106544	5.98169	1.21991	0.276033	0.998515
AATGTTA	0.0687775	5.57036	0.498297	0.484374	0.998515
AATGTTC	-0.05947	5.94475	0.436987	0.512401	0.998515
AATGTTG	-0.0739907	6.05524	0.724828	0.399675	0.998515
AATGTTT	-0.246295	5.68533	4.12063	0.0491066	0.719805
AATTAAA	-0.17786	5.96995	3.08669	0.0866513	0.862512
AATTAAC	-0.0790974	6.09989	0.814316	0.372293	0.998515
AATTAAG	-0.0630782	5.99522	0.387235	0.537316	0.998515
AATTAAT	-3.88813	5.01221	371.601	9.41471e-22	2.41301e-19
AATTACA	-0.769941	5.55901	35.8048	5.13027e-07	2.40155e-05
AATTACC	-0.157604	6.15309	1.5844	0.215485	0.998515
AATTACG	-0.0449567	6.30045	0.241623	0.625745	0.998515
AATTACT	-3.90329	4.90085	281.217	1.31225e-19	1.86956e-17
AATTAGA	-0.0906821	6.24459	0.841908	0.364396	0.998515
AATTAGC	-0.0177718	6.08628	0.0379611	0.846516	0.998515
AATTAGG	0.0952309	6.51295	1.18709	0.282492	0.998515
AATTAGT	-3.99364	5.44485	690.541	1.04389e-26	8.55156e-23
AATTATA	-0.78386	5.73611	34.8059	6.72764e-07	3.12254e-05
AATTATC	-0.0983876	5.95719	0.61931	0.43598	0.998515
AATTATG	-0.125115	5.90281	2.82508	0.10066	0.887061
AATTATT	-4.4265	4.02054	383.265	5.39845e-22	1.55172e-19
AATTCAA	0.0361602	6.32568	0.122875	0.727792	0.998515
AATTCAC	0.015315	6.1808	0.0244674	0.876495	0.998515
AATTCAG	0.038443	6.399	0.171111	0.681354	0.998515
AATTCAT	-1.9345	5.96308	273.658	2.10904e-19	2.74243e-17
AATTCCA	-0.584252	6.23587	19.2243	8.31178e-05	0.00324239
AATTCCC	-0.29284	5.86137	6.0813	0.0180843	0.414976
AATTCCG	-0.0056993	6.64877	0.00295127	0.956948	0.998578
AATTCCT	-3.31047	5.51127	505.41	3.48165e-24	3.35549e-21
AATTCGA	-0.0377285	6.18009	0.161131	0.690271	0.998515
AATTCGC	-0.11499	6.15503	2.10453	0.154725	0.975727
AATTCGG	-0.0124238	7.10733	0.0114159	0.91545	0.998515
AATTCGT	-0.709332	5.97478	46.3891	3.58275e-08	1.75748e-06
AATTCTA	-0.57251	5.95737	16.0926	0.000259269	0.00976519
AATTCTC	-1.75986	5.99188	261.752	4.56043e-19	5.22505e-17
AATTCTG	-0.0264104	6.55313	0.10821	0.743922	0.998515
AATTCTT	-3.64351	4.93202	294.015	6.02544e-20	9.14082e-18
AATTGAA	-0.19827	5.78382	3.91908	0.0547083	0.765449
AATTGAC	-0.160922	6.20194	3.61344	0.0645965	0.802387
AATTGAG	0.0413831	6.31317	0.165008	0.68677	0.998515
AATTGAT	-1.53706	5.82154	137.045	1.91572e-14	1.37663e-12
AATTGCA	-0.0362195	6.43473	0.168016	0.684086	0.998515
AATTGCC	-0.14703	6.27268	3.20264	0.0811548	0.854144
AATTGCG	-0.0249974	6.79918	0.0297742	0.863881	0.998515
AATTGCT	-1.55059	5.84246	166.732	8.63402e-16	6.76841e-14
AATTGGA	-0.0578757	6.18482	0.27135	0.605323	0.998515
AATTGGC	-0.106499	6.37096	1.49377	0.228845	0.998515
AATTGGG	-0.0556398	6.15743	0.3935	0.534059	0.998515
AATTGGT	-1.35555	6.10041	145.807	7.28884e-15	5.4282e-13
AATTGTA	-0.931557	5.65626	52.2241	9.5171e-09	4.9034e-07
AATTGTC	-0.035246	6.20405	0.135692	0.71456	0.998515
AATTGTG	-0.0637515	6.32429	0.350504	0.557187	0.998515
AATTGTT	-4.08867	4.67237	265.96	3.46057e-19	4.07899e-17
AATTTAA	-0.186564	5.98726	2.67169	0.110059	0.908413
AATTTAC	0.00947742	6.16404	0.00693053	0.934072	0.998515
AATTTAG	-0.0244023	6.16226	0.0649651	0.80013	0.998515
AATTTAT	-3.2926	5.36416	480.01	8.98851e-24	6.69399e-21
AATTTCA	-0.858614	6.13671	36.5501	4.20106e-07	1.98931e-05
AATTTCC	-0.315973	5.96992	5.82529	0.0205085	0.449745
AATTTCG	0.0111808	6.16937	0.0142919	0.905444	0.998515
AATTTCT	-3.5665	5.60878	529.799	1.45878e-24	1.99172e-21
AATTTGA	-0.0374782	6.17049	0.146621	0.70383	0.998515
AATTTGC	0.0148209	6.36894	0.0319816	0.858978	0.998515
AATTTGG	-0.021957	6.49521	0.076895	0.78299	0.998515
AATTTGT	-3.00218	5.66738	503.457	3.73912e-24	3.40343e-21
AATTTTA	-0.985835	5.40388	63.9276	8.49683e-10	4.70311e-08
AATTTTC	-0.419461	5.889	9.26025	0.004142	0.128022
AATTTTG	0.0431151	6.05165	0.206112	0.652306	0.998515
AATTTTT	-3.79162	4.95586	314.476	1.84377e-20	3.05135e-18
ACAAAAA	-0.0106373	6.02562	0.00905199	0.924681	0.998515
ACAAAAC	0.0235007	6.26912	0.0527135	0.819587	0.998515
ACAAAAG	0.0930353	5.9875	1.10012	0.300588	0.998515
ACAAAAT	-0.0778646	5.65174	0.587542	0.447908	0.998515
ACAAACA	0.0882466	5.85578	1.1819	0.283529	0.998515
ACAAACC	-0.0197678	6.43347	0.0533969	0.818442	0.998515
ACAAACG	0.0767814	6.38964	0.700747	0.407547	0.998515
ACAAACT	-0.149068	6.01665	2.40294	0.129048	0.949049
ACAAAGA	0.0291977	6.17976	0.120281	0.730562	0.998515
ACAAAGC	0.0486015	6.07271	0.379384	0.541451	0.998515
ACAAAGG	0.0359	6.13518	0.218419	0.642804	0.998515
ACAAAGT	0.0291154	6.06464	0.101933	0.751197	0.998515
ACAAATA	0.104171	5.9606	0.992288	0.325221	0.998515
ACAAATC	0.187601	5.9396	4.55182	0.0391204	0.652032
ACAAATG	0.105848	5.7933	1.01916	0.318835	0.998515
ACAAATT	0.00235972	5.43969	0.000413524	0.983878	0.998883
ACAACAA	-0.0452987	6.25345	0.20211	0.65547	0.998515
ACAACAC	-0.0593361	6.17095	0.604167	0.441603	0.998515
ACAACAG	0.0248777	6.38746	0.0799822	0.778792	0.998515
ACAACAT	0.0426536	6.52322	0.270956	0.605585	0.998515
ACAACCA	0.0630322	6.37254	0.556122	0.460223	0.998515
ACAACCC	-0.116278	6.11061	1.36552	0.249556	0.998515
ACAACCG	0.0977152	6.67425	1.31171	0.258948	0.998515
ACAACCT	0.0585331	5.957	0.318443	0.575721	0.998515
ACAACGA	-0.0920297	6.1554	1.17721	0.284473	0.998515
ACAACGC	0.0367778	6.1684	0.223097	0.639278	0.998515
ACAACGG	0.0558711	6.51811	0.388153	0.536837	0.998515
ACAACGT	-0.105972	6.36728	1.63864	0.207946	0.998515
ACAACTA	-0.0554151	6.10828	0.326771	0.570791	0.998515
ACAACTC	-0.0383838	6.27287	0.239018	0.627608	0.998515
ACAACTG	0.0800084	6.35483	1.02199	0.318172	0.998515
ACAACTT	-0.131127	5.56969	1.85164	0.181274	0.997505
ACAAGAA	0.0972482	5.91715	1.09206	0.30234	0.998515
ACAAGAC	-0.00455945	6.13499	0.00316762	0.9554	0.998578
ACAAGAG	-0.0444463	6.14826	0.312061	0.579558	0.998515
ACAAGAT	0.057542	5.88607	0.474411	0.494973	0.998515
ACAAGCA	0.00953665	6.28582	0.0135171	0.908031	0.998515
ACAAGCC	-0.0683326	6.25845	0.729917	0.39804	0.998515
ACAAGCG	0.0182681	6.60333	0.0300724	0.863208	0.998515
ACAAGCT	0.121778	6.35467	2.10988	0.154214	0.975727
ACAAGGA	-0.00849205	6.32356	0.00979264	0.92167	0.998515
ACAAGGC	0.0972339	6.37246	1.23118	0.273858	0.998515
ACAAGGG	-0.0334787	6.22478	0.168822	0.683372	0.998515
ACAAGGT	-0.136145	6.33858	2.92391	0.0950872	0.874429
ACAAGTA	-0.00765875	5.8972	0.00701936	0.933651	0.998515
ACAAGTC	0.052407	6.09132	0.381362	0.540404	0.998515
ACAAGTG	0.0207461	5.94321	0.0533855	0.818461	0.998515
ACAAGTT	3.74486e-05	5.5672	1.22118e-07	0.999723	0.999886
ACAATAA	-0.011127	6.01925	0.0142251	0.905664	0.998515
ACAATAC	-0.0628215	6.27365	0.60239	0.44227	0.998515
ACAATAG	0.194572	6.16162	5.56272	0.0233634	0.479082
ACAATAT	0.219131	5.82358	7.03938	0.0114114	0.295362
ACAATCA	0.112127	6.43543	1.26603	0.267273	0.998515
ACAATCC	0.0310424	6.47286	0.126699	0.723765	0.998515
ACAATCG	0.0442107	6.28933	0.208691	0.650287	0.998515
ACAATCT	0.0673658	6.20061	0.438121	0.511857	0.998515
ACAATGA	0.0727412	6.11668	0.665825	0.419383	0.998515
ACAATGC	0.13256	6.32531	3.00546	0.0907504	0.871643
ACAATGG	0.0385157	6.39243	0.205814	0.65254	0.998515
ACAATGT	-0.0832518	6.12895	1.01285	0.32032	0.998515
ACAATTA	-0.0243933	5.60162	0.0864067	0.770328	0.998515
ACAATTC	0.0757037	6.05971	0.736024	0.396091	0.998515
ACAATTG	0.0376827	5.985	0.227347	0.636114	0.998515
ACAATTT	-0.0391305	5.79095	0.128161	0.722244	0.998515
ACACAAA	0.123103	5.79682	1.98218	0.166949	0.98424
ACACAAC	0.0420004	5.8238	0.222409	0.639794	0.998515
ACACAAG	-0.0497006	5.67381	0.234623	0.630781	0.998515
ACACAAT	0.0724785	5.3391	0.547482	0.463705	0.998515
ACACACA	-0.0455457	5.59544	0.269497	0.606553	0.998515
ACACACC	0.00997549	6.13317	0.0137256	0.907327	0.998515
ACACACG	-0.0259464	6.08494	0.0630044	0.803104	0.998515
ACACACT	-0.110153	5.60163	1.19153	0.281605	0.998515
ACACAGA	0.112019	5.92832	1.50275	0.227475	0.998515
ACACAGC	-0.0435064	5.77186	0.230635	0.633691	0.998515
ACACAGG	0.239073	5.77516	8.2047	0.00664763	0.18876
ACACAGT	0.03999	5.78213	0.171448	0.681058	0.998515
ACACATA	-0.143347	5.83946	3.56772	0.0662388	0.808733
ACACATC	-0.0239406	5.5964	0.0609795	0.806228	0.998515
ACACATG	0.0874299	5.56662	0.831502	0.367346	0.998515
ACACATT	0.0923891	5.26322	0.967438	0.33128	0.998515
ACACCAA	-0.0541506	5.93702	0.402042	0.529676	0.998515
ACACCAC	0.15196	5.80767	2.86247	0.0985097	0.883083
ACACCAG	-0.0364978	6.0272	0.242058	0.625435	0.998515
ACACCAT	-0.117761	5.92291	2.43692	0.126451	0.945711
ACACCCA	-0.0163372	6.06526	0.0312591	0.860563	0.998515
ACACCCC	-0.141659	5.8337	2.86096	0.0985954	0.883083
ACACCCG	-0.0310407	6.22985	0.112036	0.739601	0.998515
ACACCCT	0.0537097	5.68424	0.378646	0.541843	0.998515
ACACCGA	-0.166411	5.87292	3.62743	0.064103	0.801049
ACACCGC	-0.0695206	5.80974	0.671121	0.417555	0.998515
ACACCGG	-0.0132569	6.34953	0.0274215	0.869317	0.998515
ACACCGT	-0.173097	5.95914	3.71478	0.0611142	0.787912
ACACCTA	-0.0173142	5.80791	0.0418646	0.838924	0.998515
ACACCTC	-0.0972634	6.05822	1.64621	0.20692	0.998515
ACACCTG	0.0718091	5.852	0.596588	0.44446	0.998515
ACACCTT	0.024573	5.27684	0.0479812	0.827737	0.998515
ACACGAA	-0.0335539	5.67172	0.165278	0.686528	0.998515
ACACGAC	0.0562971	5.84327	0.350533	0.557171	0.998515
ACACGAG	-0.0315437	6.16386	0.136087	0.714164	0.998515
ACACGAT	-0.081079	5.50818	0.726312	0.399197	0.998515
ACACGCA	-0.0246214	6.00385	0.0851867	0.771909	0.998515
ACACGCC	-0.0805821	5.9242	0.829134	0.368022	0.998515
ACACGCG	0.102685	6.71964	0.436879	0.512453	0.998515
ACACGCT	-0.0926995	5.8318	0.904986	0.347208	0.998515
ACACGGA	-0.0296231	6.04541	0.133105	0.717172	0.998515
ACACGGC	0.0215159	6.03514	0.0529024	0.81927	0.998515
ACACGGG	-0.0148117	5.94618	0.02591	0.872937	0.998515
ACACGGT	0.00915027	5.92873	0.00957945	0.922525	0.998515
ACACGTA	-0.0490591	5.6693	0.288286	0.594319	0.998515
ACACGTC	-0.0435061	5.76209	0.2222	0.639951	0.998515
ACACGTG	-0.00606785	5.67756	0.00276838	0.958302	0.998733
ACACGTT	0.0701749	5.23696	0.455609	0.503598	0.998515
ACACTAA	-0.0280957	5.69073	0.110157	0.741713	0.998515
ACACTAC	0.0978234	5.80264	1.31222	0.258857	0.998515
ACACTAG	0.0247744	5.78041	0.0774925	0.782171	0.998515
ACACTAT	0.0471471	5.33672	0.193339	0.662538	0.998515
ACACTCA	-0.073583	6.09837	1.06625	0.308048	0.998515
ACACTCC	0.0182339	6.30381	0.0460883	0.831115	0.998515
ACACTCG	0.0528602	5.89319	0.243867	0.62415	0.998515
ACACTCT	-0.0120432	5.83628	0.0180614	0.893772	0.998515
ACACTGA	-0.0116171	5.84076	0.0158983	0.900299	0.998515
ACACTGC	0.0281799	5.92216	0.086339	0.770416	0.998515
ACACTGG	-0.0486974	5.9949	0.340189	0.563021	0.998515
ACACTGT	-0.108743	5.73483	1.3588	0.250707	0.998515
ACACTTA	-0.129091	5.33369	1.55622	0.219533	0.998515
ACACTTC	-0.0166946	5.65216	0.0256682	0.873526	0.998515
ACACTTG	0.0511679	5.57528	0.269935	0.606262	0.998515
ACACTTT	0.0396666	5.37123	0.186284	0.668364	0.998515
ACAGAAA	0.0814197	5.68897	0.666356	0.4192	0.998515
ACAGAAC	0.0294102	5.87137	0.100674	0.752686	0.998515
ACAGAAG	0.030018	5.60677	0.0762884	0.783825	0.998515
ACAGAAT	-0.0379826	5.38995	0.118706	0.732262	0.998515
ACAGACA	0.0430331	5.66939	0.22931	0.634665	0.998515
ACAGACC	0.0255972	6.24238	0.0778609	0.781667	0.998515
ACAGACG	0.172936	5.92128	2.91395	0.095633	0.874847
ACAGACT	-0.0107909	5.69149	0.0107021	0.918126	0.998515
ACAGAGA	-0.148374	5.96704	3.48174	0.0694549	0.824004
ACAGAGC	0.0451077	5.60616	0.195847	0.660497	0.998515
ACAGAGG	-0.066861	5.65465	0.501547	0.482961	0.998515
ACAGAGT	-0.0375065	5.59258	0.170192	0.682162	0.998515
ACAGATA	0.0947502	5.70867	1.14649	0.290756	0.998515
ACAGATC	-0.0492619	5.48426	0.310968	0.58022	0.998515
ACAGATG	0.060035	5.41196	0.382935	0.539574	0.998515
ACAGATT	-0.187858	5.11015	2.64545	0.111764	0.910114
ACAGCAA	0.0748484	5.98908	0.731799	0.397437	0.998515
ACAGCAC	-0.119884	5.7999	1.67922	0.202517	0.998515
ACAGCAG	0.00252777	6.09478	0.000696283	0.979081	0.998883
ACAGCAT	0.00238028	5.92224	0.000819857	0.977301	0.998883
ACAGCCA	-0.0562768	6.12977	0.622767	0.434712	0.998515
ACAGCCC	-0.103468	5.81165	1.35439	0.251463	0.998515
ACAGCCG	-0.107575	6.34918	1.10329	0.299901	0.998515
ACAGCCT	-0.0908528	5.66848	0.896088	0.349563	0.998515
ACAGCGA	-0.186126	6.19086	2.91619	0.0955096	0.874429
ACAGCGC	-0.0999853	6.07099	0.893231	0.350324	0.998515
ACAGCGG	-0.0990416	6.19923	1.23478	0.273168	0.998515
ACAGCGT	-0.181588	6.25222	2.672	0.110039	0.908413
ACAGCTA	-0.0611524	5.96655	0.521851	0.47429	0.998515
ACAGCTC	0.0230537	6.04475	0.0615306	0.805372	0.998515
ACAGCTG	0.0358711	6.22406	0.179224	0.674327	0.998515
ACAGCTT	-0.13119	5.41957	1.56646	0.218051	0.998515
ACAGGAA	-0.0709092	5.86028	0.516418	0.476585	0.998515
ACAGGAC	0.153102	6.25843	2.63197	0.112653	0.91101
ACAGGAG	0.0926885	5.77839	0.621835	0.435053	0.998515
ACAGGAT	0.124737	6.21062	1.27007	0.266524	0.998515
ACAGGCA	0.0727551	6.15765	0.863545	0.358368	0.998515
ACAGGCC	-0.0181278	6.055	0.0480789	0.827565	0.998515
ACAGGCG	0.073018	6.72244	0.285119	0.596345	0.998515
ACAGGCT	0.091869	5.96241	0.672868	0.416955	0.998515
ACAGGGA	-0.0229648	6.14403	0.0705471	0.791917	0.998515
ACAGGGC	-0.0880204	6.16969	1.07281	0.306583	0.998515
ACAGGGG	0.0298581	6.17531	0.090548	0.765053	0.998515
ACAGGGT	0.082823	6.28386	0.738725	0.395233	0.998515
ACAGGTA	-0.105654	5.83004	1.70501	0.199156	0.998515
ACAGGTC	-0.0536597	5.94256	0.332659	0.567356	0.998515
ACAGGTG	-0.0580854	5.6842	0.43346	0.514099	0.998515
ACAGGTT	-0.0220983	5.55413	0.0465087	0.830359	0.998515
ACAGTAA	-0.00811367	5.7202	0.00912411	0.924382	0.998515
ACAGTAC	0.0431371	5.94177	0.341012	0.562552	0.998515
ACAGTAG	-0.0579967	5.81266	0.181945	0.672013	0.998515
ACAGTAT	-0.165142	5.52653	3.32719	0.0756817	0.844009
ACAGTCA	0.00188057	6.14779	0.000326972	0.985664	0.998883
ACAGTCC	-0.0304455	6.13618	0.117599	0.733464	0.998515
ACAGTCG	-0.0651299	5.94424	0.404125	0.528617	0.998515
ACAGTCT	0.0348417	5.88222	0.131959	0.718337	0.998515
ACAGTGA	-0.108839	5.76268	1.83059	0.183718	0.997505
ACAGTGC	-0.0484883	5.99387	0.28902	0.593852	0.998515
ACAGTGG	-0.101633	5.94241	1.21299	0.277377	0.998515
ACAGTGT	-0.0721085	5.73011	0.682391	0.413705	0.998515
ACAGTTA	0.15139	5.39218	2.50759	0.121239	0.934982
ACAGTTC	-0.0209088	5.67805	0.0610388	0.806136	0.998515
ACAGTTG	-0.0104068	5.61556	0.0151342	0.902711	0.998515
ACAGTTT	-0.00019416	5.67297	4.32954e-06	0.99835	0.999631
ACATAAA	0.0138982	5.83225	0.0260726	0.872543	0.998515
ACATAAC	-0.0801094	5.92158	0.446654	0.507798	0.998515
ACATAAG	0.0721512	5.92622	0.451522	0.505507	0.998515
ACATAAT	-0.0416245	5.16995	0.148484	0.702047	0.998515
ACATACA	-0.0327453	5.68596	0.141872	0.708434	0.998515
ACATACC	0.0423054	6.14025	0.184652	0.66973	0.998515
ACATACG	-0.0303681	6.23085	0.104038	0.74873	0.998515
ACATACT	-0.202707	5.34594	2.66264	0.110644	0.909055
ACATAGA	-0.034301	5.97764	0.166661	0.685292	0.998515
ACATAGC	-0.149027	5.81522	2.52058	0.120308	0.933744
ACATAGG	0.129251	5.88249	3.5077	0.068466	0.817005
ACATAGT	-0.0609596	5.51632	0.295483	0.58977	0.998515
ACATATA	0.068615	5.8474	0.431185	0.515199	0.998515
ACATATC	-0.0121005	5.80789	0.0186875	0.891957	0.998515
ACATATG	0.0577734	5.62057	0.301863	0.585796	0.998515
ACATATT	-1.34526	4.56545	57.0275	3.40526e-09	1.81732e-07
ACATCAA	0.0377608	6.14902	0.197406	0.659237	0.998515
ACATCAC	-0.127496	5.95113	3.00424	0.0908139	0.871643
ACATCAG	0.0857947	6.27884	0.884673	0.352617	0.998515
ACATCAT	0.115399	6.03935	1.79848	0.187524	0.997505
ACATCCA	0.0850758	6.3108	0.833898	0.366664	0.998515
ACATCCC	-0.12148	5.93678	1.95346	0.169981	0.98424
ACATCCG	0.0498058	6.51704	0.367399	0.547878	0.998515
ACATCCT	-0.00242812	5.7042	0.000583051	0.980857	0.998883
ACATCGA	0.06172	5.9548	0.458661	0.502181	0.998515
ACATCGC	-0.191446	5.98438	3.71453	0.0611228	0.787912
ACATCGG	-0.0372426	6.412	0.155084	0.695832	0.998515
ACATCGT	-0.0187557	6.07559	0.0527661	0.819498	0.998515
ACATCTA	0.007928	6.02116	0.00811861	0.928658	0.998515
ACATCTC	-0.0867321	6.15962	0.848691	0.362491	0.998515
ACATCTG	-0.0137534	6.11656	0.0284653	0.866877	0.998515
ACATCTT	-0.0422162	5.19108	0.113797	0.73764	0.998515
ACATGAA	0.0165277	5.76744	0.0306526	0.861908	0.998515
ACATGAC	0.0169798	5.94784	0.0480268	0.827657	0.998515
ACATGAG	0.0805381	6.11855	0.447276	0.507504	0.998515
ACATGAT	0.0217207	5.55818	0.0325755	0.857689	0.998515
ACATGCA	0.0316594	6.1428	0.148043	0.702468	0.998515
ACATGCC	-0.0292984	6.02837	0.127195	0.723248	0.998515
ACATGCG	-0.0604565	6.84509	0.139231	0.711033	0.998515
ACATGCT	-0.147853	5.85889	2.9423	0.0940895	0.874429
ACATGGA	-0.0713095	6.00464	0.758975	0.388891	0.998515
ACATGGC	-0.0285592	6.11149	0.093109	0.761856	0.998515
ACATGGG	0.0346272	6.01276	0.124658	0.725906	0.998515
ACATGGT	0.0158158	5.91822	0.0255532	0.873807	0.998515
ACATGTA	-0.035661	5.76298	0.202172	0.655421	0.998515
ACATGTC	-0.0526374	5.99793	0.459127	0.501965	0.998515
ACATGTG	0.125348	6.01661	1.85919	0.180406	0.997505
ACATGTT	-0.323399	5.0097	4.918	0.0323707	0.592582
ACATTAA	-0.0692172	5.87504	0.624538	0.434064	0.998515
ACATTAC	0.083802	6.03509	0.826324	0.368827	0.998515
ACATTAG	-0.0373623	6.05616	0.0923076	0.762852	0.998515
ACATTAT	-0.0267004	5.50441	0.0723256	0.789374	0.998515
ACATTCA	0.0346992	6.32473	0.131048	0.719269	0.998515
ACATTCC	0.00612344	6.48094	0.00598624	0.938717	0.998515
ACATTCG	0.0429037	6.30195	0.100916	0.7524	0.998515
ACATTCT	0.0561667	5.89948	0.388887	0.536454	0.998515
ACATTGA	-0.0720515	5.95912	0.771085	0.385169	0.998515
ACATTGC	-0.0159475	6.40294	0.017636	0.895022	0.998515
ACATTGG	0.0552166	6.21996	0.514786	0.477278	0.998515
ACATTGT	0.057524	5.88936	0.523616	0.473548	0.998515
ACATTTA	-0.0930123	5.56554	1.04414	0.313051	0.998515
ACATTTC	0.00692077	5.93724	0.00710144	0.933266	0.998515
ACATTTG	-0.103962	5.81677	1.78482	0.189171	0.998403
ACATTTT	-0.0819597	5.35322	0.574289	0.453037	0.998515
ACCAAAA	0.064504	5.54647	0.518786	0.475582	0.998515
ACCAAAC	0.0766394	5.75586	0.915177	0.344538	0.998515
ACCAAAG	0.0716989	5.5883	0.452918	0.504854	0.998515
ACCAAAT	-0.1531	5.20593	1.79597	0.187825	0.997505
ACCAACA	-0.083488	5.37809	0.693977	0.409802	0.998515
ACCAACC	0.0207723	5.90977	0.0486479	0.826564	0.998515
ACCAACG	0.0403417	5.85491	0.185271	0.669211	0.998515
ACCAACT	-0.0188636	5.54821	0.0359037	0.850681	0.998515
ACCAAGA	-0.0991278	5.7507	0.902706	0.347809	0.998515
ACCAAGC	-0.0210689	5.68591	0.0550662	0.815678	0.998515
ACCAAGG	0.0683935	5.72434	0.648135	0.425579	0.998515
ACCAAGT	-0.0499475	5.6111	0.298698	0.587761	0.998515
ACCAATA	0.0214643	5.50504	0.042114	0.838452	0.998515
ACCAATC	0.0343079	5.40678	0.153279	0.697516	0.998515
ACCAATG	0.0531412	5.31188	0.227962	0.635659	0.998515
ACCAATT	-0.05722	4.9603	0.195095	0.661108	0.998515
ACCACAA	0.0890386	5.84172	1.27819	0.265023	0.998515
ACCACAC	0.00409041	5.82446	0.00228671	0.9621	0.998883
ACCACAG	0.0420058	6.07306	0.174956	0.677999	0.998515
ACCACAT	0.0354248	6.03482	0.190513	0.664857	0.998515
ACCACCA	-0.208187	6.0021	5.75148	0.0212709	0.457044
ACCACCC	-0.0641775	5.69583	0.38699	0.537445	0.998515
ACCACCG	0.0455393	6.37861	0.238405	0.628048	0.998515
ACCACCT	-0.0147125	5.61549	0.0204889	0.886905	0.998515
ACCACGA	-0.112854	5.77454	1.61354	0.211394	0.998515
ACCACGC	0.0374295	5.79487	0.148688	0.701852	0.998515
ACCACGG	-0.0595418	6.12967	0.367476	0.547836	0.998515
ACCACGT	-0.126351	5.95751	1.80321	0.186957	0.997505
ACCACTA	0.0276611	5.73292	0.0852587	0.771815	0.998515
ACCACTC	-0.117797	5.89349	2.34562	0.133571	0.956156
ACCACTG	0.00217137	5.8364	0.000602874	0.980534	0.998883
ACCACTT	-0.0430567	5.20608	0.194607	0.661505	0.998515
ACCAGAA	0.0456232	5.55707	0.226458	0.636773	0.998515
ACCAGAC	-0.0730173	5.80229	0.580882	0.450474	0.998515
ACCAGAG	0.0100629	5.85176	0.0108337	0.917626	0.998515
ACCAGAT	0.0239962	5.59689	0.0468178	0.829805	0.998515
ACCAGCA	0.0516872	5.93938	0.42704	0.517215	0.998515
ACCAGCC	0.0729286	5.89754	0.660962	0.421073	0.998515
ACCAGCG	0.0909502	6.67685	0.448711	0.506828	0.998515
ACCAGCT	-0.0630169	5.85395	0.476807	0.493892	0.998515
ACCAGGA	0.162255	5.96482	3.83275	0.05732	0.773628
ACCAGGC	0.126986	6.01056	2.98287	0.0919291	0.873142
ACCAGGG	0.132666	5.91704	2.12058	0.1532	0.975234
ACCAGGT	0.0544321	6.05257	0.376488	0.542991	0.998515
ACCAGTA	0.129281	5.50828	1.78982	0.188566	0.997818
ACCAGTC	-0.0842696	5.77051	0.677618	0.415329	0.998515
ACCAGTG	0.0548973	5.63666	0.253033	0.617729	0.998515
ACCAGTT	-0.0219601	5.24833	0.0545779	0.816482	0.998515
ACCATAA	0.00302833	5.60046	0.000873489	0.97657	0.998883
ACCATAC	0.0448988	5.84832	0.265371	0.609312	0.998515
ACCATAG	0.132347	6.10579	1.24718	0.270809	0.998515
ACCATAT	-0.124707	5.42066	1.74218	0.194428	0.998515
ACCATCA	0.102658	6.03118	1.66905	0.203861	0.998515
ACCATCC	0.0205513	6.03269	0.0676092	0.796195	0.998515
ACCATCG	0.00635287	6.18212	0.0031465	0.955549	0.998578
ACCATCT	-0.0630128	5.83866	0.349743	0.557613	0.998515
ACCATGA	0.0867071	5.7009	1.14322	0.291435	0.998515
ACCATGC	0.122303	6.17432	1.16975	0.285984	0.998515
ACCATGG	-0.0162424	5.98194	0.033406	0.855907	0.998515
ACCATGT	-0.056448	5.71405	0.434995	0.513359	0.998515
ACCATTA	0.0137255	5.24827	0.0191527	0.89063	0.998515
ACCATTC	-0.0591596	5.69419	0.442803	0.509623	0.998515
ACCATTG	0.0233815	5.67384	0.0325955	0.857646	0.998515
ACCATTT	0.0363103	5.44859	0.103977	0.748801	0.998515
ACCCAAA	0.129114	5.27146	1.69279	0.20074	0.998515
ACCCAAC	-0.0575814	5.37655	0.362899	0.550328	0.998515
ACCCAAG	0.121132	5.15251	1.40196	0.243442	0.998515
ACCCAAT	0.0397046	4.87952	0.12909	0.721283	0.998515
ACCCACA	-0.0627949	5.09394	0.41644	0.522433	0.998515
ACCCACC	0.0174572	5.64845	0.0313502	0.860362	0.998515
ACCCACG	0.0312729	5.55998	0.101756	0.751406	0.998515
ACCCACT	0.0177373	5.18878	0.022039	0.882736	0.998515
ACCCAGA	0.0053638	5.42679	0.00316162	0.955442	0.998578
ACCCAGC	-0.0220736	5.26922	0.0460957	0.831102	0.998515
ACCCAGG	0.217756	5.30584	4.50243	0.0401426	0.66367
ACCCAGT	-0.0329312	5.21442	0.101371	0.751861	0.998515
ACCCATA	0.00188004	5.24782	0.000282285	0.986679	0.998883
ACCCATC	-0.0416418	5.16417	0.125159	0.725378	0.998515
ACCCATG	0.162813	4.96094	1.54923	0.220552	0.998515
ACCCATT	0.0515579	4.69808	0.127518	0.722912	0.998515
ACCCCAA	-0.0754256	5.39876	0.655474	0.422992	0.998515
ACCCCAC	-0.0664862	5.37394	0.577359	0.451841	0.998515
ACCCCAG	-0.112619	5.51633	1.42385	0.239858	0.998515
ACCCCAT	-0.106431	5.44012	1.41133	0.241898	0.998515
ACCCCCA	-0.0942963	5.62419	0.925742	0.3418	0.998515
ACCCCCC	-0.0402221	5.57615	0.173575	0.6792	0.998515
ACCCCCG	-0.112796	5.94865	1.24799	0.270657	0.998515
ACCCCCT	-0.0709152	5.26395	0.464687	0.499402	0.998515
ACCCCGA	-0.0320234	5.33161	0.0850443	0.772094	0.998515
ACCCCGC	-0.0725714	5.41634	0.520541	0.474842	0.998515
ACCCCGG	0.0424997	5.71602	0.249505	0.620183	0.998515
ACCCCGT	-0.0288371	5.51115	0.0976954	0.75625	0.998515
ACCCCTA	-0.000438412	5.31891	1.80677e-05	0.99663	0.999324
ACCCCTC	-0.0237024	5.58708	0.0603994	0.807133	0.998515
ACCCCTG	0.0592741	5.41357	0.281707	0.598543	0.998515
ACCCCTT	0.0250191	4.85651	0.0418961	0.838864	0.998515
ACCCGAA	-0.0593681	5.29282	0.340935	0.562596	0.998515
ACCCGAC	-0.0289537	5.47926	0.0909919	0.764496	0.998515
ACCCGAG	0.132842	6.02322	0.96068	0.332955	0.998515
ACCCGAT	-0.164221	5.25486	1.98648	0.1665	0.98424
ACCCGCA	-0.104229	5.55865	0.985942	0.326754	0.998515
ACCCGCC	-0.10632	5.64055	1.10189	0.300205	0.998515
ACCCGCG	0.0758794	6.2611	0.280599	0.599261	0.998515
ACCCGCT	-0.221095	5.44444	4.2581	0.0456484	0.697124
ACCCGGA	0.0241993	5.75451	0.0915125	0.763843	0.998515
ACCCGGC	-0.0491213	5.7062	0.238547	0.627947	0.998515
ACCCGGG	0.0216048	5.68978	0.0450456	0.833007	0.998515
ACCCGGT	-0.0575499	5.63948	0.292652	0.591551	0.998515
ACCCGTA	0.0657923	5.18929	0.382314	0.539901	0.998515
ACCCGTC	-0.218348	5.47362	6.1771	0.0172581	0.400736
ACCCGTG	0.023067	5.2219	0.0381227	0.846194	0.998515
ACCCGTT	0.122848	4.91214	1.15156	0.289707	0.998515
ACCCTAA	-0.14034	5.1022	1.63708	0.208159	0.998515
ACCCTAC	-0.115295	5.30111	1.23844	0.272469	0.998515
ACCCTAG	0.0257169	5.26165	0.0556163	0.814777	0.998515
ACCCTAT	0.0134437	4.8585	0.0120753	0.913053	0.998515
ACCCTCA	0.0924466	5.69768	1.0678	0.307701	0.998515
ACCCTCC	0.0804364	5.81709	0.747656	0.392417	0.998515
ACCCTCG	-0.0793681	5.40661	0.69284	0.410183	0.998515
ACCCTCT	-0.125324	5.39029	1.72174	0.197011	0.998515
ACCCTGA	-0.136147	5.31435	2.20824	0.145179	0.968101
ACCCTGC	-0.232778	5.5354	5.83088	0.0204519	0.449175
ACCCTGG	0.078596	5.51814	0.813345	0.372576	0.998515
ACCCTGT	-0.0609161	5.25042	0.335522	0.5657	0.998515
ACCCTTA	-0.0753462	4.89843	0.418748	0.521289	0.998515
ACCCTTC	-0.0198669	5.2455	0.0456932	0.831829	0.998515
ACCCTTG	0.007032	5.03209	0.00405702	0.949533	0.998515
ACCCTTT	-0.0364341	4.91613	0.0896651	0.766166	0.998515
ACCGAAA	-0.0673642	5.29972	0.408687	0.526311	0.998515
ACCGAAC	-0.0371569	5.4702	0.164169	0.687524	0.998515
ACCGAAG	-0.157441	5.05619	1.92527	0.173021	0.987832
ACCGAAT	-0.0485353	5.01559	0.195172	0.661045	0.998515
ACCGACA	0.124696	5.06648	1.37534	0.24789	0.998515
ACCGACC	-0.163837	5.7498	3.18132	0.0821355	0.857685
ACCGACG	0.0261294	5.30855	0.0550814	0.815653	0.998515
ACCGACT	0.138361	5.34658	1.99085	0.166046	0.98424
ACCGAGA	0.211043	5.96249	2.82331	0.100763	0.887061
ACCGAGC	-0.0317418	5.32986	0.0897506	0.766058	0.998515
ACCGAGG	0.0661597	5.47168	0.478084	0.493318	0.998515
ACCGAGT	-0.0195931	5.26372	0.0329288	0.856928	0.998515
ACCGATA	-0.0626183	5.20441	0.299725	0.587122	0.998515
ACCGATC	0.0626422	5.00054	0.334632	0.566214	0.998515
ACCGATG	0.0742964	4.88137	0.379371	0.541458	0.998515
ACCGATT	-0.0650865	4.70638	0.347692	0.558766	0.998515
ACCGCAA	-0.117619	5.54637	1.61915	0.210618	0.998515
ACCGCAC	-0.248601	5.42877	6.65535	0.0136985	0.342957
ACCGCAG	-0.10022	5.60898	1.06423	0.308502	0.998515
ACCGCAT	-0.111834	5.54499	1.19161	0.281591	0.998515
ACCGCCA	0.0803954	5.73512	0.861111	0.359039	0.998515
ACCGCCC	-0.0511931	5.40064	0.283896	0.597131	0.998515
ACCGCCG	-0.0210036	5.91929	0.0337172	0.855245	0.998515
ACCGCCT	-0.11623	5.28353	1.31339	0.258646	0.998515
ACCGCGA	0.0910775	5.6356	0.607614	0.440313	0.998515
ACCGCGC	-0.101852	5.5665	1.12236	0.295817	0.998515
ACCGCGG	-0.0390213	5.64112	0.140877	0.70941	0.998515
ACCGCGT	-0.137415	5.68714	1.36758	0.249206	0.998515
ACCGCTA	-0.0447763	5.40862	0.178864	0.674635	0.998515
ACCGCTC	-0.122845	5.56206	2.1406	0.151324	0.974936
ACCGCTG	-0.0831639	6.2796	0.630796	0.431789	0.998515
ACCGCTT	-0.140222	4.90961	1.80313	0.186967	0.997505
ACCGGAA	0.190457	5.40011	3.84237	0.0570224	0.77339
ACCGGAC	0.0284259	6.00746	0.0449479	0.833185	0.998515
ACCGGAG	-0.0340051	6.97134	0.140837	0.70945	0.998515
ACCGGAT	0.0269326	5.70616	0.0464995	0.830375	0.998515
ACCGGCA	0.0336481	5.80921	0.138144	0.712111	0.998515
ACCGGCC	-0.112532	5.80865	1.70576	0.199059	0.998515
ACCGGCG	0.0938423	6.26395	0.526809	0.472212	0.998515
ACCGGCT	-0.121335	5.61511	2.08321	0.156777	0.977007
ACCGGGA	0.00563841	6.23263	0.0024228	0.960989	0.998883
ACCGGGC	-0.0557993	6.24458	0.383891	0.53907	0.998515
ACCGGGG	0.0306815	6.22369	0.0435401	0.835779	0.998515
ACCGGGT	-0.118642	6.09642	1.43611	0.23788	0.998515
ACCGGTA	-0.0497174	5.48186	0.294301	0.590512	0.998515
ACCGGTC	-0.152519	5.66326	3.00081	0.0909919	0.87182
ACCGGTG	-0.0355288	5.4652	0.138808	0.711452	0.998515
ACCGGTT	-0.108854	5.21016	1.13904	0.292308	0.998515
ACCGTAA	-0.0418588	5.30229	0.246874	0.622027	0.998515
ACCGTAC	-0.0832446	5.56402	0.736515	0.395935	0.998515
ACCGTAG	-0.011877	5.39388	0.0112624	0.916018	0.998515
ACCGTAT	-0.121683	5.15828	1.37927	0.247227	0.998515
ACCGTCA	-0.0948285	5.70115	1.00699	0.321707	0.998515
ACCGTCC	-0.122784	5.68408	2.027	0.162343	0.98403
ACCGTCG	0.0962225	5.46187	0.753605	0.390558	0.998515
ACCGTCT	-0.150665	5.43115	2.42264	0.127535	0.948573
ACCGTGA	-0.0824082	5.39791	0.498965	0.484083	0.998515
ACCGTGC	-0.0229289	5.59816	0.0379102	0.846617	0.998515
ACCGTGG	0.0563277	5.81183	0.452661	0.504974	0.998515
ACCGTGT	-0.0539103	5.35192	0.36035	0.551726	0.998515
ACCGTTA	-0.0125797	4.92437	0.0146598	0.904241	0.998515
ACCGTTC	-0.137944	5.25783	1.81299	0.185793	0.997505
ACCGTTG	0.0626483	5.15807	0.217129	0.643785	0.998515
ACCGTTT	-0.134439	5.11196	1.57832	0.21635	0.998515
ACCTAAA	-0.0875106	5.27151	0.693846	0.409846	0.998515
ACCTAAC	0.109514	5.42087	1.06477	0.30838	0.998515
ACCTAAG	0.014912	5.28883	0.0179269	0.894165	0.998515
ACCTAAT	0.0896779	4.68924	0.647158	0.425925	0.998515
ACCTACA	0.0344142	5.08396	0.110108	0.741768	0.998515
ACCTACC	0.0325335	5.57893	0.112985	0.738542	0.998515
ACCTACG	-0.0430787	5.5858	0.151449	0.699235	0.998515
ACCTACT	-0.347059	4.88744	7.06071	0.0112969	0.293741
ACCTAGA	-0.0137454	5.48422	0.0250577	0.875026	0.998515
ACCTAGC	0.0224475	5.34522	0.048354	0.82708	0.998515
ACCTAGG	-0.0594786	5.38853	0.500462	0.483432	0.998515
ACCTAGT	-0.105566	5.05377	0.886929	0.35201	0.998515
ACCTATA	-0.0346788	5.30198	0.116808	0.734327	0.998515
ACCTATC	-0.141248	5.24408	1.97895	0.167287	0.98424
ACCTATG	0.119054	5.08288	1.27286	0.266007	0.998515
ACCTATT	-1.92279	4.13788	64.7608	7.23189e-10	4.01652e-08
ACCTCAA	-0.0138168	5.62682	0.0211645	0.885068	0.998515
ACCTCAC	-0.0429696	5.51631	0.217481	0.643517	0.998515
ACCTCAG	-0.0115045	5.66375	0.0150515	0.902976	0.998515
ACCTCAT	0.0672101	5.59977	0.508713	0.479871	0.998515
ACCTCCA	0.0694508	5.91143	0.581025	0.450419	0.998515
ACCTCCC	0.065412	5.52035	0.434776	0.513464	0.998515
ACCTCCG	-0.0640527	6.00919	0.606855	0.440596	0.998515
ACCTCCT	-0.0689155	5.47313	0.632359	0.431223	0.998515
ACCTCGA	-0.0378385	5.45993	0.168743	0.683442	0.998515
ACCTCGC	-0.177841	5.50102	2.90156	0.0963165	0.877751
ACCTCGG	-0.00781406	5.87696	0.00616734	0.937799	0.998515
ACCTCGT	-0.00842912	5.58497	0.00981039	0.921599	0.998515
ACCTCTA	-0.0868907	5.55412	0.789874	0.379495	0.998515
ACCTCTC	0.0158885	5.68817	0.0288536	0.865981	0.998515
ACCTCTG	-0.0942496	5.58038	1.04701	0.312396	0.998515
ACCTCTT	-0.190349	4.76062	2.31259	0.136261	0.962517
ACCTGAA	0.0646394	5.29105	0.332631	0.567372	0.998515
ACCTGAC	-0.242296	5.57974	7.34033	0.00990566	0.266493
ACCTGAG	0.132741	5.55676	1.92984	0.172524	0.987832
ACCTGAT	0.184156	5.20287	3.04198	0.0888809	0.869926
ACCTGCA	-0.0574637	5.70007	0.405477	0.527931	0.998515
ACCTGCC	0.00780893	5.63267	0.00817655	0.928405	0.998515
ACCTGCG	-0.106783	6.37357	0.534554	0.468995	0.998515
ACCTGCT	-0.0309549	5.39226	0.0794221	0.779547	0.998515
ACCTGGA	-0.0631615	5.58375	0.45709	0.502909	0.998515
ACCTGGC	0.0164579	5.69746	0.0367483	0.848956	0.998515
ACCTGGG	-0.0345224	5.55206	0.125838	0.724666	0.998515
ACCTGGT	0.0293703	5.47781	0.0503763	0.823562	0.998515
ACCTGTA	-0.035617	5.31658	0.119532	0.73137	0.998515
ACCTGTC	-0.158228	5.52198	2.56706	0.117043	0.921499
ACCTGTG	0.0809625	5.52315	0.573034	0.453528	0.998515
ACCTGTT	-0.219989	4.59007	2.55949	0.117568	0.921725
ACCTTAA	-0.0702195	5.27594	0.482272	0.491442	0.998515
ACCTTAC	0.00624249	5.47927	0.00313753	0.955612	0.998578
ACCTTAG	-0.00430591	5.47802	0.00196462	0.964868	0.998883
ACCTTAT	0.0757453	4.95596	0.456254	0.503298	0.998515
ACCTTCA	-0.0199336	5.73272	0.0501023	0.824034	0.998515
ACCTTCC	-0.0269995	5.72331	0.144312	0.706058	0.998515
ACCTTCG	0.103184	5.63209	0.627808	0.432873	0.998515
ACCTTCT	-0.102947	5.33049	0.582405	0.449885	0.998515
ACCTTGA	0.00487237	5.43143	0.00276813	0.958304	0.998733
ACCTTGC	0.0344602	5.83608	0.0861852	0.770614	0.998515
ACCTTGG	-0.0321222	5.65307	0.174631	0.678282	0.998515
ACCTTGT	0.0418896	5.34498	0.146616	0.703835	0.998515
ACCTTTA	0.064368	4.94514	0.329884	0.56897	0.998515
ACCTTTC	-0.123744	5.34086	1.74107	0.194568	0.998515
ACCTTTG	0.09989	5.28526	0.980091	0.328176	0.998515
ACCTTTT	-0.406629	4.79682	10.3843	0.00254125	0.0831054
ACGAAAA	0.147586	5.62414	2.96018	0.0931303	0.87341
ACGAAAC	0.0222741	5.81581	0.069033	0.79411	0.998515
ACGAAAG	-0.0165285	5.4074	0.0222324	0.882226	0.998515
ACGAAAT	0.151295	5.35623	2.25595	0.14102	0.968101
ACGAACA	0.00634093	5.4455	0.00377248	0.951333	0.998515
ACGAACC	0.103943	5.98549	1.42032	0.240431	0.998515
ACGAACG	-0.0123299	5.73376	0.019329	0.890131	0.998515
ACGAACT	-0.0577235	5.50193	0.338736	0.563853	0.998515
ACGAAGA	0.0429435	5.66596	0.176422	0.676733	0.998515
ACGAAGC	0.0652403	5.47463	0.496386	0.485208	0.998515
ACGAAGG	-0.0401231	5.56221	0.243282	0.624565	0.998515
ACGAAGT	0.013554	5.53031	0.0218306	0.883287	0.998515
ACGAATA	-0.0512615	5.58561	0.204825	0.653319	0.998515
ACGAATC	0.00665824	5.42728	0.00419535	0.948681	0.998515
ACGAATG	0.103184	5.59182	1.0137	0.32012	0.998515
ACGAATT	-0.0934284	5.01665	0.509885	0.479369	0.998515
ACGACAA	-0.0379674	6.07229	0.174991	0.67797	0.998515
ACGACAC	0.000654757	5.9375	4.98242e-05	0.994403	0.999324
ACGACAG	0.110304	6.09632	1.43489	0.238076	0.998515
ACGACAT	0.0319382	6.47777	0.0779866	0.781495	0.998515
ACGACCA	-0.0213102	6.15501	0.0687902	0.794464	0.998515
ACGACCC	0.0390971	5.78686	0.220748	0.641043	0.998515
ACGACCG	0.00627686	6.18003	0.0051123	0.943359	0.998515
ACGACCT	0.138637	5.84325	2.93893	0.0942715	0.874429
ACGACGA	-0.17523	5.75639	3.72775	0.060684	0.786401
ACGACGC	-0.173742	5.66735	2.94663	0.0938562	0.874429
ACGACGG	0.00607025	6.16558	0.00361165	0.95238	0.998515
ACGACGT	-0.0650218	5.92197	0.845307	0.36344	0.998515
ACGACTA	0.0535695	6.037	0.321214	0.574071	0.998515
ACGACTC	0.032403	6.03702	0.185114	0.669343	0.998515
ACGACTG	0.0621714	6.18912	0.332384	0.567516	0.998515
ACGACTT	0.101369	5.60296	0.834367	0.366531	0.998515
ACGAGAA	-0.0993153	5.60154	1.46089	0.233943	0.998515
ACGAGAC	-0.0352388	5.79619	0.180022	0.673646	0.998515
ACGAGAG	0.15496	5.63654	2.95145	0.0935974	0.874429
ACGAGAT	0.0426146	5.53021	0.174369	0.678509	0.998515
ACGAGCA	0.0579682	5.87268	0.428153	0.516672	0.998515
ACGAGCC	0.0719266	5.9011	0.877762	0.354484	0.998515
ACGAGCG	-0.014303	5.86826	0.0252819	0.874473	0.998515
ACGAGCT	-0.0373882	5.91444	0.162408	0.689112	0.998515
ACGAGGA	0.021144	5.82211	0.0502865	0.823716	0.998515
ACGAGGC	0.063026	5.85457	0.613565	0.4381	0.998515
ACGAGGG	-0.104213	5.7064	1.48596	0.230043	0.998515
ACGAGGT	-0.070145	5.8019	0.752561	0.390884	0.998515
ACGAGTA	-0.119342	5.43968	1.21033	0.277898	0.998515
ACGAGTC	-0.121884	5.67948	2.04866	0.160171	0.98403
ACGAGTG	0.135976	5.66388	2.87649	0.0977165	0.882086
ACGAGTT	-0.0897345	5.2369	0.736153	0.39605	0.998515
ACGATAA	-0.0144923	5.6172	0.0239466	0.877805	0.998515
ACGATAC	0.0358941	5.87235	0.145197	0.705201	0.998515
ACGATAG	0.16242	5.66797	3.51176	0.0683129	0.817005
ACGATAT	-0.0772964	5.47223	0.638861	0.428883	0.998515
ACGATCA	0.146499	6.01618	2.74944	0.105175	0.894236
ACGATCC	0.157987	6.04887	3.16637	0.0828311	0.858822
ACGATCG	-0.0895733	5.61489	0.875965	0.354972	0.998515
ACGATCT	-0.155428	5.76649	2.78906	0.102782	0.889775
ACGATGA	-0.0100731	5.66692	0.0107756	0.917847	0.998515
ACGATGC	0.122614	5.73641	2.3422	0.133847	0.957198
ACGATGG	-0.0772587	5.85796	0.680092	0.414486	0.998515
ACGATGT	0.0644645	5.61992	0.757305	0.389408	0.998515
ACGATTA	0.00278766	5.18564	0.00049791	0.982309	0.998883
ACGATTC	0.193942	5.56757	4.32887	0.0439732	0.689823
ACGATTG	0.0307696	5.72799	0.1184	0.732594	0.998515
ACGATTT	-0.158647	5.34489	2.79997	0.102134	0.889775
ACGCAAA	0.00782145	5.42186	0.00545614	0.941488	0.998515
ACGCAAC	-0.151638	5.5117	2.39557	0.12962	0.94935
ACGCAAG	-0.0479529	5.19719	0.215433	0.645078	0.998515
ACGCAAT	0.0962245	5.07021	0.835069	0.366331	0.998515
ACGCACA	-0.0353081	5.22387	0.0976495	0.756305	0.998515
ACGCACC	0.0126713	5.7801	0.0232262	0.879643	0.998515
ACGCACG	-0.030806	5.457	0.076706	0.78325	0.998515
ACGCACT	-0.150319	5.3203	2.12058	0.1532	0.975234
ACGCAGA	0.026519	5.49622	0.07358	0.7876	0.998515
ACGCAGC	-0.0225952	5.25765	0.0457201	0.83178	0.998515
ACGCAGG	-0.103707	5.26347	1.00168	0.322971	0.998515
ACGCAGT	0.118246	5.25221	0.951989	0.335126	0.998515
ACGCATA	-0.116994	5.45691	1.60199	0.213004	0.998515
ACGCATC	0.0372377	5.20092	0.12126	0.729513	0.998515
ACGCATG	0.0143225	5.05746	0.0197198	0.889033	0.998515
ACGCATT	0.237042	4.81683	4.15946	0.0481015	0.711277
ACGCCAA	0.0928581	5.62066	0.869294	0.35679	0.998515
ACGCCAC	-0.159629	5.49024	2.22766	0.143469	0.968101
ACGCCAG	-0.0986916	5.523	1.01675	0.319402	0.998515
ACGCCAT	0.0918866	5.53276	1.14601	0.290856	0.998515
ACGCCCA	-0.0510966	5.70501	0.394399	0.533595	0.998515
ACGCCCC	0.027144	5.35437	0.0784705	0.780836	0.998515
ACGCCCG	0.104248	5.74377	1.27206	0.266155	0.998515
ACGCCCT	-0.0202689	5.24784	0.0273646	0.869451	0.998515
ACGCCGA	-0.0849852	5.31734	0.648147	0.425575	0.998515
ACGCCGC	-0.0354036	5.28688	0.135166	0.715088	0.998515
ACGCCGG	0.0252057	5.53341	0.051109	0.822305	0.998515
ACGCCGT	-0.19352	5.36989	3.386	0.0732419	0.839157
ACGCCTA	0.0976813	5.42314	0.888878	0.351487	0.998515
ACGCCTC	-0.0854445	5.71589	0.830408	0.367658	0.998515
ACGCCTG	0.136484	5.57327	2.19916	0.145987	0.968101
ACGCCTT	-0.0580068	4.9133	0.232946	0.632001	0.998515
ACGCGAA	-0.083219	5.31644	0.573519	0.453338	0.998515
ACGCGAC	-0.038885	5.54064	0.152164	0.698562	0.998515
ACGCGAG	-0.0116518	5.43347	0.0145375	0.904639	0.998515
ACGCGAT	-0.125987	5.18835	1.5916	0.214465	0.998515
ACGCGCA	-0.103919	5.54769	1.37843	0.247368	0.998515
ACGCGCC	-0.290973	5.52229	9.27632	0.00411275	0.127378
ACGCGCG	0.0210926	5.93237	0.0290382	0.865557	0.998515
ACGCGCT	0.0192041	5.43574	0.0339568	0.854737	0.998515
ACGCGGA	-0.18436	5.51798	3.58571	0.0655873	0.80574
ACGCGGC	0.0658967	5.63646	0.484268	0.490552	0.998515
ACGCGGG	-0.0299745	5.40716	0.0833506	0.77431	0.998515
ACGCGGT	-0.0826881	5.46547	0.643721	0.427147	0.998515
ACGCGTA	-0.0178037	5.27853	0.0263531	0.871865	0.998515
ACGCGTC	-0.0386543	5.37408	0.170823	0.681607	0.998515
ACGCGTG	-0.111421	5.24406	1.10069	0.300465	0.998515
ACGCGTT	0.0937188	4.9008	0.553161	0.461411	0.998515
ACGCTAA	0.067283	5.28269	0.422302	0.519536	0.998515
ACGCTAC	-0.18203	5.40444	2.95916	0.0931847	0.87342
ACGCTAG	0.0597464	5.2938	0.255645	0.615926	0.998515
ACGCTAT	-0.202439	5.01397	2.97495	0.0923464	0.873142
ACGCTCA	-0.0350805	5.70165	0.125636	0.724878	0.998515
ACGCTCC	-0.0901573	5.8024	0.967256	0.331325	0.998515
ACGCTCG	0.19601	5.22037	3.6272	0.0641111	0.801049
ACGCTCT	0.0650909	5.38344	0.328856	0.56957	0.998515
ACGCTGA	-0.0124181	5.42339	0.0149235	0.903387	0.998515
ACGCTGC	0.0182162	5.40201	0.0324202	0.858025	0.998515
ACGCTGG	0.0522099	5.41941	0.250769	0.619301	0.998515
ACGCTGT	-0.0146034	5.35075	0.0203489	0.887289	0.998515
ACGCTTA	-0.195635	4.88178	2.4152	0.128105	0.948573
ACGCTTC	0.0607983	5.19322	0.444477	0.508828	0.998515
ACGCTTG	-0.0347474	5.10881	0.10823	0.743899	0.998515
ACGCTTT	0.0580769	4.99428	0.224871	0.637953	0.998515
ACGGAAA	0.0166948	5.52707	0.0276697	0.868733	0.998515
ACGGAAC	-0.134571	5.66976	2.64015	0.112113	0.910323
ACGGAAG	0.0665512	5.20339	0.470627	0.496688	0.998515
ACGGAAT	0.00591851	5.35391	0.00306214	0.956148	0.998578
ACGGACA	0.0322499	5.74608	0.0836456	0.773922	0.998515
ACGGACC	0.0395072	6.09335	0.177338	0.675944	0.998515
ACGGACG	0.0357593	5.43506	0.131434	0.718874	0.998515
ACGGACT	-0.121732	5.68878	1.42838	0.239124	0.998515
ACGGAGA	0.129133	5.52813	1.47962	0.231021	0.998515
ACGGAGC	-0.0952814	5.28029	0.898005	0.349054	0.998515
ACGGAGG	-0.0814182	5.2115	0.615365	0.437434	0.998515
ACGGAGT	0.140289	5.21908	2.39255	0.129855	0.949848
ACGGATA	0.000539845	5.60641	2.67306e-05	0.995901	0.999324
ACGGATC	-0.0267612	5.28072	0.0679739	0.795658	0.998515
ACGGATG	0.0169964	5.15499	0.0219704	0.882917	0.998515
ACGGATT	-0.220807	4.98055	4.34763	0.0435405	0.684614
ACGGCAA	0.140631	5.7368	2.87969	0.0975364	0.880946
ACGGCAC	0.00748028	5.5175	0.00544441	0.941551	0.998515
ACGGCAG	-0.00930687	5.61554	0.0104966	0.918913	0.998515
ACGGCAT	-0.139362	5.65701	2.68497	0.109206	0.905706
ACGGCCA	-0.01688	5.91004	0.0481076	0.827514	0.998515
ACGGCCC	0.0438847	5.47959	0.231405	0.633126	0.998515
ACGGCCG	-0.0814108	5.83573	0.850512	0.361982	0.998515
ACGGCCT	-0.0103783	5.42717	0.0108081	0.917723	0.998515
ACGGCGA	0.060107	5.48362	0.360118	0.551853	0.998515
ACGGCGC	-0.147373	5.43732	2.08798	0.156315	0.977007
ACGGCGG	-0.177092	5.60325	2.86012	0.0986433	0.883083
ACGGCGT	-0.182587	5.54407	4.18761	0.047387	0.705054
ACGGCTA	-0.0246653	5.63562	0.0897801	0.766021	0.998515
ACGGCTC	-0.046063	5.65886	0.2722	0.60476	0.998515
ACGGCTG	-0.0700294	5.8563	0.351667	0.556537	0.998515
ACGGCTT	-0.0508582	5.1708	0.23521	0.630354	0.998515
ACGGGAA	-0.00684184	5.50425	0.00672523	0.935053	0.998515
ACGGGAC	-0.0149477	6.19261	0.0116712	0.914514	0.998515
ACGGGAG	-0.0597031	5.37341	0.443786	0.509156	0.998515
ACGGGAT	-0.0224644	5.904	0.028707	0.866318	0.998515
ACGGGCA	0.00787072	5.82269	0.00729973	0.932343	0.998515
ACGGGCC	0.0877704	5.83684	0.76311	0.387614	0.998515
ACGGGCG	0.046018	5.84246	0.207241	0.65142	0.998515
ACGGGCT	0.127369	5.6551	1.76134	0.192045	0.998515
ACGGGGA	-0.0987415	6.06365	0.611314	0.438935	0.998515
ACGGGGC	-0.0841685	6.08027	0.915692	0.344404	0.998515
ACGGGGG	-0.00939387	5.70648	0.0101786	0.920147	0.998515
ACGGGGT	-0.177125	5.80213	4.17347	0.0477445	0.707275
ACGGGTA	0.0691075	5.52255	0.580482	0.450629	0.998515
ACGGGTC	0.00747764	5.61284	0.00508789	0.943494	0.998515
ACGGGTG	-0.19483	5.28582	3.1984	0.0813489	0.854533
ACGGGTT	0.101531	5.22056	0.956289	0.334049	0.998515
ACGGTAA	0.00399454	5.51562	0.00192868	0.965191	0.998883
ACGGTAC	0.0839783	5.73737	1.01071	0.320825	0.998515
ACGGTAG	0.00920519	5.39768	0.0073052	0.932317	0.998515
ACGGTAT	-0.0964035	5.36638	0.78651	0.380502	0.998515
ACGGTCA	-0.0755731	5.90591	0.728631	0.398452	0.998515
ACGGTCC	0.0654007	5.82947	0.619177	0.436029	0.998515
ACGGTCG	0.0566119	5.38554	0.300162	0.586851	0.998515
ACGGTCT	-0.199295	5.63654	5.11157	0.0293239	0.559956
ACGGTGA	-0.0290097	5.38764	0.0779133	0.781595	0.998515
ACGGTGC	-0.105077	5.47401	0.95091	0.335396	0.998515
ACGGTGG	-0.171969	5.49393	3.01715	0.0901472	0.871643
ACGGTGT	-0.0387383	5.33885	0.163128	0.688462	0.998515
ACGGTTA	0.0321867	5.13151	0.0931957	0.761749	0.998515
ACGGTTC	0.0116648	5.39433	0.0140699	0.906178	0.998515
ACGGTTG	-0.151197	5.36073	2.00044	0.165054	0.98424
ACGGTTT	-0.217909	5.36065	4.30276	0.0445833	0.693619
ACGTAAA	0.0949011	5.56044	0.926463	0.341614	0.998515
ACGTAAC	-0.0805902	5.55978	0.760274	0.388489	0.998515
ACGTAAG	-0.0555921	5.35991	0.181988	0.671976	0.998515
ACGTAAT	-0.303193	4.90252	5.49885	0.024121	0.490058
ACGTACA	0.0259771	5.36542	0.0703772	0.792162	0.998515
ACGTACC	0.0392504	5.83217	0.205116	0.65309	0.998515
ACGTACG	-0.00413475	5.65312	0.00173304	0.967003	0.998883
ACGTACT	-0.70423	4.92338	26.1838	8.30735e-06	0.000352611
ACGTAGA	0.110507	5.5852	1.63655	0.208231	0.998515
ACGTAGC	0.0501899	5.39006	0.266876	0.608303	0.998515
ACGTAGG	0.0441862	5.41932	0.232466	0.632351	0.998515
ACGTAGT	-0.0283161	5.1838	0.0714011	0.790692	0.998515
ACGTATA	0.0231984	5.52084	0.0527189	0.819578	0.998515
ACGTATC	0.163004	5.36781	1.76576	0.1915	0.998515
ACGTATG	0.0830607	5.28119	0.678511	0.415024	0.998515
ACGTATT	-3.06163	4.21138	222.024	7.61007e-18	7.33432e-16
ACGTCAA	0.045327	5.81341	0.30935	0.581203	0.998515
ACGTCAC	-0.0620452	5.63351	0.446776	0.507741	0.998515
ACGTCAG	-0.0339242	5.70316	0.138904	0.711356	0.998515
ACGTCAT	0.0248862	5.63566	0.068754	0.794516	0.998515
ACGTCCA	-0.0464241	5.89729	0.284133	0.596979	0.998515
ACGTCCC	-0.0758051	5.432	0.7933	0.378474	0.998515
ACGTCCG	-0.0395096	5.94024	0.238032	0.628316	0.998515
ACGTCCT	0.0223357	5.27663	0.0435348	0.835789	0.998515
ACGTCGA	-0.182674	5.4044	4.10579	0.0494966	0.720514
ACGTCGC	-0.0791222	5.39389	0.5232	0.473723	0.998515
ACGTCGG	-0.154887	5.77151	2.88136	0.0974426	0.880946
ACGTCGT	-0.075088	5.4815	0.543098	0.465487	0.998515
ACGTCTA	-0.106018	5.62825	1.48634	0.229984	0.998515
ACGTCTC	0.0148817	5.74657	0.0230113	0.880196	0.998515
ACGTCTG	0.0192181	5.84447	0.0463952	0.830563	0.998515
ACGTCTT	-0.279555	4.83523	4.86773	0.0332172	0.600695
ACGTGAA	-0.13272	5.44603	1.82745	0.184086	0.997505
ACGTGAC	-0.0966936	5.60422	0.90157	0.348109	0.998515
ACGTGAG	-0.0342689	5.43868	0.138831	0.711429	0.998515
ACGTGAT	0.172657	5.30866	2.76635	0.104147	0.891152
ACGTGCA	0.0922829	5.71896	1.51574	0.225513	0.998515
ACGTGCC	0.0119671	5.63559	0.0168294	0.897437	0.998515
ACGTGCG	-0.111192	6.20237	0.656714	0.422557	0.998515
ACGTGCT	-0.067821	5.38546	0.389771	0.535993	0.998515
ACGTGGA	0.00489933	5.59128	0.00298636	0.956693	0.998578
ACGTGGC	-0.117669	5.64353	1.48967	0.229473	0.998515
ACGTGGG	-0.10677	5.43669	0.823335	0.369686	0.998515
ACGTGGT	-0.213943	5.43681	3.6245	0.0642058	0.801049
ACGTGTA	-0.00781165	5.38504	0.00550538	0.941225	0.998515
ACGTGTC	-0.203531	5.58503	5.97768	0.019026	0.429097
ACGTGTG	-0.0206856	5.42672	0.0391889	0.844086	0.998515
ACGTGTT	-0.612759	4.60738	15.2569	0.000355656	0.0130945
ACGTTAA	-0.110204	5.46976	1.06347	0.30867	0.998515
ACGTTAC	0.0621197	5.67126	0.347729	0.558745	0.998515
ACGTTAG	-0.123821	5.48869	1.39278	0.244964	0.998515
ACGTTAT	-0.0269775	5.1246	0.0518364	0.821067	0.998515
ACGTTCA	-0.0421337	5.87875	0.281557	0.59864	0.998515
ACGTTCC	0.0286566	5.90551	0.103386	0.749492	0.998515
ACGTTCG	0.0179778	5.48178	0.0356427	0.851218	0.998515
ACGTTCT	-0.155616	5.43264	2.06135	0.158914	0.983428
ACGTTGA	0.0674073	5.43891	0.359638	0.552117	0.998515
ACGTTGC	-0.0612612	5.60896	0.390624	0.53555	0.998515
ACGTTGG	-0.0233815	5.58808	0.0479632	0.827769	0.998515
ACGTTGT	-0.0596716	5.37742	0.198292	0.658523	0.998515
ACGTTTA	0.0186137	5.08945	0.0329909	0.856795	0.998515
ACGTTTC	-0.0358004	5.42747	0.177856	0.675499	0.998515
ACGTTTG	0.00650876	5.37757	0.0042079	0.948605	0.998515
ACGTTTT	-0.398602	4.94044	9.83621	0.00321876	0.1024
ACTAAAA	0.116441	5.79847	1.68688	0.201511	0.998515
ACTAAAC	0.0920941	5.99382	0.876669	0.35478	0.998515
ACTAAAG	0.0779653	5.68155	0.718452	0.401737	0.998515
ACTAAAT	0.0383481	5.41077	0.102178	0.750908	0.998515
ACTAACA	0.00498355	5.62511	0.00178201	0.96654	0.998883
ACTAACC	0.0978678	6.20849	1.11998	0.296324	0.998515
ACTAACG	-0.00215617	6.05693	0.000586057	0.980808	0.998883
ACTAACT	-0.168916	5.62558	1.87226	0.178916	0.996385
ACTAAGA	-0.0184651	6.01722	0.0441547	0.834641	0.998515
ACTAAGC	-0.0336077	5.85962	0.168609	0.68356	0.998515
ACTAAGG	0.115309	5.92091	1.48772	0.229772	0.998515
ACTAAGT	0.00210293	5.81875	0.000387825	0.984387	0.998883
ACTAATA	-0.0560191	5.75026	0.298574	0.587838	0.998515
ACTAATC	-0.0186941	5.73116	0.0532059	0.818761	0.998515
ACTAATG	0.058965	5.57678	0.547504	0.463695	0.998515
ACTAATT	-0.0329002	5.15385	0.0477796	0.828094	0.998515
ACTACAA	-0.102395	6.11646	1.42333	0.239942	0.998515
ACTACAC	0.0529446	6.06586	0.529177	0.471224	0.998515
ACTACAG	0.139594	6.15016	2.46457	0.124382	0.940044
ACTACAT	0.119728	6.17219	1.36056	0.250404	0.998515
ACTACCA	-0.0385783	6.23505	0.125011	0.725534	0.998515
ACTACCC	-0.15851	5.86784	3.35601	0.074475	0.844006
ACTACCG	0.0999494	6.36726	1.47427	0.231851	0.998515
ACTACCT	-0.049413	5.86714	0.295325	0.589869	0.998515
ACTACGA	-0.160644	6.01521	3.79719	0.0584355	0.773628
ACTACGC	-0.0740371	6.00049	0.519889	0.475117	0.998515
ACTACGG	0.0330289	6.26472	0.125173	0.725364	0.998515
ACTACGT	-0.000899501	6.17293	7.64383e-05	0.993068	0.999324
ACTACTA	0.0797411	5.95056	0.684674	0.412931	0.998515
ACTACTC	-0.0173894	6.13981	0.0389091	0.844636	0.998515
ACTACTG	0.0806794	6.10997	0.662546	0.420521	0.998515
ACTACTT	-0.0839269	5.35484	0.437795	0.512013	0.998515
ACTAGAA	-0.0198766	5.70797	0.0323258	0.85823	0.998515
ACTAGAC	0.0520061	5.96936	0.363757	0.54986	0.998515
ACTAGAG	-0.0717908	5.91283	0.66899	0.418289	0.998515
ACTAGAT	-0.03792	5.53926	0.126889	0.723567	0.998515
ACTAGCA	0.0528025	6.0523	0.429331	0.516099	0.998515
ACTAGCC	-0.0425689	6.02082	0.250824	0.619263	0.998515
ACTAGCG	0.153966	6.73166	1.28426	0.26391	0.998515
ACTAGCT	-0.0856224	5.9109	1.01623	0.319524	0.998515
ACTAGGA	-0.0623366	6.08684	0.57216	0.45387	0.998515
ACTAGGC	0.0637786	6.18928	0.613457	0.43814	0.998515
ACTAGGG	-0.00837598	5.92507	0.00927112	0.923778	0.998515
ACTAGGT	0.043707	6.1526	0.208429	0.650491	0.998515
ACTAGTA	-0.017787	5.68545	0.0470961	0.829308	0.998515
ACTAGTC	0.0482359	5.99615	0.327807	0.570184	0.998515
ACTAGTG	-0.042264	5.74417	0.275112	0.602842	0.998515
ACTAGTT	-0.0336565	5.3697	0.0785476	0.780732	0.998515
ACTATAA	0.0192978	5.82654	0.0427275	0.837296	0.998515
ACTATAC	-0.155006	6.02382	2.65376	0.111221	0.909055
ACTATAG	-0.0249779	5.91023	0.0619833	0.804673	0.998515
ACTATAT	-0.0102375	5.46973	0.00583425	0.939499	0.998515
ACTATCA	0.0212251	6.38797	0.0519888	0.820809	0.998515
ACTATCC	-0.0462939	6.25784	0.316848	0.576675	0.998515
ACTATCG	0.000732327	6.00732	8.16945e-05	0.992834	0.999324
ACTATCT	-0.0162867	5.92694	0.0243387	0.876817	0.998515
ACTATGA	0.0617261	5.98989	0.623677	0.434379	0.998515
ACTATGC	-0.0283091	6.11251	0.12271	0.727967	0.998515
ACTATGG	-0.00487628	6.16574	0.00346858	0.953332	0.998578
ACTATGT	0.0955274	5.89426	0.715074	0.402836	0.998515
ACTATTA	0.235662	5.44445	5.06247	0.0300661	0.568764
ACTATTC	0.0039345	5.91619	0.00238453	0.961298	0.998883
ACTATTG	-0.00263224	5.83289	0.000735708	0.978497	0.998883
ACTATTT	-0.189125	5.4895	3.1089	0.0855669	0.860726
ACTCAAA	0.128719	5.6291	1.79447	0.188006	0.997505
ACTCAAC	0.0148583	5.66591	0.0213329	0.884615	0.998515
ACTCAAG	0.0127741	5.46059	0.0180877	0.893695	0.998515
ACTCAAT	0.158838	5.16831	1.72724	0.196312	0.998515
ACTCACA	-0.0222955	5.42219	0.0621755	0.804376	0.998515
ACTCACC	0.0685788	5.98835	0.623485	0.434449	0.998515
ACTCACG	0.0268722	5.86468	0.094445	0.760208	0.998515
ACTCACT	-0.00743571	5.41997	0.00519149	0.942923	0.998515
ACTCAGA	0.00708926	5.84114	0.00986998	0.936952	0.998515
ACTCAGC	0.0235794	5.57058	0.083064	0.774688	0.998515
ACTCAGG	0.0284619	5.65648	0.0996904	0.753857	0.998515
ACTCAGT	0.0586092	5.51752	0.228147	0.635522	0.998515
ACTCATA	0.0662309	5.62056	0.419584	0.520876	0.998515
ACTCATC	0.077867	5.48111	0.583721	0.449378	0.998515
ACTCATG	0.0656298	5.31196	0.451319	0.505602	0.998515
ACTCATT	-0.291365	4.87628	6.03964	0.0184567	0.420577
ACTCCAA	0.0488284	5.7546	0.26621	0.608749	0.998515
ACTCCAC	0.0848819	5.72948	0.829028	0.368053	0.998515
ACTCCAG	-0.00674627	5.79912	0.00482989	0.944943	0.998515
ACTCCAT	-0.0200537	5.77366	0.0630767	0.802994	0.998515
ACTCCCA	-0.178084	5.8328	3.83488	0.0572539	0.773628
ACTCCCC	-0.1205	5.5555	1.13394	0.293374	0.998515
ACTCCCG	0.0544062	6.10922	0.501692	0.482899	0.998515
ACTCCCT	-0.0506662	5.47178	0.210668	0.648749	0.998515
ACTCCGA	0.0331539	5.78007	0.137675	0.712577	0.998515
ACTCCGC	0.0254971	5.67404	0.0754601	0.784972	0.998515
ACTCCGG	0.0187885	5.95244	0.053137	0.818876	0.998515
ACTCCGT	-0.114149	5.93218	1.86106	0.180191	0.997505
ACTCCTA	-0.041427	5.6183	0.209352	0.649772	0.998515
ACTCCTC	-0.0356355	5.93917	0.176249	0.676881	0.998515
ACTCCTG	-0.0802865	5.78345	0.747652	0.392419	0.998515
ACTCCTT	0.0403364	5.09869	0.148525	0.702007	0.998515
ACTCGAA	0.00685049	5.48787	0.00389323	0.950561	0.998515
ACTCGAC	0.00262749	5.70408	0.000848154	0.976912	0.998883
ACTCGAG	-0.044024	5.7859	0.259565	0.613242	0.998515
ACTCGAT	-0.0824602	5.37891	0.696862	0.408839	0.998515
ACTCGCA	0.0342446	5.85305	0.151462	0.699223	0.998515
ACTCGCC	0.0200056	5.79296	0.0571873	0.812229	0.998515
ACTCGCG	0.15105	6.41271	1.34736	0.252677	0.998515
ACTCGCT	0.0779103	5.7259	0.628025	0.432794	0.998515
ACTCGGA	-0.0540374	5.86084	0.595148	0.445006	0.998515
ACTCGGC	-0.0135197	5.83111	0.0237543	0.878293	0.998515
ACTCGGG	0.05848	5.65573	0.399912	0.530763	0.998515
ACTCGGT	0.148582	5.74377	3.20229	0.0811708	0.854144
ACTCGTA	-0.00299308	5.46664	0.00097099	0.975298	0.998883
ACTCGTC	-0.205885	5.66751	5.77868	0.0209864	0.454816
ACTCGTG	0.137998	5.48399	2.17307	0.148337	0.97226
ACTCGTT	-0.109072	5.09045	0.482426	0.491373	0.998515
ACTCTAA	-0.108151	5.51744	1.42514	0.239649	0.998515
ACTCTAC	-0.146443	5.56455	1.95824	0.169472	0.98424
ACTCTAG	-0.10705	5.55532	1.20311	0.279314	0.998515
ACTCTAT	-0.0732487	5.19194	0.336103	0.565365	0.998515
ACTCTCA	0.0754253	5.89367	0.603295	0.44193	0.998515
ACTCTCC	-0.103256	6.05729	1.25749	0.268868	0.998515
ACTCTCG	-0.101153	5.60309	1.18025	0.283862	0.998515
ACTCTCT	-0.191636	5.63128	3.75993	0.0596304	0.781682
ACTCTGA	-0.0173726	5.64292	0.034023	0.854598	0.998515
ACTCTGC	-0.10982	5.68744	1.13459	0.293238	0.998515
ACTCTGG	-0.0792016	5.77695	0.967856	0.331177	0.998515
ACTCTGT	-0.13242	5.53266	2.05489	0.159552	0.983855
ACTCTTA	-0.209431	5.03358	2.64875	0.111548	0.909709
ACTCTTC	-0.0242135	5.46425	0.0520237	0.82075	0.998515
ACTCTTG	-0.211179	5.37163	5.1778	0.0283542	0.548774
ACTCTTT	-0.119687	5.15269	0.630266	0.431981	0.998515
ACTGAAA	-0.0764236	5.71546	0.624132	0.434213	0.998515
ACTGAAC	-0.0553241	5.99973	0.399739	0.530851	0.998515
ACTGAAG	0.157626	5.37762	2.69431	0.108612	0.904661
ACTGAAT	-0.0989909	5.4206	0.751573	0.391192	0.998515
ACTGACA	0.0401498	5.70275	0.250259	0.619656	0.998515
ACTGACC	-0.0107923	6.18933	0.0116097	0.914738	0.998515
ACTGACG	0.195913	5.68309	3.34064	0.0751157	0.844006
ACTGACT	0.140789	5.81937	2.84247	0.0996532	0.885994
ACTGAGA	0.14892	5.77897	2.52367	0.120088	0.933025
ACTGAGC	0.0304872	5.69008	0.108667	0.743401	0.998515
ACTGAGG	0.100061	5.47512	1.14202	0.291685	0.998515
ACTGAGT	0.0352288	5.57965	0.152689	0.698069	0.998515
ACTGATA	0.00206815	5.7684	0.0005893	0.980755	0.998883
ACTGATC	0.130356	5.53678	2.05504	0.159537	0.983855
ACTGATG	-0.0683727	5.30043	0.419472	0.520931	0.998515
ACTGATT	-0.136815	5.15564	1.47022	0.232483	0.998515
ACTGCAA	-0.0340495	5.9591	0.129196	0.721174	0.998515
ACTGCAC	-0.082313	5.76575	0.921946	0.34278	0.998515
ACTGCAG	-0.202141	5.85413	4.3264	0.0440305	0.689823
ACTGCAT	-0.0791136	5.82686	0.759812	0.388632	0.998515
ACTGCCA	0.00779383	6.18336	0.00716437	0.932971	0.998515
ACTGCCC	-0.027471	5.79739	0.101919	0.751214	0.998515
ACTGCCG	-0.0313416	6.05424	0.151045	0.699617	0.998515
ACTGCCT	-0.064835	5.73718	0.573439	0.45337	0.998515
ACTGCGA	0.0304339	5.86582	0.0890847	0.766902	0.998515
ACTGCGC	-0.0404633	5.73287	0.152072	0.698649	0.998515
ACTGCGG	-0.0418627	5.84132	0.221979	0.640116	0.998515
ACTGCGT	-0.0902691	5.94442	0.857657	0.359995	0.998515
ACTGCTA	-0.160387	5.86016	3.79237	0.0585887	0.773628
ACTGCTC	0.0644838	5.91615	0.449196	0.5066	0.998515
ACTGCTG	0.0452213	5.94644	0.316733	0.576744	0.998515
ACTGCTT	-0.082772	5.34309	0.484192	0.490586	0.998515
ACTGGAA	-0.0909497	5.61805	1.00525	0.32212	0.998515
ACTGGAC	-0.16746	5.93398	3.14352	0.083907	0.859718
ACTGGAG	-0.0131101	5.61232	0.0153034	0.902172	0.998515
ACTGGAT	0.0634518	6.002	0.260537	0.61258	0.998515
ACTGGCA	0.183318	6.07397	4.71888	0.0358678	0.62784
ACTGGCC	-0.0289222	6.1639	0.0965416	0.757647	0.998515
ACTGGCG	0.180167	6.25584	2.11145	0.154065	0.975727
ACTGGCT	0.147036	5.8816	2.46059	0.124678	0.940044
ACTGGGA	0.00249569	5.87571	0.000943777	0.975646	0.998883
ACTGGGC	-0.0943345	5.95163	1.0091	0.321206	0.998515
ACTGGGG	0.10674	5.98026	1.39982	0.243794	0.998515
ACTGGGT	-0.0214757	5.93601	0.0681935	0.795336	0.998515
ACTGGTA	-0.0554204	5.75866	0.335691	0.565603	0.998515
ACTGGTC	-0.127942	5.88398	2.22054	0.144093	0.968101
ACTGGTG	0.0362441	5.52254	0.188586	0.666449	0.998515
ACTGGTT	0.0268588	5.45658	0.0797654	0.779084	0.998515
ACTGTAA	-0.0409896	5.7027	0.212295	0.64749	0.998515
ACTGTAC	0.0320387	5.90112	0.101109	0.75217	0.998515
ACTGTAG	0.0800308	5.64816	0.68161	0.41397	0.998515
ACTGTAT	-0.0177804	5.50424	0.0397645	0.84296	0.998515
ACTGTCA	0.0798902	6.17391	0.874563	0.355353	0.998515
ACTGTCC	0.0849824	6.1848	1.09493	0.301715	0.998515
ACTGTCG	0.0751624	5.67343	0.439852	0.511029	0.998515
ACTGTCT	-0.069064	5.86087	0.466353	0.498638	0.998515
ACTGTGA	-0.0173225	5.77813	0.0535331	0.818215	0.998515
ACTGTGC	-0.0642905	5.80044	0.713055	0.403495	0.998515
ACTGTGG	0.0378663	5.79258	0.219851	0.64172	0.998515
ACTGTGT	-0.0380683	5.59174	0.137847	0.712406	0.998515
ACTGTTA	-0.191689	5.34047	4.21135	0.0467936	0.700325
ACTGTTC	-0.0278919	5.68848	0.117257	0.733836	0.998515
ACTGTTG	0.0136024	5.4954	0.021806	0.883352	0.998515
ACTGTTT	-0.0842745	5.50677	0.678721	0.414953	0.998515
ACTTAAA	0.0613916	5.72337	0.344657	0.56048	0.998515
ACTTAAC	-0.00297054	5.72879	0.000898071	0.976243	0.998883
ACTTAAG	0.0958398	5.57251	1.03626	0.31486	0.998515
ACTTAAT	-0.387944	5.0509	8.99068	0.00466747	0.141877
ACTTACA	-0.105874	5.52925	0.924874	0.342023	0.998515
ACTTACC	-0.026361	6.0626	0.0969188	0.757189	0.998515
ACTTACG	0.0698999	5.98175	0.630718	0.431817	0.998515
ACTTACT	-1.33195	5.2334	127.085	6.1052e-14	4.29303e-12
ACTTAGA	-0.0423404	5.92234	0.298983	0.587583	0.998515
ACTTAGC	0.00694778	5.65045	0.00577961	0.939782	0.998515
ACTTAGG	-0.0104943	5.78744	0.0177308	0.894742	0.998515
ACTTAGT	-0.170811	5.42204	2.40981	0.128519	0.948573
ACTTATA	-0.0813039	5.71413	0.762953	0.387662	0.998515
ACTTATC	-0.0566742	5.71464	0.379381	0.541452	0.998515
[truncated: 14,386 more rows]

## Sheet: CLCV_stats
CLCV
k-mer	logFC	logCPM	F	PValue	FDR
AAAAAAA	0.0654659	6.2512	0.462449	0.500431	0.587662
AAAAAAC	0.0324247	6.43311	0.103481	0.749381	0.806737
AAAAAAG	-0.650916	6.19194	43.198	7.69831e-08	6.28446e-07
AAAAAAT	-1.48742	5.72491	102.107	1.56721e-12	5.16643e-11
AAAAACA	-0.358501	6.06487	17.5191	0.000153062	0.000491624
AAAAACC	-0.123176	6.60959	1.86021	0.180289	0.250688
AAAAACG	-0.797027	6.46128	76.8002	8.07026e-11	1.69404e-09
AAAAACT	-2.88919	5.84955	159.03	1.84399e-15	8.96496e-14
AAAAAGA	-0.0835729	6.51179	0.921051	0.343012	0.43038
AAAAAGC	-0.134701	6.38357	2.46374	0.124443	0.182466
AAAAAGG	0.162839	6.55363	3.61054	0.0646991	0.103914
AAAAAGT	-0.78561	6.20676	52.4081	9.14047e-09	9.86545e-08
AAAAATA	-0.441952	6.25462	12.2491	0.00116544	0.00303715
AAAAATC	-0.312657	6.17114	12.2675	0.00115674	0.00301737
AAAAATG	-0.388583	6.14461	18.833	9.54469e-05	0.000322899
AAAAATT	-3.85507	4.99679	407.87	1.75369e-22	3.19249e-20
AAAACAA	-0.029077	6.59691	0.0985723	0.755195	0.811032
AAAACAC	-0.102957	6.5207	1.51016	0.226354	0.303602
AAAACAG	-0.639222	6.72326	46.5488	3.45086e-08	3.16036e-07
AAAACAT	-0.0103563	6.78501	0.0116887	0.91445	0.936982
AAAACCA	-0.2129	6.64411	4.6849	0.0365046	0.0633102
AAAACCC	-0.0646133	6.31452	0.413767	0.523764	0.608995
AAAACCG	-0.787402	6.94116	73.1684	1.52471e-10	2.96333e-09
AAAACCT	-1.94397	6.0132	143.225	9.6437e-15	4.34072e-13
AAAACGA	-0.233518	6.50413	7.87441	0.00773214	0.0162728
AAAACGC	-0.255343	6.5	8.44532	0.00596028	0.012939
AAAACGG	0.480919	7.2924	20.1538	6.00827e-05	0.000213165
AAAACGT	-0.196777	6.67059	5.21724	0.0277933	0.0498593
AAAACTA	-0.251495	6.42756	7.33427	0.0099338	0.0202457
AAAACTC	-0.499817	6.49494	18.0708	0.000125344	0.000412461
AAAACTG	-0.105362	7.01381	1.00566	0.322022	0.407981
AAAACTT	-3.26173	5.25644	268.212	2.99007e-19	2.51228e-17
AAAAGAA	-0.0281271	6.20982	0.1099	0.742002	0.800432
AAAAGAC	0.146667	6.50919	2.59047	0.115438	0.171301
AAAAGAG	-0.689045	6.41074	55.6786	4.52017e-09	5.34758e-08
AAAAGAT	0.0729905	6.6206	0.386211	0.537853	0.621919
AAAAGCA	-0.423475	6.54837	15.8983	0.000278905	0.000842205
AAAAGCC	-0.442153	6.5025	22.7227	2.52098e-05	9.816e-05
AAAAGCG	-0.621223	6.89131	33.4998	9.64562e-07	5.68467e-06
AAAAGCT	-0.860411	6.52023	54.6288	5.65098e-09	6.47e-08
AAAAGGA	0.203218	6.71804	5.31887	0.0264026	0.0476634
AAAAGGC	-0.0433109	6.77836	0.235086	0.630444	0.705573
AAAAGGG	-0.253101	6.60737	8.13256	0.00686981	0.0146671
AAAAGGT	0.144238	6.98159	1.79783	0.187601	0.259047
AAAAGTA	-0.359886	6.16734	12.7841	0.000937971	0.00248991
AAAAGTC	-0.954051	6.40482	94.1396	4.99079e-12	1.51144e-10
AAAAGTG	-0.658072	6.27632	51.7273	1.06176e-08	1.12814e-07
AAAAGTT	-3.56973	5.4757	289.639	7.83585e-20	7.29446e-18
AAAATAA	-0.18266	6.32374	2.66222	0.110671	0.16541
AAAATAC	-0.156323	6.55324	3.05789	0.0880801	0.135758
AAAATAG	-0.711789	6.51537	44.2143	6.01438e-08	5.09248e-07
AAAATAT	-1.65384	5.91013	120.32	1.39695e-13	5.46245e-12
AAAATCA	0.125514	6.82749	1.28037	0.264623	0.346792
AAAATCC	-0.0210953	6.76087	0.0517599	0.821197	0.863689
AAAATCG	-0.884442	6.48917	87.8522	1.30931e-11	3.52244e-10
AAAATCT	-3.13818	6.14569	178.023	2.98441e-16	1.59793e-14
AAAATGA	-0.0645939	6.52482	0.535334	0.468673	0.557117
AAAATGC	-0.684729	6.65064	64.2937	7.91454e-10	1.18805e-08
AAAATGG	-0.192084	6.81512	4.38237	0.0427514	0.0728259
AAAATGT	-0.975068	6.33859	80.6467	4.20397e-11	9.64675e-10
AAAATTA	-0.193736	5.86896	2.494	0.122222	0.179724
AAAATTC	-0.0983383	6.38291	1.20499	0.278944	0.362065
AAAATTG	-0.571844	6.35438	32.853	1.1559e-06	6.68488e-06
AAAATTT	-3.75783	5.36064	280.342	1.3856e-19	1.21399e-17
AAACAAA	-0.109172	6.09599	1.64778	0.206708	0.281222
AAACAAC	-0.150918	6.1235	2.64947	0.111502	0.166333
AAACAAG	-0.890317	5.99711	85.4953	1.90321e-11	4.87222e-10
AAACAAT	-0.274032	5.68239	6.43902	0.0151997	0.0294156
AAACACA	-0.379723	5.88605	15.9198	0.000276659	0.000836306
AAACACC	-0.0967937	6.38523	1.2136	0.277259	0.360325
AAACACG	-0.937752	6.24612	95.0181	4.37763e-12	1.33314e-10
AAACACT	-1.70329	5.84751	144	8.8623e-15	4.02172e-13
AAACAGA	-0.125354	6.30714	1.86766	0.179439	0.249675
AAACAGC	-0.295131	6.10396	10.9729	0.0019791	0.00486651
AAACAGG	-0.00216277	6.27854	0.000848578	0.976907	0.983691
AAACAGT	-0.570096	6.04581	42.4416	9.27001e-08	7.41239e-07
AAACATA	-0.257011	6.16101	6.97327	0.0117739	0.0235076
AAACATC	-0.134195	5.98056	2.77992	0.103329	0.156032
AAACATG	-0.27809	5.90556	9.41148	0.00387511	0.00882906
AAACATT	-1.36458	5.52978	93.9951	5.09997e-12	1.53599e-10
AAACCAA	-0.000337742	6.14341	1.37094e-05	0.997064	0.997673
AAACCAC	-0.0761062	6.02064	0.79221	0.378798	0.466634
AAACCAG	-0.747491	6.29385	65.5985	6.15802e-10	9.65137e-09
AAACCAT	-0.257401	6.18207	7.05201	0.0113435	0.0227369
AAACCCA	0.0175293	6.30923	0.0521061	0.820611	0.86329
AAACCCC	0.185539	6.09521	4.45091	0.0412401	0.0705816
AAACCCG	-0.85098	6.48499	54.6187	5.66322e-09	6.47949e-08
AAACCCT	-0.371557	5.9194	13.3199	0.000756696	0.00205805
AAACCGA	-0.281995	6.13716	14.042	0.000568887	0.0015892
AAACCGC	-0.58587	6.12413	53.2684	7.57623e-09	8.42123e-08
AAACCGG	0.31451	6.92648	9.30028	0.00406951	0.00921816
AAACCGT	-0.410633	6.17455	19.5732	7.3535e-05	0.000255687
AAACCTA	-0.116314	6.03656	0.918774	0.343602	0.430923
AAACCTC	0.116722	6.314	2.10392	0.154783	0.219773
AAACCTG	0.0431651	6.48398	0.209409	0.649727	0.722857
AAACCTT	-1.04386	5.45833	64.1456	8.14479e-10	1.21534e-08
AAACGAA	-0.197256	5.98949	6.01675	0.0186648	0.0351298
AAACGAC	-0.136134	6.19628	2.56942	0.11688	0.173019
AAACGAG	-0.117393	6.32041	1.81519	0.185532	0.256606
AAACGAT	0.0838134	6.24361	0.719317	0.401456	0.489978
AAACGCA	-0.208343	6.31776	6.74469	0.0131257	0.0258631
AAACGCC	-0.250565	6.27105	10.1627	0.00279486	0.00659566
AAACGCG	-0.575689	6.64299	37.0554	3.67302e-07	2.44729e-06
AAACGCT	-0.96105	6.07056	56.8594	3.52681e-09	4.3289e-08
AAACGGA	0.0611723	6.52913	0.515741	0.476872	0.565059
AAACGGC	0.00124511	6.41196	0.000233027	0.987897	0.990987
AAACGGG	-0.209435	6.29273	5.01636	0.0307817	0.0545396
AAACGGT	0.12639	6.7283	1.43558	0.237965	0.316848
AAACGTA	-0.21922	5.96558	5.51814	0.0238895	0.0436203
AAACGTC	-0.0158839	6.14202	0.0382712	0.845898	0.883877
AAACGTG	-0.56981	5.99768	38.9205	2.25503e-07	1.59734e-06
AAACGTT	-1.53107	5.39157	79.5259	5.07255e-11	1.13847e-09
AAACTAA	-0.110582	5.98184	1.28702	0.263406	0.345389
AAACTAC	-0.343145	6.07466	16.0987	0.000258676	0.000786885
AAACTAG	-0.589728	6.0565	47.671	2.65676e-08	2.51029e-07
AAACTAT	-0.451124	5.573	15.1431	0.000371457	0.00108329
AAACTCA	-0.159361	6.36718	2.32241	0.135454	0.196206
AAACTCC	0.0689122	6.4729	0.572086	0.453899	0.542745
AAACTCG	-0.817639	6.01288	104.692	1.09163e-12	3.65752e-11
AAACTCT	-1.58259	5.9083	111.026	4.62346e-13	1.6722e-11
AAACTGA	0.0899722	6.48012	0.805532	0.374859	0.462814
AAACTGC	-0.255927	6.29837	8.6061	0.00554351	0.0121323
AAACTGG	0.14072	6.48613	3.05344	0.0883033	0.13605
AAACTGT	0.0408905	6.32091	0.221536	0.64045	0.714694
AAACTTA	-0.15206	5.57059	2.28595	0.138476	0.199981
AAACTTC	-0.277614	5.91674	8.59602	0.00556872	0.0121748
AAACTTG	-0.317275	5.90667	13.2193	0.000787683	0.00213136
AAACTTT	-2.28033	5.36618	159.53	1.75381e-15	8.62895e-14
AAAGAAA	0.0794499	5.98766	0.722785	0.400333	0.488862
AAAGAAC	-0.255207	6.16439	6.08096	0.0180873	0.0342038
AAAGAAG	-0.728987	5.78305	44.6871	5.36742e-08	4.61234e-07
AAAGAAT	0.20979	6.11172	3.67732	0.0623768	0.100887
AAAGACA	0.0375414	6.03962	0.165812	0.68605	0.752863
AAAGACC	0.0941616	6.46312	1.17018	0.285895	0.369759
AAAGACG	-0.324064	6.14132	15.9707	0.000271409	0.000821954
AAAGACT	0.029506	6.22769	0.0966433	0.757523	0.812894
AAAGAGA	0.316286	6.29506	13.7575	0.000636208	0.00176045
AAAGAGC	-0.146971	5.99847	3.53847	0.0673139	0.10766
AAAGAGG	0.16831	6.13371	3.59032	0.0654212	0.10494
AAAGAGT	0.0687838	6.17236	0.647763	0.425711	0.515167
AAAGATA	0.131844	6.12637	2.09274	0.155855	0.221009
AAAGATC	0.179613	5.8806	4.99785	0.0310741	0.0550101
AAAGATG	0.436323	6.24215	14.2719	0.000520006	0.00146481
AAAGATT	-1.18483	5.45021	59.3288	2.11984e-09	2.76305e-08
AAAGCAA	-0.0114661	6.32299	0.0154143	0.90182	0.927172
AAAGCAC	-0.145953	6.09765	2.91656	0.0954895	0.145752
AAAGCAG	-0.146731	6.40566	2.30273	0.137076	0.198274
AAAGCAT	0.0689096	6.45204	0.721487	0.400753	0.489338
AAAGCCA	-0.195303	6.40936	5.47368	0.0244268	0.0445022
AAAGCCC	-0.0205673	6.09292	0.0555042	0.81496	0.858724
AAAGCCG	-0.866153	6.50366	66.769	4.92998e-10	7.99893e-09
AAAGCCT	-0.592774	5.9149	35.5262	5.53108e-07	3.49889e-06
AAAGCGA	-0.672982	6.20115	54.306	6.05567e-09	6.86617e-08
AAAGCGC	-0.772135	6.13269	81.5439	3.62179e-11	8.50136e-10
AAAGCGG	0.321437	6.7933	11.8395	0.00137886	0.00352162
AAAGCGT	-0.58318	6.33532	44.5534	5.54265e-08	4.73713e-07
AAAGCTA	0.270955	6.5606	8.33275	0.00627189	0.0135298
AAAGCTC	0.188491	6.48522	4.485	0.0405103	0.0695068
AAAGCTG	0.436426	6.86621	15.246	0.000357128	0.00104766
AAAGCTT	-0.329419	5.8888	8.25827	0.0064876	0.0139382
AAAGGAA	0.179856	6.42288	2.81149	0.101455	0.153527
AAAGGAC	0.274232	6.73017	5.9134	0.0196367	0.0367228
AAAGGAG	0.0955132	6.53462	1.26331	0.26778	0.350004
AAAGGAT	0.169963	6.65703	1.98623	0.166527	0.233894
AAAGGCA	-0.0513725	6.52178	0.309736	0.580968	0.662301
AAAGGCC	0.155269	6.49361	3.62563	0.0641661	0.1032
AAAGGCG	-0.572577	6.58961	29.4065	3.12287e-06	1.57722e-05
AAAGGCT	0.207306	6.69548	4.14858	0.0483809	0.0809842
AAAGGGA	0.242651	6.73484	5.88206	0.0199421	0.0372204
AAAGGGC	0.168211	6.63418	3.34705	0.0748477	0.117867
AAAGGGG	0.364514	6.54445	20.5249	5.2865e-05	0.000190152
AAAGGGT	0.287923	6.9113	5.29199	0.0267628	0.0482272
AAAGGTA	0.240854	6.47403	6.26748	0.0165158	0.0316114
AAAGGTC	0.300179	6.54265	10.2293	0.00271593	0.00643591
AAAGGTG	0.0713429	6.32598	0.593717	0.44555	0.534594
AAAGGTT	0.216485	6.32845	3.5083	0.0684435	0.109203
AAAGTAA	-0.0852325	6.06249	0.896349	0.349494	0.437174
AAAGTAC	-0.136037	6.2847	2.51251	0.120885	0.178046
AAAGTAG	-0.629533	6.13586	38.9757	2.22311e-07	1.57883e-06
AAAGTAT	0.215386	6.22311	3.8161	0.0578394	0.0945466
AAAGTCA	-0.25559	6.43794	7.95439	0.00745322	0.0157485
AAAGTCC	-0.000181063	6.40657	4.14829e-06	0.998385	0.99869
AAAGTCG	-0.823046	6.06501	78.6377	5.89416e-11	1.29104e-09
AAAGTCT	-1.30623	6.07923	119.72	1.50583e-13	5.84632e-12
AAAGTGA	-0.174092	6.22352	3.85336	0.0566843	0.0928902
AAAGTGC	-0.591933	6.26787	44.6471	5.41927e-08	4.64865e-07
AAAGTGG	-0.0362751	6.41292	0.169908	0.682412	0.750177
AAAGTGT	0.122027	6.33097	2.61698	0.11365	0.169031
AAAGTTA	-0.331762	5.68675	10.8149	0.00211569	0.00515289
AAAGTTC	-0.163659	5.97559	4.48914	0.0404225	0.0693853
AAAGTTG	0.2521	6.40871	7.89989	0.00764207	0.0161018
AAAGTTT	-2.40255	5.60179	155.345	2.67914e-15	1.27602e-13
AAATAAA	-0.242332	6.04524	4.30733	0.0444758	0.0752702
AAATAAC	-1.36675	6.04543	120.533	1.36021e-13	5.33474e-12
AAATAAG	-0.807536	6.13016	107.411	7.51514e-13	2.60313e-11
AAATAAT	-4.15889	4.26326	413.435	1.37159e-22	2.70749e-20
AAATACA	-0.882498	5.72312	50.6772	1.34083e-08	1.36959e-07
AAATACC	-2.77375	6.14766	301.729	3.82372e-20	3.94012e-18
AAATACG	-0.788749	6.37984	59.1877	2.18166e-09	2.8346e-08
AAATACT	-4.88722	3.89821	399.059	2.60405e-22	4.44425e-20
AAATAGA	-0.30993	6.30482	11.7238	0.00144634	0.00367849
AAATAGC	-0.91584	6.11705	93.2826	5.67644e-12	1.69404e-10
AAATAGG	0.00068196	6.38759	6.78676e-05	0.993468	0.995168
AAATAGT	-4.41526	4.86859	720.474	4.69989e-27	1.28338e-23
AAATATA	-1.1718	5.86283	53.1489	7.77552e-09	8.60016e-08
AAATATC	-3.15125	5.45565	282.989	1.17605e-19	1.04154e-17
AAATATG	-0.534166	5.94841	37.0579	3.67061e-07	2.44667e-06
AAATATT	-5.18005	2.90664	412.646	1.42e-22	2.76968e-20
AAATCAA	0.287663	6.55658	11.9925	0.00129465	0.00333409
AAATCAC	-1.65078	6.0299	204.014	3.1506e-17	1.87707e-15
AAATCAG	-0.731267	6.49527	52.7035	8.56817e-09	9.34004e-08
AAATCAT	-3.38607	5.65641	261.133	4.75091e-19	3.9115e-17
AAATCCA	-1.83742	6.18306	110.388	5.033e-13	1.81012e-11
AAATCCC	-2.62139	5.72217	223.193	6.96385e-18	4.61926e-16
AAATCCG	-0.804077	6.73188	78.9941	5.54883e-11	1.22936e-09
AAATCCT	-3.83521	5.0438	660.639	2.39543e-26	3.27056e-23
AAATCGA	-0.64331	6.27853	44.4429	5.69189e-08	4.84447e-07
AAATCGC	-1.61674	6.14721	136.21	2.10588e-14	9.20072e-13
AAATCGG	0.385065	7.27285	12.8823	0.000901595	0.00240347
AAATCGT	-3.70377	5.79767	329.559	8.0412e-21	9.83187e-19
AAATCTA	-1.9009	6.01122	86.5734	1.60249e-11	4.18077e-10
AAATCTC	-3.15674	5.94411	248.158	1.14301e-18	8.62997e-17
AAATCTG	0.0344222	6.73468	0.171069	0.68139	0.749205
AAATCTT	-4.56149	4.39985	400.162	2.47726e-22	4.31781e-20
AAATGAA	-0.226121	5.97762	4.06963	0.0504618	0.0840124
AAATGAC	-0.33426	6.34352	15.1353	0.000372567	0.00108615
AAATGAG	-0.615128	6.26318	45.8934	4.0269e-08	3.59743e-07
AAATGAT	-3.43175	5.28189	233.399	3.26079e-18	2.26376e-16
AAATGCA	-0.991032	6.33107	50.3024	1.45828e-08	1.4685e-07
AAATGCC	-1.61613	6.21688	150.016	4.65732e-15	2.16777e-13
AAATGCG	0.101921	6.97545	0.644712	0.426794	0.51616
AAATGCT	-4.42715	5.28308	720.745	4.66675e-27	1.28338e-23
AAATGGA	-0.0888431	6.45925	0.672427	0.417106	0.5064
AAATGGC	-0.531671	6.46952	31.5148	1.68995e-06	9.2851e-06
AAATGGG	-0.66091	6.29121	50.0373	1.54783e-08	1.54726e-07
AAATGGT	-3.6303	5.78089	363.695	1.38503e-21	2.10114e-19
AAATGTA	-1.85832	5.70565	157.549	2.14073e-15	1.02555e-13
AAATGTC	-3.18088	6.02446	589.515	2.01107e-25	1.64747e-22
AAATGTG	-0.732266	6.22908	52.0527	9.8826e-09	1.0569e-07
AAATGTT	-4.8844	3.56428	450.555	2.86677e-23	7.69986e-21
AAATTAA	-0.286521	6.07859	11.4874	0.00159541	0.00401462
AAATTAC	-1.04326	6.20838	74.6969	1.16363e-10	2.33926e-09
AAATTAG	-0.637009	6.30583	50.7369	1.32305e-08	1.35565e-07
AAATTAT	-3.6735	4.77457	433.511	5.79285e-23	1.36675e-20
AAATTCA	-1.40103	6.31435	78.4361	6.09936e-11	1.32712e-09
AAATTCC	-2.23905	6.15304	295.78	5.4249e-20	5.32225e-18
AAATTCG	-0.77109	6.32211	65.4229	6.36841e-10	9.91239e-09
AAATTCT	-4.67829	5.1812	817.062	4.36809e-28	2.38556e-24
AAATTGA	-0.43669	6.25662	30.3455	2.36987e-06	1.24409e-05
AAATTGC	-0.652937	6.56891	70.9187	2.28518e-10	4.16931e-09
AAATTGG	-0.676956	6.53118	59.8476	1.90798e-09	2.51087e-08
AAATTGT	-3.95289	5.34561	331.065	7.41572e-21	9.13528e-19
AAATTTA	-1.61005	5.46513	109.298	5.82252e-13	2.04274e-11
AAATTTC	-3.20702	5.5998	294.479	5.86125e-20	5.71611e-18
AAATTTG	-0.508593	6.13434	30.1685	2.49566e-06	1.29806e-05
AAATTTT	-4.90213	4.19066	529.019	1.49907e-24	8.25797e-22
AACAAAA	-0.0331704	6.0416	0.161949	0.689529	0.755668
AACAAAC	-0.160453	6.23262	3.45419	0.070522	0.112004
AACAAAG	-0.613571	5.9264	43.6101	6.96253e-08	5.77883e-07
AACAAAT	-0.106624	5.55133	0.796623	0.377487	0.465298
AACAACA	-0.25001	5.82038	8.21548	0.0066151	0.0141864
AACAACC	-0.125931	6.26519	1.92203	0.173375	0.24235
AACAACG	-0.73755	6.1749	51.6029	1.09138e-08	1.15586e-07
AACAACT	-0.801026	5.83016	52.6227	8.72088e-09	9.5002e-08
AACAAGA	-0.0766003	6.23149	0.705063	0.406119	0.494748
AACAAGC	-0.139725	6.14383	2.25094	0.14145	0.203541
AACAAGG	0.180713	6.31496	3.64609	0.063451	0.102311
AACAAGT	0.0294101	5.97778	0.060949	0.806275	0.851655
AACAATA	-0.272383	6.00288	8.68129	0.00535936	0.0117752
AACAATC	-0.0481384	5.88502	0.295976	0.58946	0.669803
AACAATG	-0.38046	5.80363	19.258	8.21371e-05	0.000282361
AACAATT	-1.22685	5.21827	72.1403	1.83251e-10	3.45499e-09
AACACAA	-0.133894	6.32659	2.69617	0.108494	0.162736
AACACAC	-0.139993	6.27918	3.06012	0.0879687	0.135599
AACACAG	-0.686523	6.43513	64.6881	7.33388e-10	1.11879e-08
AACACAT	0.00513868	6.37107	0.00211328	0.963564	0.973787
AACACCA	-0.141934	6.4759	2.74827	0.105247	0.158472
AACACCC	0.0131242	6.14694	0.0179922	0.893974	0.920897
AACACCG	-0.792266	6.67231	91.6705	7.24828e-12	2.10889e-10
AACACCT	-0.604631	5.94141	24.7964	1.2863e-05	5.37346e-05
AACACGA	-0.383917	6.20055	16.8909	0.000192683	0.000602581
AACACGC	-0.449256	6.18988	30.4466	2.30106e-06	1.21185e-05
AACACGG	0.355718	6.93767	12.1526	0.00121237	0.00314744
AACACGT	-0.336954	6.35333	18.5771	0.000104544	0.000350419
AACACTA	-0.268838	6.20776	8.63819	0.00546412	0.0119781
AACACTC	-0.0750857	6.38851	0.805834	0.37477	0.46275
AACACTG	0.0326394	6.64434	0.12813	0.722276	0.78385
AACACTT	-0.514451	5.4868	28.7833	3.75871e-06	1.85155e-05
AACAGAA	-0.0651458	5.99568	0.59057	0.446749	0.535875
AACAGAC	-0.0107958	6.32293	0.0127589	0.910636	0.934067
AACAGAG	-0.750183	6.18839	71.8361	1.93562e-10	3.60787e-09
AACAGAT	0.234347	6.27755	5.67651	0.0220767	0.0406913
AACAGCA	-0.559989	6.30986	38.7688	2.34519e-07	1.65334e-06
AACAGCC	-0.263725	6.33624	10.0746	0.0029031	0.00681635
AACAGCG	-0.525537	6.70715	23.0293	2.2788e-05	8.95557e-05
AACAGCT	-0.4131	6.26339	25.9976	8.80446e-06	3.86321e-05
AACAGGA	0.189614	6.40387	5.36087	0.0258499	0.0467879
AACAGGC	-0.121181	6.4775	2.46673	0.124222	0.182272
AACAGGG	-0.283331	6.24704	10.4526	0.00246814	0.00591371
AACAGGT	0.324912	6.65399	12.1746	0.00120148	0.00312189
AACAGTA	-0.239515	5.93137	8.58271	0.00560215	0.0122365
AACAGTC	-0.156989	6.26933	3.30445	0.0766497	0.120336
AACAGTG	-0.78445	5.99183	75.4226	1.02481e-10	2.08577e-09
AACAGTT	-0.660306	5.49392	34.082	8.20789e-07	4.94223e-06
AACATAA	-0.0924059	6.13373	1.4563	0.234667	0.313246
AACATAC	-0.103252	6.34432	1.30912	0.25941	0.341243
AACATAG	-0.605467	6.25774	40.5711	1.47903e-07	1.10784e-06
AACATAT	-0.054912	5.80402	0.265306	0.609356	0.687062
AACATCA	-0.0413386	6.56315	0.257563	0.614609	0.691889
AACATCC	-0.0730444	6.50505	0.619523	0.435902	0.525124
AACATCG	-0.690612	6.24022	54.6917	5.57548e-09	6.40946e-08
AACATCT	-0.654378	6.12143	24.5142	1.40766e-05	5.82992e-05
AACATGA	-0.297677	6.25544	11.0455	0.00191947	0.00473836
AACATGC	-0.688249	6.41464	61.0921	1.4855e-09	2.00152e-08
AACATGG	-0.508503	6.48115	37.8008	3.01793e-07	2.05254e-06
AACATGT	-0.292245	6.17477	13.5333	0.000695179	0.00190656
AACATTA	-0.299492	5.70166	10.007	0.00298911	0.00699174
AACATTC	-0.240746	6.24374	8.28452	0.00641067	0.0137866
AACATTG	-0.651053	6.02658	60.4628	1.68526e-09	2.24299e-08
AACATTT	-1.0254	5.66176	59.8128	1.92147e-09	2.52457e-08
AACCAAA	-0.107542	5.6409	1.54683	0.220903	0.297271
AACCAAC	-0.215845	5.79533	6.36428	0.0157587	0.0303504
AACCAAG	-0.660246	5.53547	40.0478	1.68895e-07	1.23867e-06
AACCAAT	-0.312399	5.17142	5.22849	0.0276355	0.0496197
AACCACA	-0.108606	5.45167	1.45754	0.23447	0.313034
AACCACC	-0.0885442	6.01544	0.75941	0.388756	0.477
AACCACG	-0.95696	5.81625	90.3419	8.88638e-12	2.51458e-10
AACCACT	-0.571328	5.48414	20.3152	5.68235e-05	0.000202655
AACCAGA	-0.148981	5.85904	4.50757	0.0400348	0.0688279
AACCAGC	-0.308085	5.75031	10.8325	0.00209998	0.00511913
AACCAGG	0.180879	5.96111	4.56894	0.0387727	0.0668334
AACCAGT	-0.403081	5.57482	14.7528	0.000431533	0.001238
AACCATA	-0.317171	5.69784	12.5331	0.00103822	0.00273696
AACCATC	-0.186784	5.52579	2.94846	0.0937576	0.143349
AACCATG	-0.520545	5.41385	30.2289	2.45197e-06	1.27936e-05
AACCATT	-0.269571	4.9608	5.85871	0.020173	0.037614
AACCCAA	0.313087	5.89846	10.0135	0.0029807	0.00697455
AACCCAC	0.117186	5.77854	1.64253	0.207419	0.282021
AACCCAG	-0.557965	5.86789	31.6578	1.62216e-06	8.99088e-06
AACCCAT	0.114088	5.75989	1.17129	0.28567	0.369573
AACCCCA	0.530637	6.14952	40.8733	1.37045e-07	1.03472e-06
AACCCCC	0.31525	5.82211	11.0211	0.00193928	0.00478295
AACCCCG	-0.863928	6.17604	69.3865	3.02482e-10	5.28344e-09
AACCCCT	-0.511907	5.45736	19.122	8.61697e-05	0.000294687
AACCCGA	0.127126	5.90307	2.76374	0.104305	0.157273
AACCCGC	0.0240464	5.93503	0.0820345	0.776049	0.828109
AACCCGG	0.299214	6.43249	8.07386	0.00705645	0.0150225
AACCCGT	0.245458	5.98298	9.06389	0.0045181	0.0101085
AACCCTA	0.377318	5.8779	17.582	0.0001496	0.000481636
AACCCTC	0.426176	6.15378	25.216	1.12577e-05	4.78831e-05
AACCCTG	0.248256	6.14823	7.5628	0.00892989	0.0184475
AACCCTT	0.871314	5.76555	42.7845	8.51951e-08	6.89642e-07
AACCGAA	-0.0321251	5.6441	0.119956	0.730912	0.791335
AACCGAC	0.0417388	5.8751	0.206969	0.651633	0.72441
AACCGAG	0.58522	6.21754	43.3237	7.46558e-08	6.13169e-07
AACCGAT	0.202437	5.72186	4.29774	0.0447017	0.0756273
AACCGCA	-0.38631	5.96195	21.5876	3.68198e-05	0.000137982
AACCGCC	-0.199499	5.93284	5.75432	0.021241	0.0393591
AACCGCG	-0.450556	6.27768	22.1837	3.01492e-05	0.000115009
AACCGCT	-0.450655	5.7753	19.8481	6.68088e-05	0.00023459
AACCGGA	0.148366	6.50371	3.70286	0.0615128	0.0997552
AACCGGC	-0.161901	6.1099	3.37403	0.0737312	0.116345
AACCGGG	0.353638	6.05698	17.6663	0.000145089	0.000469605
AACCGGT	0.103695	6.15136	0.960265	0.333058	0.420046
AACCGTA	-0.253477	5.55256	8.21574	0.00661431	0.0141864
AACCGTC	-0.0521043	5.78971	0.376312	0.543085	0.626878
AACCGTG	-0.551665	5.55879	34.2875	7.75562e-07	4.70777e-06
AACCGTT	-0.425454	5.15502	16.9418	0.000189106	0.000592638
AACCTAA	-0.0713316	5.58411	0.456949	0.502975	0.589973
AACCTAC	-0.204703	5.68058	4.14675	0.0484279	0.0810545
AACCTAG	-0.687921	5.62142	47.1293	3.01293e-08	2.79523e-07
AACCTAT	-0.163515	5.20573	2.4727	0.123781	0.181723
AACCTCA	0.0219171	6.04142	0.0760657	0.784133	0.834059
AACCTCC	0.112676	6.07605	1.72769	0.196254	0.268984
AACCTCG	-0.934914	5.67065	66.9146	4.79624e-10	7.83466e-09
AACCTCT	-0.506701	5.64593	15.7836	0.000291226	0.000874531
AACCTGA	0.272216	5.93508	11.084	0.00188865	0.00467286
AACCTGC	-0.429443	5.9024	21.0407	4.43145e-05	0.000162791
AACCTGG	0.0896776	5.96898	1.1669	0.286562	0.370416
AACCTGT	0.0361831	5.80288	0.167833	0.684248	0.751742
AACCTTA	-0.202127	5.17972	3.31605	0.0761539	0.11965
AACCTTC	-0.0679579	5.63214	0.499137	0.484008	0.572094
AACCTTG	-0.349428	5.47654	9.41669	0.00386623	0.00881007
AACCTTT	-0.31549	5.19096	9.12985	0.00438787	0.0098467
AACGAAA	-0.0734239	5.72527	0.655461	0.422996	0.512374
AACGAAC	-0.304133	5.87288	14.9536	0.000399441	0.00115708
AACGAAG	-0.738293	5.46127	50.1761	1.50025e-08	1.50336e-07
AACGAAT	0.124954	5.54208	1.95795	0.169503	0.237585
AACGACA	-0.0104547	5.74232	0.0107855	0.917809	0.939602
AACGACC	-0.0389266	6.15708	0.206249	0.652198	0.724862
AACGACG	-0.171592	5.94703	3.28745	0.0773819	0.121301
AACGACT	0.0153817	6.05463	0.0165774	0.898204	0.924498
AACGAGA	0.680038	6.24656	53.3055	7.51553e-09	8.35943e-08
AACGAGC	0.105296	5.98336	1.67513	0.203056	0.277239
AACGAGG	0.361003	5.91509	15.0822	0.000380217	0.00110498
AACGAGT	0.0366102	5.74472	0.159265	0.691974	0.757689
AACGATA	-0.0987484	5.70148	1.16463	0.287025	0.370871
AACGATC	0.0804581	5.46842	0.641071	0.428092	0.517552
AACGATG	0.0948676	5.78002	1.02061	0.318495	0.404346
AACGATT	-0.178083	5.13303	2.04661	0.160375	0.226379
AACGCAA	-0.174288	5.95536	3.60952	0.0647354	0.103962
AACGCAC	-0.317284	5.82588	8.15577	0.00679745	0.0145315
AACGCAG	-0.279497	5.95302	11.1974	0.00180086	0.00447931
AACGCAT	-0.0528872	5.89343	0.420156	0.520593	0.605953
AACGCCA	-0.0814078	6.17999	0.958057	0.333608	0.420643
AACGCCC	-0.137056	5.78258	2.46391	0.12443	0.182464
AACGCCG	-0.64723	6.10119	55.2827	4.91581e-09	5.75105e-08
AACGCCT	-0.335642	5.55337	10.4342	0.00248761	0.00595081
AACGCGA	-0.797109	5.8852	72.7261	1.64988e-10	3.17646e-09
AACGCGC	-0.764055	5.78991	76.7752	8.10515e-11	1.69814e-09
AACGCGG	0.0959356	6.247	1.55292	0.220013	0.296244
AACGCGT	-0.955777	5.92442	104.854	1.06739e-12	3.58364e-11
AACGCTA	0.0517808	6.06911	0.449199	0.506598	0.5935
AACGCTC	0.095424	6.04244	1.18275	0.283361	0.367003
AACGCTG	0.264166	6.49611	5.0617	0.0300779	0.0534312
AACGCTT	0.0138864	5.45712	0.0153422	0.902049	0.927254
AACGGAA	0.273519	6.05967	7.2722	0.0102269	0.0207835
AACGGAC	0.298906	6.32618	9.97442	0.00303154	0.00707633
AACGGAG	0.013979	5.96688	0.0212852	0.884743	0.91409
AACGGAT	0.250895	6.21943	3.97032	0.0532203	0.0879081
AACGGCA	-0.107184	6.17785	1.58286	0.215704	0.29164
AACGGCC	-0.0230918	6.14094	0.0764707	0.783574	0.83375
AACGGCG	-0.725202	6.18575	57.5743	3.03937e-09	3.81003e-08
AACGGCT	-0.0163533	6.15581	0.0394615	0.843552	0.881819
AACGGGA	0.433784	6.41699	17.6717	0.000144804	0.000468774
AACGGGC	0.431391	6.44965	26.2351	8.17586e-06	3.61547e-05
AACGGGG	0.840805	6.51972	42.2802	9.64718e-08	7.66162e-07
AACGGGT	0.352014	6.51702	10.172	0.00278372	0.006574
AACGGTA	0.151409	6.05642	2.26346	0.140378	0.202193
AACGGTC	0.0486252	6.09791	0.358703	0.552632	0.635748
AACGGTG	-0.157068	5.7692	3.45033	0.0706726	0.1122
AACGGTT	0.295574	5.93811	6.57488	0.0142374	0.0278294
AACGTAA	-0.213923	5.74136	6.2514	0.0166453	0.031826
AACGTAC	-0.203721	5.96566	3.90111	0.055241	0.0908339
AACGTAG	-0.617314	5.78056	47.571	2.71902e-08	2.55878e-07
AACGTAT	-0.0199987	5.68425	0.036594	0.84927	0.885875
AACGTCA	-0.0219676	6.15371	0.0909968	0.764489	0.81882
AACGTCC	-0.262857	6.02932	9.87516	0.00316478	0.00735408
AACGTCG	-0.721436	5.68465	47.1345	3.0093e-08	2.79345e-07
AACGTCT	-0.351467	5.81822	9.48042	0.00375957	0.00858629
AACGTGA	-0.178066	5.86419	3.43384	0.0713217	0.112978
AACGTGC	-0.477463	5.93258	29.4781	3.05744e-06	1.54847e-05
AACGTGG	-0.143859	6.08411	2.99436	0.0913274	0.140051
AACGTGT	-0.142803	5.81037	2.44585	0.125778	0.18416
AACGTTA	-0.160556	5.40441	2.53986	0.118942	0.175529
AACGTTC	-0.0546875	5.63974	0.362112	0.550759	0.634127
AACGTTG	-0.0263835	5.75362	0.0762744	0.783845	0.833929
AACGTTT	-0.418328	5.40657	14.0247	0.000572763	0.00159894
AACTAAA	-0.0706703	5.63624	0.222386	0.639811	0.714083
AACTAAC	-0.503699	5.81703	19.8316	6.71934e-05	0.000235687
AACTAAG	-0.699402	5.63256	41.7099	1.1114e-07	8.6504e-07
AACTAAT	-1.04869	4.71866	55.502	4.6923e-09	5.53083e-08
AACTACA	-0.380859	5.37469	12.7265	0.000960034	0.00254394
AACTACC	-0.24519	5.93489	3.70009	0.061606	0.0998865
AACTACG	-0.815424	5.83711	78.9902	5.55253e-11	1.22936e-09
AACTACT	-2.63136	4.85844	256.389	6.52006e-19	5.2365e-17
AACTAGA	-0.254241	5.88412	7.16761	0.0107418	0.0216848
AACTAGC	-0.562054	5.75615	30.1874	2.48187e-06	1.29253e-05
AACTAGG	0.27442	6.06566	10.5854	0.00233219	0.00562748
AACTAGT	-0.668291	5.16577	48.8985	2.00369e-08	1.95407e-07
AACTATA	-0.36343	5.58683	12.8421	0.000916282	0.00243905
AACTATC	-0.116341	5.54281	1.48336	0.230444	0.308388
AACTATG	-0.395479	5.55453	15.1278	0.000373637	0.00108849
AACTATT	-3.34374	3.79512	208.7	2.1555e-17	1.31775e-15
AACTCAA	-0.0295317	5.99344	0.0913392	0.76406	0.818515
AACTCAC	-0.251025	5.89107	8.34374	0.00624073	0.0134732
AACTCAG	-0.620427	6.03596	44.9306	5.06323e-08	4.4102e-07
AACTCAT	-0.0918845	5.75632	0.989668	0.325853	0.412193
AACTCCA	-0.180659	6.10446	3.8876	0.0556452	0.0913609
AACTCCC	-0.173837	5.73376	2.84141	0.099714	0.151256
AACTCCG	-0.757035	6.32342	62.8355	1.05169e-09	1.49703e-08
AACTCCT	-0.39245	5.35586	10.9768	0.00197583	0.00485993
AACTCGA	-0.362886	5.86103	18.1826	0.000120404	0.000397364
AACTCGC	-0.586416	5.92255	37.3725	3.37772e-07	2.26898e-06
AACTCGG	0.536331	6.77038	18.8056	9.63793e-05	0.000325449
AACTCGT	-0.407863	5.83292	19.8226	6.74046e-05	0.000236327
AACTCTA	-0.394545	5.80288	11.426	0.00163674	0.00411231
AACTCTC	-0.131414	5.88681	2.25396	0.14119	0.203239
AACTCTG	0.10673	6.21665	1.83103	0.183666	0.25452
AACTCTT	-0.979119	4.71752	52.9536	8.11307e-09	8.9391e-08
AACTGAA	0.143567	5.89726	1.1563	0.28873	0.372602
AACTGAC	-0.201859	6.0803	5.96591	0.0191363	0.0358894
AACTGAG	-0.635066	5.90234	38.6253	2.43404e-07	1.70936e-06
AACTGAT	-0.0397435	5.77301	0.186759	0.667968	0.738162
AACTGCA	-0.643535	6.02332	52.5399	8.88035e-09	9.63635e-08
AACTGCC	-0.194441	6.14478	5.31551	0.0264473	0.0477216
AACTGCG	0.0640557	6.45303	0.277714	0.601138	0.679948
AACTGCT	-0.652978	5.59074	37.5891	3.1904e-07	2.15998e-06
AACTGGA	0.0325922	6.13575	0.103194	0.749716	0.806947
AACTGGC	-0.167936	6.22985	4.16229	0.0480291	0.0804877
AACTGGG	-0.496161	5.90919	21.4223	3.89329e-05	0.000145071
AACTGGT	0.0063417	6.14832	0.00379703	0.951175	0.964956
AACTGTA	-0.128474	5.85603	2.1432	0.151082	0.215284
AACTGTC	-0.0524481	6.1746	0.360965	0.551388	0.634718
AACTGTG	-0.711843	5.84197	55.6598	4.53815e-09	5.36458e-08
AACTGTT	-1.76242	4.99828	110.364	5.04897e-13	1.81012e-11
AACTTAA	-0.153733	5.73838	1.64993	0.206418	0.280964
AACTTAC	-0.386029	5.9099	9.36171	0.00396086	0.00900066
AACTTAG	-0.72086	5.87981	50.9079	1.27351e-08	1.31282e-07
AACTTAT	-0.398362	5.12125	10.0628	0.00291796	0.00684633
AACTTCA	-0.250777	6.04529	5.22329	0.0277083	0.0497396
AACTTCC	-0.219764	5.98036	4.50262	0.0401386	0.0689629
AACTTCG	-0.908139	5.87994	67.998	3.91361e-10	6.58322e-09
AACTTCT	-0.935035	5.44126	64.2864	7.92564e-10	1.18805e-08
AACTTGA	-0.167031	5.8685	4.37191	0.0429874	0.0731481
AACTTGC	-0.863128	6.02607	74.3849	1.22926e-10	2.45015e-09
AACTTGG	-0.421591	6.16359	29.5982	2.95084e-06	1.50041e-05
AACTTGT	-0.378346	5.61638	16.79	0.000199996	0.000623545
AACTTTA	-0.266846	5.27006	5.27369	0.0270112	0.0486267
AACTTTC	0.00422731	5.70186	0.00167792	0.967531	0.976953
AACTTTG	-0.502383	5.68958	30.0385	2.5925e-06	1.34119e-05
AACTTTT	-1.54719	4.84615	59.0788	2.23061e-09	2.88675e-08
AAGAAAA	0.0362977	5.97766	0.124674	0.725889	0.786988
AAGAAAC	0.141685	6.09484	3.06321	0.0878142	0.135443
AAGAAAG	-0.497494	5.807	22.3147	2.88618e-05	0.000110847
AAGAAAT	0.191399	6.00385	2.93294	0.0945956	0.144509
AAGAACA	-0.151643	5.72726	1.65707	0.205458	0.279889
AAGAACC	0.155174	6.3445	3.61414	0.0645715	0.10375
AAGAACG	-0.707246	6.05648	82.8819	2.90591e-11	6.99124e-10
AAGAACT	-0.124124	5.83046	1.51844	0.225109	0.302286
AAGAAGA	0.178896	6.13126	5.70712	0.0217438	0.0401454
AAGAAGC	0.0150144	5.93758	0.0342427	0.854134	0.88997
AAGAAGG	0.0223887	6.028	0.0492003	0.825598	0.867285
AAGAAGT	0.212052	6.03009	6.45121	0.0151106	0.0292887
AAGAATA	-0.0961363	5.97845	0.821882	0.370104	0.457955
AAGAATC	0.227825	5.83662	6.2948	0.0162983	0.0312553
AAGAATG	0.0824562	6.00445	0.598116	0.443881	0.532904
AAGAATT	-0.136633	5.39718	1.00638	0.321851	0.407859
AAGACAA	0.350799	6.50873	17.264	0.000168003	0.000534167
AAGACAC	0.168775	6.33402	4.44002	0.0414763	0.0709341
AAGACAG	-0.0734452	6.52362	0.543991	0.465124	0.553686
AAGACAT	0.796331	7.06314	31.3472	1.77321e-06	9.66476e-06
AAGACCA	0.0399526	6.47247	0.246698	0.622151	0.698412
AAGACCC	0.632417	6.40003	33.6774	9.18098e-07	5.44019e-06
AAGACCG	-0.380078	6.48164	14.1649	0.000542188	0.0015211
AAGACCT	0.0899254	6.04417	1.1807	0.283772	0.367436
AAGACGA	0.171468	6.21843	4.8107	0.0342066	0.0598761
AAGACGC	-0.01835	6.13005	0.0457395	0.831745	0.872316
AAGACGG	0.107455	6.73426	0.916742	0.34413	0.431453
AAGACGT	0.165499	6.45806	2.29902	0.137384	0.198627
AAGACTA	0.114623	6.41694	1.50451	0.227209	0.304631
AAGACTC	0.142252	6.44053	2.79232	0.102588	0.155027
AAGACTG	-0.0684891	6.70408	0.342685	0.561599	0.644209
AAGACTT	0.103032	5.93093	1.00257	0.322757	0.408691
AAGAGAA	0.20588	6.12667	5.05816	0.0301323	0.053516
AAGAGAC	0.345655	6.26544	19.3676	7.90304e-05	0.000272769
AAGAGAG	-0.240619	6.04676	7.13051	0.0109311	0.0220106
AAGAGAT	0.26024	6.38975	4.7701	0.0349306	0.0609936
AAGAGCA	-0.147395	6.12352	1.89004	0.176912	0.246684
AAGAGCC	0.00527089	6.23309	0.005632	0.940555	0.956552
AAGAGCG	-0.824501	6.38279	81.6425	3.56317e-11	8.38778e-10
AAGAGCT	-0.0277714	6.17096	0.114759	0.736577	0.795784
AAGAGGA	0.221771	6.28952	5.46628	0.0245175	0.0446576
AAGAGGC	0.132705	6.3106	2.34275	0.133803	0.194191
AAGAGGG	-0.140108	6.10291	3.13383	0.0843677	0.130774
AAGAGGT	0.311212	6.6028	6.52785	0.014563	0.0283946
AAGAGTA	0.0563926	5.87868	0.310609	0.580438	0.661972
AAGAGTC	0.243312	6.16567	9.03191	0.0045827	0.0102363
AAGAGTG	-0.109612	6.0457	1.83432	0.183282	0.254116
AAGAGTT	0.195883	5.82663	3.20415	0.0810858	0.126465
AAGATAA	-0.231899	6.02153	5.37742	0.0256356	0.0464483
AAGATAC	-0.0537203	6.25244	0.420895	0.520229	0.605658
AAGATAG	-0.506645	6.02443	35.2243	6.00277e-07	3.76529e-06
AAGATAT	0.320053	6.10514	5.52514	0.023806	0.0435212
AAGATCA	0.069325	6.35166	0.487383	0.489169	0.576918
AAGATCC	0.127585	6.41802	2.18831	0.146959	0.210359
AAGATCG	-0.669862	5.97082	45.1486	4.80633e-08	4.20881e-07
AAGATCT	-0.179417	6.01581	3.44759	0.07078	0.112327
AAGATGA	0.36886	6.41111	16.0673	0.000261747	0.000795191
AAGATGC	-0.163874	6.20602	4.092	0.0498622	0.0831409
AAGATGG	-0.0836303	6.2988	0.892117	0.350621	0.438317
AAGATGT	0.130472	6.29843	1.43043	0.238794	0.317745
AAGATTA	0.000738993	5.51715	4.02742e-05	0.994968	0.996184
AAGATTC	0.0961102	5.96733	1.27233	0.266105	0.348177
AAGATTG	0.0141929	6.20079	0.0281302	0.867655	0.900409
AAGATTT	-0.160073	5.62272	2.08414	0.156687	0.221978
AAGCAAA	0.0330709	5.82528	0.131467	0.71884	0.780793
AAGCAAC	0.0796067	5.84207	0.930427	0.340595	0.427774
AAGCAAG	-0.447064	5.59328	25.3239	1.08801e-05	4.65308e-05
AAGCAAT	0.195109	5.63902	2.42155	0.127619	0.186395
AAGCACA	0.0770156	5.63673	0.825282	0.369126	0.456966
AAGCACC	0.0727509	6.08351	0.540944	0.466368	0.55486
AAGCACG	-0.730125	5.76457	58.5232	2.49921e-09	3.18681e-08
AAGCACT	-0.0546777	5.58429	0.249521	0.620172	0.696688
AAGCAGA	0.167024	5.91063	3.42757	0.0715701	0.113339
AAGCAGC	-0.175154	5.66258	2.55761	0.117699	0.174042
AAGCAGG	0.0600519	5.81282	0.48215	0.491496	0.579236
AAGCAGT	0.072106	5.67876	0.312314	0.579404	0.661116
AAGCATA	-0.171688	5.79823	4.01039	0.0520878	0.0863422
AAGCATC	-0.00350214	5.53026	0.00126861	0.971766	0.97996
AAGCATG	0.223722	5.78484	4.86729	0.0332247	0.0583297
AAGCATT	0.0961848	5.15506	0.831675	0.367297	0.455204
AAGCCAA	0.0995567	5.91547	1.46481	0.233328	0.31184
AAGCCAC	-0.0463249	5.7772	0.245706	0.62285	0.698957
AAGCCAG	-0.314425	5.89364	11.5032	0.00158496	0.00399201
AAGCCAT	0.270854	6.03538	8.17337	0.00674317	0.0144253
AAGCCCA	-0.00265044	5.93887	0.000925938	0.975877	0.983138
AAGCCCC	0.0534202	5.67714	0.383478	0.539288	0.623197
AAGCCCG	-0.597986	6.0299	43.1284	7.83061e-08	6.3861e-07
AAGCCCT	-0.0114514	5.52964	0.0123397	0.91211	0.935052
AAGCCGA	-0.391183	5.63206	20.0047	6.32703e-05	0.000223554
AAGCCGC	-0.558662	5.55045	25.4401	1.04884e-05	4.50909e-05
AAGCCGG	0.244161	6.17469	6.7385	0.0131645	0.0259303
AAGCCGT	-0.212066	5.72815	6.81791	0.0126754	0.0250996
AAGCCTA	-0.0261913	5.7395	0.0769062	0.782975	0.833261
AAGCCTC	0.32265	5.89531	13.3581	0.000745284	0.00203072
AAGCCTG	0.237648	6.30426	3.69565	0.0617555	0.100079
AAGCCTT	-0.0305652	5.30317	0.0907693	0.764775	0.818972
AAGCGAA	-0.0550567	5.81534	0.423436	0.518979	0.604719
AAGCGAC	-0.0338866	6.10467	0.237189	0.628924	0.704469
AAGCGAG	0.00443313	5.90983	0.00290069	0.957319	0.969329
AAGCGAT	0.167254	6.10703	1.97653	0.16754	0.235115
AAGCGCA	0.181013	6.41393	4.08401	0.0500755	0.0834371
AAGCGCC	0.150349	6.07916	3.70767	0.0613519	0.0995434
AAGCGCG	-0.714836	6.04674	58.4001	2.56317e-09	3.25795e-08
AAGCGCT	-0.207891	5.76855	2.82406	0.100719	0.152583
AAGCGGA	0.194188	6.14602	5.39387	0.0254245	0.0461302
AAGCGGC	-0.0723295	6.14634	0.727048	0.39896	0.487439
AAGCGGG	-0.091773	5.92294	1.27405	0.265788	0.347873
AAGCGGT	0.177703	6.31681	2.95473	0.0934213	0.142933
AAGCGTA	0.096022	5.8322	1.04544	0.312755	0.398271
AAGCGTC	-0.088162	5.80556	0.83916	0.365172	0.45305
AAGCGTG	0.0445072	5.85485	0.303116	0.585023	0.665903
AAGCGTT	-0.0363935	5.45872	0.169013	0.683203	0.750795
AAGCTAA	0.120024	5.8374	1.62081	0.210388	0.285465
AAGCTAC	0.110154	5.92035	1.9573	0.169572	0.237621
AAGCTAG	0.186534	5.96504	5.26317	0.0271551	0.0488536
AAGCTAT	0.14074	5.62916	1.25688	0.268982	0.351324
AAGCTCA	0.125637	6.08801	2.18532	0.147228	0.210694
AAGCTCC	0.0791005	6.18044	0.728963	0.398345	0.48687
AAGCTCG	-0.226524	5.66604	6.62861	0.0138752	0.0271829
AAGCTCT	-0.122455	5.70265	1.89821	0.176001	0.245664
AAGCTGA	0.531616	6.25552	24.213	1.55064e-05	6.33716e-05
AAGCTGC	0.383385	6.33722	11.7031	0.00145877	0.00370779
AAGCTGG	0.374793	6.32348	17.6248	0.00014729	0.000475412
AAGCTGT	0.466118	6.22959	16.3267	0.000237533	0.000727293
AAGCTTA	-0.0896443	5.38704	0.623194	0.434556	0.52382
AAGCTTC	0.110265	5.67302	1.7385	0.19489	0.26745
AAGCTTG	0.39828	5.94528	16.7349	0.000204113	0.000634451
AAGCTTT	-0.0187483	5.34193	0.0427091	0.837331	0.876549
AAGGAAA	0.256886	6.11533	7.58461	0.00883992	0.0182847
AAGGAAC	0.0661435	6.16519	0.488311	0.488758	0.576558
AAGGAAG	-0.324085	5.58464	11.7661	0.00142127	0.0036198
AAGGAAT	0.283227	6.15358	5.38877	0.0254898	0.0462281
AAGGACA	0.29533	6.17164	14.3752	0.000499492	0.00141268
AAGGACC	0.151979	6.4334	2.86867	0.0981576	0.149033
AAGGACG	-0.635471	5.91045	31.8063	1.55477e-06	8.66735e-06
AAGGACT	0.0501199	6.37941	0.237131	0.628966	0.704469
AAGGAGA	0.168844	6.21597	3.03829	0.089068	0.136958
AAGGAGC	0.180628	5.96494	3.94329	0.0539996	0.0890429
AAGGAGG	0.0799911	5.74314	0.728449	0.39851	0.487035
AAGGAGT	0.215879	6.1429	2.50519	0.121412	0.178701
AAGGATA	0.215025	6.34021	4.31591	0.0442748	0.0750154
AAGGATC	0.197542	5.89063	3.51355	0.0682454	0.108927
AAGGATG	0.207117	5.65841	5.99642	0.0188519	0.0354492
AAGGATT	0.112624	5.7911	0.954404	0.33452	0.421534
AAGGCAA	0.224489	6.21279	7.84055	0.00785355	0.0164936
AAGGCAC	-0.0491927	5.98018	0.398213	0.531632	0.616133
AAGGCAG	-0.355849	5.97508	14.1931	0.000536241	0.00150648
AAGGCAT	0.395861	6.55108	9.30754	0.00405651	0.00919378
AAGGCCA	0.0450643	6.34068	0.294438	0.590426	0.670698
AAGGCCC	0.0619611	5.85779	0.607036	0.440529	0.529617
AAGGCCG	-0.64316	6.17869	60.6138	1.63488e-09	2.18126e-08
AAGGCCT	0.0405098	5.85918	0.181229	0.672619	0.741701
AAGGCGA	-0.664764	5.81198	45.334	4.59848e-08	4.04664e-07
AAGGCGC	-0.680912	5.71027	34.434	7.44935e-07	4.54902e-06
AAGGCGG	0.107074	6.16292	1.61292	0.21148	0.28671
AAGGCGT	-0.281418	6.04203	10.0726	0.00290565	0.00681939
AAGGCTA	0.0209671	6.14742	0.0568055	0.812845	0.856992
AAGGCTC	0.110104	6.12599	2.29864	0.137416	0.198643
AAGGCTG	0.402233	6.51762	11.2762	0.00174235	0.00434766
AAGGCTT	0.255259	5.78407	2.83958	0.0998195	0.151388
AAGGGAA	0.360425	6.0929	14.4952	0.000476746	0.00135537
AAGGGAC	0.570091	6.51752	31.9926	1.47434e-06	8.28099e-06
AAGGGAG	-0.113005	5.86569	1.95649	0.169658	0.237698
AAGGGAT	0.177841	6.35996	2.13885	0.151487	0.215747
AAGGGCA	0.173094	6.27115	4.06691	0.0505353	0.0841177
AAGGGCC	0.174783	6.21252	4.48459	0.040519	0.0695144
AAGGGCG	-0.808391	6.16638	95.7332	3.93709e-12	1.20796e-10
AAGGGCT	0.136511	6.31858	2.59819	0.114914	0.170647
AAGGGGA	0.359871	6.33702	13.8209	0.000620507	0.00172049
AAGGGGC	0.122698	6.32657	2.58466	0.115834	0.171733
AAGGGGG	-0.124703	5.94356	1.93612	0.171844	0.240373
AAGGGGT	0.276315	6.41964	5.85425	0.0202175	0.0376755
AAGGGTA	0.300915	6.24232	8.14644	0.00682644	0.0145821
AAGGGTC	0.2641	6.73141	6.58305	0.0141817	0.0277304
AAGGGTG	-0.177595	5.79588	4.32486	0.0440662	0.074741
AAGGGTT	0.102479	6.00886	0.745854	0.392983	0.481285
AAGGTAA	0.297401	6.10196	11.0954	0.00187959	0.00465324
AAGGTAC	-0.0660142	6.21448	0.686073	0.412459	0.501426
AAGGTAG	-0.325823	5.85231	9.22495	0.00420707	0.00948646
AAGGTAT	0.152353	6.12242	1.47204	0.232199	0.310458
AAGGTCA	0.107233	6.43304	1.69656	0.200248	0.273816
AAGGTCC	-0.030603	6.36603	0.16321	0.688387	0.754821
AAGGTCG	-0.897979	5.74971	82.9302	2.88302e-11	6.9532e-10
AAGGTCT	0.16979	6.1914	3.44601	0.0708419	0.112392
AAGGTGA	0.224317	6.08165	4.55449	0.0390658	0.0672962
AAGGTGC	-0.146804	5.94546	3.76568	0.0594443	0.0969187
AAGGTGG	-0.215499	5.95207	5.50014	0.0241055	0.0439805
AAGGTGT	0.171544	6.21785	2.64527	0.111776	0.166653
AAGGTTA	-0.0382197	5.78324	0.184897	0.669525	0.739284
AAGGTTC	0.0544278	5.93471	0.414293	0.523502	0.60882
AAGGTTG	0.11596	5.94301	1.79706	0.187695	0.259094
AAGGTTT	0.125689	5.9961	1.15465	0.289069	0.372981
AAGTAAA	-0.0629423	5.76877	0.573078	0.453511	0.54236
AAGTAAC	-0.306607	5.77617	6.06526	0.0182266	0.0344435
AAGTAAG	-0.798568	5.65432	62.3026	1.16804e-09	1.63556e-08
AAGTAAT	0.0463268	5.49217	0.173106	0.679609	0.747999
AAGTACA	-0.143388	5.57701	2.89572	0.0966406	0.147057
AAGTACC	0.00192209	6.08153	0.000377093	0.984604	0.98889
AAGTACG	-0.590174	5.9674	26.3196	7.96372e-06	3.53693e-05
AAGTACT	-0.886228	5.08597	41.0667	1.3054e-07	9.91547e-07
AAGTAGA	-0.116539	5.88604	1.54425	0.221281	0.297707
AAGTAGC	-0.276921	5.67003	7.94801	0.00747507	0.0157926
AAGTAGG	-0.135982	5.85612	1.63468	0.208485	0.283165
AAGTAGT	-0.0523472	5.51981	0.192562	0.663174	0.734002
AAGTATA	-0.126191	5.75709	1.63703	0.208166	0.282839
AAGTATC	0.0498063	5.58993	0.236168	0.629661	0.705104
AAGTATG	0.13706	5.69441	1.30371	0.260381	0.34219
AAGTATT	-2.7951	4.45256	255.411	6.96382e-19	5.5386e-17
AAGTCAA	-0.0102473	6.00789	0.00813075	0.928605	0.947687
AAGTCAC	-0.120795	5.83374	2.04048	0.160987	0.227048
AAGTCAG	-0.515593	6.00824	27.1827	6.10117e-06	2.81344e-05
AAGTCAT	0.190472	6.25786	4.75468	0.0352098	0.0613699
AAGTCCA	0.0412385	6.1184	0.166539	0.6854	0.75247
AAGTCCC	0.11477	5.64957	1.8948	0.176381	0.246089
AAGTCCG	-0.788492	6.22377	76.9269	7.89603e-11	1.6607e-09
AAGTCCT	-0.147309	5.40273	1.20218	0.279498	0.362688
AAGTCGA	-0.50826	5.65753	23.0086	2.29435e-05	9.00805e-05
AAGTCGC	-0.745317	5.62555	55.4514	4.74289e-09	5.57442e-08
AAGTCGG	0.290314	6.59863	7.44358	0.0094393	0.0193486
AAGTCGT	-0.399773	5.77896	17.7938	0.000138531	0.000451409
AAGTCTA	-0.113213	5.8888	2.12252	0.153017	0.2177
AAGTCTC	0.118597	5.96639	2.27304	0.139564	0.201233
AAGTCTG	0.341861	6.58272	7.14965	0.010833	0.0218393
AAGTCTT	-0.253182	4.98178	3.89727	0.0553553	0.0909945
AAGTGAA	0.160199	5.9792	3.59107	0.0653944	0.104908
AAGTGAC	0.194956	6.13204	6.52102	0.0146109	0.0284744
AAGTGAG	-0.393934	5.78963	18.3076	0.000115119	0.000381648
AAGTGAT	0.205009	6.12929	3.18515	0.0819582	0.127644
AAGTGCA	-0.557918	5.99042	47.0918	3.03941e-08	2.81661e-07
AAGTGCC	-0.442726	5.89741	20.8881	4.66802e-05	0.000170412
AAGTGCG	-0.138706	6.44164	1.16766	0.286408	0.370306
AAGTGCT	-0.484494	5.53065	12.1858	0.00119601	0.00310989
AAGTGGA	0.0713531	6.01674	0.918978	0.343549	0.43089
AAGTGGC	-0.425731	6.05708	29.2977	3.22514e-06	1.62237e-05
AAGTGGG	-0.63888	5.84521	50.6728	1.34214e-08	1.37007e-07
AAGTGGT	0.132434	6.33532	1.05554	0.310458	0.395932
AAGTGTA	0.0239309	5.7873	0.0921909	0.762997	0.817696
AAGTGTC	-0.00802966	5.87542	0.00707633	0.933383	0.951451
AAGTGTG	-0.5504	5.79916	44.874	5.13239e-08	4.4468e-07
AAGTGTT	-0.295197	5.42238	3.90782	0.0550414	0.0905602
AAGTTAA	-0.277749	5.71378	7.27131	0.0102311	0.0207897
AAGTTAC	-0.343973	5.91403	12.3967	0.00109738	0.00287442
AAGTTAG	-0.707461	5.83328	53.3355	7.46674e-09	8.3108e-08
AAGTTAT	0.111569	5.74835	1.03321	0.315564	0.401257
AAGTTCA	-0.13443	6.04297	2.19282	0.146553	0.20988
AAGTTCC	-0.0440318	6.03008	0.249495	0.62019	0.696688
AAGTTCG	-0.667151	5.8254	60.6654	1.61803e-09	2.16231e-08
AAGTTCT	-0.608628	5.42846	15.9778	0.000270691	0.00081993
AAGTTGA	0.189856	5.89437	4.05841	0.0507654	0.0844236
AAGTTGC	-0.714427	5.95095	54.7352	5.52388e-09	6.35556e-08
AAGTTGG	-0.400826	6.01613	25.2397	1.11737e-05	4.76125e-05
AAGTTGT	0.148321	5.86346	2.01249	0.163817	0.230543
AAGTTTA	-0.302412	5.27671	6.95829	0.0118578	0.0236635
AAGTTTC	-0.121781	5.6133	1.96864	0.168371	0.236221
AAGTTTG	-0.213119	5.74199	2.77174	0.103821	0.156644
AAGTTTT	-0.480715	5.002	12.8252	0.000922555	0.00245415
AATAAAA	-0.0427315	6.17905	0.202917	0.654829	0.727075
AATAAAC	-0.0123243	6.4454	0.0206296	0.88652	0.915463
AATAAAG	-0.781216	6.13983	62.2954	1.16969e-09	1.63556e-08
AATAAAT	-0.0597784	5.76456	0.336889	0.564913	0.647456
AATAACA	-0.721474	5.93849	46.9827	3.11775e-08	2.87782e-07
AATAACC	-0.59775	6.44807	33.6215	9.32476e-07	5.5171e-06
AATAACG	-0.614304	6.41125	41.2741	1.23923e-07	9.46991e-07
AATAACT	-1.15263	5.91843	63.5539	9.13771e-10	1.32959e-08
AATAAGA	-0.0250148	6.43655	0.0899356	0.765825	0.819823
AATAAGC	0.0250003	6.3456	0.122533	0.728155	0.789184
AATAAGG	0.115293	6.62111	1.88361	0.177635	0.247606
AATAAGT	-0.07743	6.21034	0.415349	0.522976	0.608408
AATAATA	-0.194145	6.13047	2.62412	0.113173	0.16846
AATAATC	0.0985429	6.18945	1.43379	0.238253	0.31718
AATAATG	-0.347137	6.07364	11.9687	0.00130736	0.00336261
AATAATT	-1.31164	5.21301	66.7185	4.97725e-10	8.066e-09
AATACAA	0.163859	6.48071	3.52818	0.0676968	0.108178
AATACAC	0.0185731	6.47641	0.0440955	0.834751	0.874786
AATACAG	-0.708383	6.59632	45.411	4.51503e-08	3.98272e-07
AATACAT	0.100949	6.63159	0.766633	0.386531	0.474721
AATACCA	-0.0503777	6.70305	0.246799	0.62208	0.698412
AATACCC	0.0366734	6.26477	0.138046	0.712208	0.775131
AATACCG	-0.877937	6.79251	76.7967	8.07522e-11	1.69404e-09
AATACCT	-0.952574	6.05049	79.2185	5.34237e-11	1.18764e-09
AATACGA	0.0115544	6.46549	0.020559	0.886713	0.915605
AATACGC	-0.0622846	6.47048	0.634052	0.430612	0.519946
AATACGG	0.55644	7.34292	20.5695	5.20615e-05	0.00018788
AATACGT	0.186857	6.61711	2.16031	0.149502	0.213384
AATACTA	-0.258499	6.31819	7.5823	0.00884938	0.018302
AATACTC	-0.0327198	6.56331	0.169409	0.682852	0.75056
AATACTG	0.0625962	6.92019	0.37531	0.54362	0.627407
AATACTT	-1.81007	5.44096	204.63	2.99611e-17	1.79154e-15
AATAGAA	0.0106113	6.10168	0.0156051	0.901217	0.926809
AATAGAC	0.173658	6.45613	3.65041	0.0633014	0.10209
AATAGAG	-0.607937	6.33297	35.7918	5.14817e-07	3.28584e-06
AATAGAT	0.116941	6.47906	1.04272	0.313376	0.398877
AATAGCA	-0.485344	6.44972	34.2919	7.74624e-07	4.70402e-06
AATAGCC	-0.167401	6.44523	3.49531	0.0689362	0.109858
AATAGCG	-0.616084	6.85139	45.6878	4.22783e-08	3.75848e-07
AATAGCT	-0.501788	6.3929	28.8563	3.67767e-06	1.81545e-05
AATAGGA	0.175875	6.58765	3.8452	0.056935	0.0932264
AATAGGC	0.195259	6.71545	5.56503	0.0233365	0.0427584
AATAGGG	-0.447707	6.38862	24.8471	1.26567e-05	5.30217e-05
AATAGGT	0.398585	6.93469	13.2269	0.000785302	0.00212562
AATAGTA	-0.245652	6.0854	4.70791	0.0360721	0.0626794
AATAGTC	-0.0606162	6.44484	0.434891	0.513409	0.599849
AATAGTG	-0.622207	6.18796	68.6519	3.46503e-10	5.96334e-09
AATAGTT	-0.868995	5.58755	47.2998	2.89573e-08	2.70797e-07
AATATAA	-0.215055	6.27984	7.59384	0.00880212	0.018218
AATATAC	-0.0548776	6.43387	0.42094	0.520207	0.605658
AATATAG	-0.856695	6.36896	90.2977	8.9471e-12	2.52305e-10
AATATAT	-0.839288	5.80523	52.0874	9.80744e-09	1.05023e-07
AATATCA	0.372819	6.87103	13.4945	0.000705972	0.00193285
AATATCC	-0.0296287	6.73554	0.117971	0.73306	0.792769
AATATCG	-0.963301	6.40768	107.269	7.66168e-13	2.64829e-11
AATATCT	-1.96628	6.13893	144.643	8.26562e-15	3.78279e-13
AATATGA	0.133051	6.48662	2.75401	0.104896	0.157991
AATATGC	-0.629371	6.57884	48.3322	2.2811e-08	2.19523e-07
AATATGG	-0.10334	6.77011	1.56336	0.218498	0.294803
AATATGT	-0.563474	6.1829	31.8343	1.5424e-06	8.60423e-06
AATATTA	-0.861674	5.73729	45.7851	4.13147e-08	3.6788e-07
AATATTC	-0.15315	6.36688	3.31099	0.0763698	0.119931
AATATTG	-0.276771	6.30711	9.99778	0.00300106	0.00701518
AATATTT	-2.72692	5.47507	239.321	2.12689e-18	1.55566e-16
AATCAAA	0.0122363	6.09169	0.0137892	0.907114	0.930921
AATCAAC	-0.0728914	6.14101	0.588848	0.447408	0.536392
AATCAAG	-0.909187	5.90109	101.212	1.77916e-12	5.7837e-11
AATCAAT	0.331146	5.78118	8.4448	0.00596169	0.012939
AATCACA	-0.0692002	5.76004	0.502087	0.482727	0.5708
AATCACC	0.0412169	6.37848	0.253028	0.617732	0.694642
AATCACG	-0.834101	6.18675	57.4761	3.10195e-09	3.87661e-08
AATCACT	-0.828814	5.7254	47.2647	2.91945e-08	2.72083e-07
AATCAGA	-0.177472	6.24039	5.21579	0.0278136	0.0498849
AATCAGC	-0.429615	6.01546	22.3796	2.82454e-05	0.000108785
AATCAGG	0.432873	6.38045	31.0296	1.94312e-06	1.04699e-05
AATCAGT	-0.434907	5.8663	9.26383	0.00413546	0.00935331
AATCATA	-0.0985371	5.9774	1.28988	0.262885	0.3449
AATCATC	0.0142678	5.92524	0.0226924	0.881023	0.910993
AATCATG	-0.526811	5.79353	29.6837	2.87738e-06	1.46726e-05
AATCATT	-1.43071	4.41141	67.3009	4.45968e-10	7.35085e-09
AATCCAA	-0.00206528	6.13305	0.000689029	0.97919	0.985506
AATCCAC	-0.0369192	6.05351	0.167929	0.684163	0.751699
AATCCAG	-0.672704	6.19773	81.0479	3.93236e-11	9.09997e-10
AATCCAT	-0.0848698	6.11144	1.33719	0.254446	0.335764
AATCCCA	-0.10166	6.13705	0.984796	0.327032	0.413464
AATCCCC	0.0586883	5.88618	0.477098	0.493761	0.58158
AATCCCG	-0.765917	6.35741	77.5028	7.15236e-11	1.51597e-09
AATCCCT	-0.127709	5.76013	0.93781	0.338709	0.425992
AATCCGA	-0.284774	6.08426	10.422	0.00250062	0.00597718
AATCCGC	-0.615093	6.02044	47.1423	3.00381e-08	2.78993e-07
AATCCGG	0.468173	6.78144	18.4801	0.000108229	0.000361441
AATCCGT	-0.414348	6.17909	17.0361	0.000182651	0.000574388
AATCCTA	-0.0903777	5.9603	0.730368	0.397895	0.486429
AATCCTC	0.189132	6.25434	4.40525	0.0422404	0.0720827
AATCCTG	-0.00941736	6.35536	0.010242	0.919899	0.940625
AATCCTT	-0.193573	5.39489	2.80779	0.101672	0.153799
AATCGAA	-0.241217	5.86392	6.79591	0.0128089	0.0253303
AATCGAC	0.0499734	6.13945	0.423779	0.51881	0.604608
AATCGAG	-0.181976	6.17538	4.44354	0.0413997	0.0708104
AATCGAT	0.233051	6.10254	6.60229	0.0140514	0.027492
AATCGCA	-0.462788	6.16783	26.4613	7.62103e-06	3.41063e-05
AATCGCC	-0.229102	6.14391	6.67761	0.0135533	0.0266032
AATCGCG	-0.556205	6.52029	39.7212	1.83566e-07	1.33254e-06
AATCGCT	-0.468525	5.95329	12.5037	0.00105064	0.00276571
AATCGGA	0.191227	6.33415	6.44473	0.0151579	0.0293576
AATCGGC	-0.0869189	6.28247	1.32299	0.256942	0.338566
AATCGGG	-0.292872	6.07002	12.0055	0.00128775	0.00331789
AATCGGT	0.250478	6.51509	7.39491	0.00965615	0.0197437
AATCGTA	-0.323685	5.82748	17.9293	0.000131906	0.000431627
AATCGTC	-0.00624619	6.06319	0.00676985	0.934838	0.952512
AATCGTG	-0.586472	5.8735	36.2197	4.58893e-07	2.96705e-06
AATCGTT	-0.683732	5.29266	36.6706	4.0683e-07	2.67455e-06
AATCTAA	-0.0640168	5.91863	0.520854	0.47471	0.563026
AATCTAC	-0.124453	6.07687	1.8019	0.187114	0.258445
AATCTAG	-0.732283	5.9914	69.0085	3.24348e-10	5.61745e-09
AATCTAT	0.135846	5.58105	1.19494	0.280928	0.364169
AATCTCA	-0.211231	6.33544	6.61284	0.0139804	0.0273695
AATCTCC	-0.196119	6.53827	3.29616	0.0770059	0.12078
AATCTCG	-1.03667	5.90905	119.548	1.53882e-13	5.94623e-12
AATCTCT	-0.193397	6.16871	4.61892	0.0377768	0.0653161
AATCTGA	0.0116031	6.30174	0.0207015	0.886323	0.915318
AATCTGC	-0.341606	6.15478	12.3803	0.00110471	0.00289084
AATCTGG	0.287491	6.3771	9.73143	0.00336886	0.00778277
AATCTGT	0.129748	6.12539	2.46514	0.124339	0.182396
AATCTTA	-0.346194	5.46195	13.3028	0.00076186	0.00206979
AATCTTC	-0.047056	5.89277	0.255557	0.615986	0.693154
AATCTTG	-0.422182	5.83575	14.8777	0.00041126	0.00118628
AATCTTT	-0.796922	5.41203	39.8754	1.76479e-07	1.28794e-06
AATGAAA	0.0164172	5.98793	0.0257118	0.87342	0.904873
AATGAAC	0.137013	6.24962	2.63225	0.112634	0.167763
AATGAAG	-0.791844	5.79375	50.6015	1.36371e-08	1.38604e-07
AATGAAT	0.184776	5.91304	3.35643	0.0744575	0.117322
AATGACA	0.0591897	6.02199	0.463624	0.49989	0.587238
AATGACC	0.0494699	6.59687	0.262043	0.611558	0.689165
AATGACG	-0.648712	6.04457	52.8979	8.21231e-09	9.00788e-08
AATGACT	0.0908087	6.13056	1.28527	0.263726	0.345754
AATGAGA	-0.33341	6.05388	15.5281	0.000320785	0.000952645
AATGAGC	-0.283958	5.93499	10.4496	0.00247131	0.00591871
AATGAGG	0.317522	6.10877	15.2899	0.000351207	0.00103232
AATGAGT	-0.266531	5.87419	7.78859	0.00804384	0.01684
AATGATA	-0.165582	6.05715	3.70685	0.0613791	0.0995706
AATGATC	0.0132452	5.90392	0.0204596	0.886985	0.915714
AATGATG	0.0829046	5.97435	0.988097	0.326232	0.412517
AATGATT	-0.291877	5.39917	5.44563	0.0247726	0.0450836
AATGCAA	-0.281223	6.1777	11.1249	0.00185642	0.00460146
AATGCAC	-0.220473	6.10285	8.87101	0.00492309	0.0109015
AATGCAG	-0.69632	6.23446	50.6516	1.34852e-08	1.37487e-07
AATGCAT	-0.139359	6.24264	2.70527	0.107919	0.161992
AATGCCA	-0.190635	6.40469	4.11417	0.0492759	0.0822974
AATGCCC	-0.0353157	6.05693	0.165494	0.686334	0.753074
AATGCCG	-0.862202	6.4028	71.2379	2.15656e-10	3.97448e-09
AATGCCT	-0.274262	5.93146	11.0732	0.00189721	0.00469119
AATGCGA	-0.619677	6.26187	42.4331	9.28969e-08	7.41726e-07
AATGCGC	-0.703723	6.1401	64.5094	7.59119e-10	1.15055e-08
AATGCGG	-0.181883	6.38433	4.29421	0.0447851	0.0757311
AATGCGT	-0.911757	6.31418	84.472	2.24379e-11	5.62975e-10
AATGCTA	-0.0757108	6.26226	0.828401	0.368232	0.456018
AATGCTC	-0.108212	6.32994	1.62409	0.209937	0.284901
AATGCTG	0.30702	6.73991	6.18125	0.0172232	0.0327551
AATGCTT	-0.106458	5.77912	0.992835	0.325089	0.411326
AATGGAA	0.147017	6.24284	1.47864	0.231173	0.309263
AATGGAC	0.317517	6.55405	11.848	0.001374	0.00351157
AATGGAG	-0.460898	6.0375	20.3497	5.61515e-05	0.000200551
AATGGAT	0.254088	6.45157	4.11019	0.0493808	0.0824556
AATGGCA	-0.158625	6.39734	3.65386	0.0631819	0.101947
AATGGCC	-0.0694309	6.47224	0.684591	0.412959	0.501961
AATGGCG	-0.421047	6.50511	20.9179	4.62077e-05	0.000168875
AATGGCT	0.110833	6.39805	2.02247	0.162802	0.229292
AATGGGA	0.167927	6.3746	4.50048	0.0401836	0.0690204
AATGGGC	0.00238696	6.38158	0.000899388	0.976226	0.98329
AATGGGG	0.122719	6.24935	2.2691	0.139898	0.201626
AATGGGT	0.403662	6.71068	13.2336	0.000783184	0.0021213
AATGGTA	0.171764	6.23289	3.72865	0.0606543	0.0986558
AATGGTC	0.0982624	6.41542	1.12851	0.294517	0.378638
AATGGTG	-0.239923	5.94975	6.75688	0.0130496	0.0257286
AATGGTT	0.464282	6.63903	17.3811	0.000160966	0.00051422
AATGTAA	-0.213909	6.03551	4.75676	0.035172	0.0613171
AATGTAC	-0.0510176	6.20855	0.300093	0.586893	0.667568
AATGTAG	-0.765741	6.05799	61.6502	1.32914e-09	1.81775e-08
AATGTAT	0.1904	6.04148	4.44496	0.041369	0.0707653
AATGTCA	-0.207972	6.43583	7.10067	0.0110859	0.0222725
AATGTCC	0.187914	7.02671	3.69071	0.0619223	0.100244
AATGTCG	-0.649265	6.02819	43.7251	6.77058e-08	5.64525e-07
AATGTCT	-0.405908	6.05602	13.0199	0.000853089	0.00228869
AATGTGA	-0.452599	6.09192	27.4724	5.58402e-06	2.60543e-05
AATGTGC	-0.698998	6.15771	67.4777	4.31401e-10	7.13227e-09
AATGTGG	-0.320182	6.24988	12.4495	0.00107406	0.002821
AATGTGT	-0.332596	5.98169	11.5996	0.00152272	0.00385481
AATGTTA	-0.234448	5.57036	5.57399	0.0232325	0.042579
AATGTTC	-0.0895591	5.94475	0.988774	0.326068	0.412374
AATGTTG	0.121553	6.05524	1.99225	0.1659	0.233174
AATGTTT	-0.641058	5.68533	26.4569	7.63141e-06	3.41247e-05
AATTAAA	-0.16728	5.96995	2.73543	0.106037	0.159548
AATTAAC	-0.566763	6.09989	39.8578	1.77274e-07	1.29317e-06
AATTAAG	-0.783063	5.99522	54.5738	5.71794e-09	6.52841e-08
AATTAAT	-1.05242	5.01221	50.6086	1.36156e-08	1.38472e-07
AATTACA	-0.596749	5.55901	22.042	3.161e-05	0.000120023
AATTACC	-0.320279	6.15309	6.45018	0.0151181	0.0292957
AATTACG	-0.770705	6.30045	66.4355	5.2512e-10	8.44314e-09
AATTACT	-3.07237	4.90085	210.323	1.89317e-17	1.16608e-15
AATTAGA	-0.276782	6.24459	7.73028	0.00826326	0.0172333
AATTAGC	-0.571703	6.08628	37.1311	3.60017e-07	2.40756e-06
AATTAGG	0.426959	6.51295	24.2808	1.51715e-05	6.21736e-05
AATTAGT	-1.04358	5.44485	86.6926	1.57247e-11	4.10897e-10
AATTATA	-0.226596	5.73611	3.12447	0.0848158	0.131357
AATTATC	0.110195	5.95719	0.793559	0.378397	0.46623
AATTATG	-0.614307	5.90281	64.2097	8.04432e-10	1.20144e-08
AATTATT	-4.01034	4.02054	348.523	2.96914e-21	3.98741e-19
AATTCAA	-0.00938409	6.32568	0.00825485	0.928064	0.947318
AATTCAC	-0.07051	6.1808	0.515275	0.47707	0.565212
AATTCAG	-0.79285	6.399	68.182	3.78158e-10	6.4138e-09
AATTCAT	-0.00221191	5.96308	0.000468712	0.982836	0.987719
AATTCCA	-0.118547	6.23587	0.82197	0.370078	0.457955
AATTCCC	-0.092858	5.86137	0.625688	0.433645	0.52301
AATTCCG	-0.731936	6.64877	46.5372	3.46032e-08	3.16549e-07
AATTCCT	-0.646963	5.51127	32.2721	1.36184e-06	7.7099e-06
AATTCGA	-0.690338	6.18009	50.615	1.35961e-08	1.38359e-07
AATTCGC	-0.681283	6.15503	69.7651	2.8213e-10	4.97035e-09
AATTCGG	0.474184	7.10733	16.8531	0.000195389	0.000610578
AATTCGT	-0.87627	5.97478	69.4427	2.99365e-10	5.23457e-09
AATTCTA	-0.192223	5.95737	1.88713	0.177238	0.247096
AATTCTC	0.0437937	5.99188	0.206	0.652394	0.724961
AATTCTG	0.03175	6.55313	0.156871	0.694176	0.759339
AATTCTT	-1.39283	4.93202	70.2416	2.58534e-10	4.59417e-09
AATTGAA	-0.395558	5.78382	15.244	0.000357399	0.00104827
AATTGAC	-0.365725	6.20194	18.3182	0.000114684	0.000380565
AATTGAG	-0.435604	6.31317	17.5724	0.000150125	0.00048323
AATTGAT	0.0360019	5.82154	0.0957684	0.758588	0.813769
AATTGCA	-0.551852	6.43473	37.5595	3.21537e-07	2.17419e-06
AATTGCC	-0.794008	6.27268	87.9487	1.2896e-11	3.49237e-10
AATTGCG	0.661491	6.79918	21.408	3.91219e-05	0.000145676
AATTGCT	-0.852094	5.84246	56.1125	4.1247e-09	4.95085e-08
AATTGGA	-0.182135	6.18482	2.66035	0.110792	0.165561
AATTGGC	-0.594291	6.37096	44.8183	5.20127e-08	4.49697e-07
AATTGGG	-0.731656	6.15743	63.4493	9.32606e-10	1.351e-08
AATTGGT	-0.0536805	6.10041	0.267448	0.60792	0.685773
AATTGTA	-0.608352	5.65626	23.3307	2.06448e-05	8.1939e-05
AATTGTC	-0.537458	6.20405	30.1419	2.51511e-06	1.3061e-05
AATTGTG	-0.505622	6.32429	21.1859	4.21796e-05	0.000155822
AATTGTT	-3.18691	4.67237	200.107	4.34808e-17	2.54425e-15
AATTTAA	-0.126278	5.98726	1.23174	0.27375	0.356642
AATTTAC	-0.208839	6.16404	3.30793	0.0765006	0.120114
AATTTAG	-0.865138	6.16226	74.7587	1.15107e-10	2.31685e-09
AATTTAT	-0.0718297	5.36416	0.424614	0.518401	0.60426
AATTTCA	-0.509058	6.13671	13.3393	0.000750886	0.00204395
AATTTCC	-0.402007	5.96992	9.35659	0.00396981	0.00901973
AATTTCG	-0.911258	6.16937	86.0085	1.75327e-11	4.53084e-10
AATTTCT	-1.15393	5.60878	90.083	9.24847e-12	2.59464e-10
AATTTGA	-0.182907	6.17049	3.45262	0.0705833	0.11209
AATTTGC	-0.804694	6.36894	88.1857	1.24251e-11	3.38161e-10
AATTTGG	-0.262818	6.49521	10.8653	0.00207108	0.00506833
AATTTGT	-0.417311	5.66738	15.5328	0.000320216	0.0009513
AATTTTA	-0.269	5.40388	5.26182	0.0271736	0.0488761
AATTTTC	-0.0433017	5.889	0.10288	0.750084	0.807131
AATTTTG	-0.559042	6.05165	32.5427	1.26146e-06	7.2366e-06
AATTTTT	-2.11106	4.95586	142.872	1.00223e-14	4.49879e-13
ACAAAAA	-0.0150942	6.02562	0.0182183	0.893314	0.920275
ACAAAAC	-0.132241	6.26912	1.64835	0.206631	0.28116
ACAAAAG	-0.686084	5.9875	54.4463	5.87623e-09	6.69514e-08
ACAAAAT	-0.196101	5.65174	3.67191	0.0625614	0.101135
ACAAACA	-0.168235	5.85578	4.17841	0.0476191	0.0798722
ACAAACC	-0.235702	6.43347	7.4921	0.00922832	0.018985
ACAAACG	-0.687959	6.38964	52.8357	8.32447e-09	9.10558e-08
ACAAACT	-0.572125	6.01665	33.84	8.77597e-07	5.23427e-06
ACAAAGA	-0.0114523	6.17976	0.0184469	0.892651	0.919881
ACAAAGC	-0.310619	6.07271	14.9408	0.000401404	0.00116194
ACAAAGG	-0.535461	6.13518	45.9009	4.01979e-08	3.59303e-07
ACAAAGT	-0.0721533	6.06464	0.620005	0.435724	0.524996
ACAAATA	-0.0902715	5.9606	0.730448	0.39787	0.486429
ACAAATC	0.114853	5.9396	1.69282	0.200736	0.274415
ACAAATG	-0.564767	5.7933	26.6168	7.26271e-06	3.26633e-05
ACAAATT	-0.25754	5.43969	4.76624	0.0350003	0.0610892
ACAACAA	-0.165004	6.25345	2.65672	0.111028	0.165824
ACAACAC	-0.103981	6.17095	1.84823	0.181666	0.252324
ACAACAG	-0.541406	6.38746	36.291	4.50212e-07	2.91783e-06
ACAACAT	0.394472	6.52322	23.5618	1.91453e-05	7.66185e-05
ACAACCA	-0.171598	6.37254	4.06337	0.050631	0.0842257
ACAACCC	-0.170184	6.11061	2.91158	0.0957631	0.146088
ACAACCG	-0.611374	6.67425	49.3095	1.82477e-08	1.79669e-07
ACAACCT	-0.274816	5.957	6.78288	0.0128887	0.0254605
ACAACGA	-0.44854	6.1554	27.0534	6.34812e-06	2.90849e-05
ACAACGC	-0.368486	6.1684	21.5842	3.68612e-05	0.000138084
ACAACGG	-0.385543	6.51811	17.9912	0.000128995	0.000423146
ACAACGT	-0.189309	6.36728	5.20146	0.0280162	0.0501933
ACAACTA	-0.309083	6.10828	9.93193	0.00308783	0.00719234
ACAACTC	-0.260707	6.27287	10.8426	0.00209099	0.00510639
ACAACTG	-0.319307	6.35483	15.8165	0.000287631	0.000865639
ACAACTT	-0.207463	5.56969	4.59296	0.0382906	0.0661068
ACAAGAA	-0.103829	5.91715	1.21823	0.276359	0.359439
ACAAGAC	-0.0440291	6.13499	0.294379	0.590463	0.670698
ACAAGAG	-0.655085	6.14826	63.6714	8.93091e-10	1.30763e-08
ACAAGAT	-0.0719565	5.88607	0.731184	0.397634	0.486227
ACAAGCA	-0.493997	6.28582	34.8016	6.73564e-07	4.15656e-06
ACAAGCC	-0.378909	6.25845	21.8575	3.36253e-05	0.000126998
ACAAGCG	-0.504008	6.60333	22.1622	3.03658e-05	0.000115755
ACAAGCT	-0.122934	6.35467	2.11473	0.153754	0.218501
ACAAGGA	0.0604799	6.32356	0.499084	0.484031	0.572094
ACAAGGC	-0.300463	6.37246	11.4301	0.00163397	0.00410659
ACAAGGG	-0.711486	6.22478	71.4928	2.05934e-10	3.80814e-09
ACAAGGT	0.0524199	6.33858	0.439336	0.511276	0.597576
ACAAGTA	-0.245875	5.8972	7.05159	0.0113457	0.0227387
ACAAGTC	-0.70485	6.09132	63.5786	9.0939e-10	1.32557e-08
ACAAGTG	-0.593854	5.94321	40.6375	1.45441e-07	1.09108e-06
ACAAGTT	-0.602854	5.5672	28.0945	4.62306e-06	2.21929e-05
ACAATAA	-0.202176	6.01925	4.60876	0.0379769	0.0656205
ACAATAC	-0.233386	6.27365	8.20693	0.00664087	0.0142358
ACAATAG	-0.51744	6.16162	36.7401	3.99368e-07	2.63309e-06
ACAATAT	-0.026806	5.82358	0.102606	0.750405	0.807265
ACAATCA	0.0290817	6.43543	0.0847703	0.772451	0.824968
ACAATCC	-0.199719	6.47286	5.17272	0.0284273	0.0508297
ACAATCG	-0.477786	6.28933	23.2767	2.10125e-05	8.32169e-05
ACAATCT	-0.378743	6.20061	13.3467	0.000748675	0.00203827
ACAATGA	-0.263915	6.11668	8.49025	0.00584056	0.0127064
ACAATGC	-0.569774	6.32531	52.5531	8.85462e-09	9.6274e-08
ACAATGG	-0.686244	6.39243	61.7991	1.29042e-09	1.77517e-08
ACAATGT	-0.255021	6.12895	9.35238	0.00397717	0.00903395
ACAATTA	-0.182864	5.60162	4.76351	0.0350496	0.0611428
ACAATTC	-0.364885	6.05971	16.3789	0.000232956	0.000714347
ACAATTG	-0.699659	5.985	71.8452	1.93243e-10	3.60603e-09
ACAATTT	-0.365068	5.79095	10.744	0.00218018	0.00529108
ACACAAA	-0.0489188	5.79682	0.306611	0.582875	0.663994
ACACAAC	-0.152827	5.8238	2.88231	0.0973891	0.148031
ACACAAG	-0.585628	5.67381	30.2279	2.45269e-06	1.27936e-05
ACACAAT	-0.24494	5.3391	5.98686	0.0189405	0.0355873
ACACACA	-0.301701	5.59544	11.4573	0.00161554	0.00406215
ACACACC	-0.139777	6.13317	2.659	0.11088	0.165648
ACACACG	-0.457654	6.08494	18.7112	9.96668e-05	0.000335306
ACACACT	-0.745229	5.60163	50.0274	1.5513e-08	1.54979e-07
ACACAGA	-0.209419	5.92832	5.07109	0.0299343	0.0531992
ACACAGC	-0.438185	5.77186	22.2663	2.933e-05	0.000112408
ACACAGG	-0.469799	5.77516	28.9654	3.56e-06	1.76534e-05
ACACAGT	-0.445918	5.78213	20.0634	6.19953e-05	0.00021938
ACACATA	-0.333103	5.83946	18.8426	9.51222e-05	0.000322
ACACATC	-0.339636	5.5964	11.7714	0.00141814	0.00361349
ACACATG	-0.68627	5.56662	45.9257	3.99627e-08	3.57982e-07
ACACATT	-0.350558	5.26322	13.0861	0.000830776	0.00223578
ACACCAA	-0.251702	5.93702	8.50537	0.00580083	0.012628
ACACCAC	0.0303541	5.80767	0.112767	0.738785	0.797802
ACACCAG	-0.607681	6.0272	62.9625	1.0258e-09	1.46656e-08
ACACCAT	-0.142357	5.92291	3.54985	0.0668933	0.107061
ACACCCA	-0.0384886	6.06526	0.173135	0.679583	0.747999
ACACCCC	-0.102667	5.8337	1.50989	0.226395	0.303614
ACACCCG	-0.87907	6.22985	82.6947	2.99636e-11	7.17725e-10
ACACCCT	-0.171677	5.68424	3.76452	0.0594818	0.0969604
ACACCGA	-0.330914	5.87292	14.0625	0.000564343	0.00157785
ACACCGC	-0.592487	5.80974	45.6462	4.26972e-08	3.78416e-07
ACACCGG	-0.210013	6.34953	6.78475	0.0128772	0.0254438
ACACCGT	-0.503241	5.95914	30.2167	2.46071e-06	1.28273e-05
ACACCTA	-0.238115	5.80791	7.71133	0.00833598	0.0173717
ACACCTC	-0.108328	6.05822	2.04114	0.160921	0.226991
ACACCTG	-0.395686	5.852	17.1147	0.000177457	0.000560094
ACACCTT	-0.121356	5.27684	1.14625	0.290805	0.374689
ACACGAA	-0.544301	5.67172	40.6824	1.43801e-07	1.07976e-06
ACACGAC	-0.19135	5.84327	3.93924	0.0541174	0.0892101
ACACGAG	0.150629	6.16386	3.15407	0.0834083	0.129556
ACACGAT	-0.372417	5.50818	14.717	0.000437542	0.00125414
ACACGCA	-0.597963	6.00385	47.0961	3.03635e-08	2.81537e-07
ACACGCC	-0.383092	5.9242	18.1114	0.000123525	0.000406966
ACACGCG	0.389195	6.71964	6.36314	0.0157675	0.0303637
ACACGCT	-0.836802	5.8318	66.922	4.78959e-10	7.8316e-09
ACACGGA	-0.260114	6.04541	10.018	0.00297495	0.00696209
ACACGGC	-0.419938	6.03514	19.2284	8.29952e-05	0.000285072
ACACGGG	-0.549204	5.94618	33.4281	9.84025e-07	5.78689e-06
ACACGGT	-0.513995	5.92873	28.4686	4.13034e-06	2.01463e-05
ACACGTA	-0.534442	5.6693	32.1249	1.41993e-06	7.99455e-06
ACACGTC	-0.312567	5.76209	11.0945	0.00188035	0.00465443
ACACGTG	-0.596013	5.67756	24.6286	1.35705e-05	5.64028e-05
ACACGTT	-0.90357	5.23696	65.2015	6.64434e-10	1.02729e-08
ACACTAA	-0.206342	5.69073	5.81085	0.0206553	0.038391
ACACTAC	-0.384365	5.80264	19.1623	8.49533e-05	0.000291126
ACACTAG	-0.640715	5.78041	47.4238	2.81347e-08	2.63556e-07
ACACTAT	-0.140552	5.33672	1.67715	0.202789	0.276967
ACACTCA	-0.435217	6.09837	36.0197	4.84191e-07	3.11464e-06
ACACTCC	-0.0403832	6.30381	0.225073	0.637803	0.712516
ACACTCG	-0.260965	5.89319	5.73013	0.0214971	0.0397527
ACACTCT	-0.365553	5.83628	15.9861	0.000269845	0.000817669
ACACTGA	-0.166846	5.84076	3.22118	0.0803128	0.12545
ACACTGC	-0.396991	5.92216	16.3116	0.00023888	0.000731281
ACACTGG	-0.740193	5.9949	72.5236	1.71074e-10	3.28591e-09
ACACTGT	-0.521345	5.73483	29.5781	2.9684e-06	1.50804e-05
ACACTTA	-0.426563	5.33369	16.3025	0.000239694	0.000733634
ACACTTC	-0.22016	5.65216	4.34835	0.043524	0.0739496
ACACTTG	-0.759058	5.57528	52.9403	8.13666e-09	8.95908e-08
ACACTTT	-0.468601	5.37123	24.2828	1.51617e-05	6.21489e-05
ACAGAAA	-0.0406683	5.68897	0.163806	0.68785	0.754282
ACAGAAC	-0.0901242	5.87137	0.933	0.339936	0.427175
ACAGAAG	-0.553692	5.60677	23.9242	1.70213e-05	6.89436e-05
ACAGAAT	-0.070681	5.38995	0.409485	0.525909	0.610579
ACAGACA	0.00532132	5.66939	0.00349342	0.953165	0.966617
ACAGACC	-0.104247	6.24238	1.27897	0.264881	0.347101
ACAGACG	-0.456739	5.92128	18.8445	9.50585e-05	0.000321864
ACAGACT	-0.256278	5.69149	5.85517	0.0202083	0.0376658
ACAGAGA	0.0516496	5.96704	0.431051	0.515264	0.601503
ACAGAGC	-0.423051	5.60616	16.1852	0.00025043	0.000764353
ACAGAGG	-0.62396	5.65465	40.4352	1.53077e-07	1.14095e-06
ACAGAGT	-0.376732	5.59258	16.404	0.000230795	0.000708515
ACAGATA	-0.0724898	5.70867	0.657985	0.422112	0.511643
ACAGATC	-0.16412	5.48426	3.39868	0.0727274	0.114983
ACAGATG	-0.250989	5.41196	6.41044	0.0154109	0.0297716
ACAGATT	-0.256664	5.11015	4.88582	0.0329098	0.0578348
ACAGCAA	-0.336857	5.98908	14.1903	0.000536835	0.00150789
ACAGCAC	-0.601752	5.7999	39.7827	1.80706e-07	1.31469e-06
ACAGCAG	-0.68548	6.09478	47.5114	2.75688e-08	2.58698e-07
ACAGCAT	-0.399502	5.92224	22.0814	3.11962e-05	0.000118616
ACAGCCA	-0.332988	6.12977	21.2389	4.14277e-05	0.000153633
ACAGCCC	-0.284475	5.81165	10.0268	0.00296367	0.00693768
ACAGCCG	-0.548738	6.34918	27.6353	5.31352e-06	2.50288e-05
ACAGCCT	-0.499871	5.66848	25.7482	9.51932e-06	4.13589e-05
ACAGCGA	-0.322193	6.19086	8.61743	0.00551533	0.0120778
ACAGCGC	-0.343412	6.07099	10.2756	0.00266244	0.00632193
ACAGCGG	-0.757606	6.19923	67.6215	4.19922e-10	6.97062e-09
ACAGCGT	-0.456132	6.25222	16.4289	0.000228658	0.000702878
ACAGCTA	-0.355294	5.96655	17.0796	0.000179756	0.000566914
ACAGCTC	-0.25691	6.04475	7.41804	0.00955244	0.0195487
ACAGCTG	0.25208	6.22406	9.00941	0.00462877	0.0103181
ACAGCTT	-0.415313	5.41957	15.0895	0.000379147	0.00110239
ACAGGAA	0.0630754	5.86028	0.414726	0.523286	0.608612
ACAGGAC	0.479246	6.25843	26.4359	7.68127e-06	3.43289e-05
ACAGGAG	-0.43936	5.77839	13.0001	0.000859897	0.00230318
ACAGGAT	0.270678	6.21062	6.06387	0.018239	0.034463
ACAGGCA	-0.41847	6.15765	27.2905	5.90311e-06	2.73442e-05
ACAGGCC	-0.217571	6.055	6.78583	0.0128706	0.0254339
ACAGGCG	0.390556	6.72244	8.27695	0.00643277	0.0138259
ACAGGCT	-0.452671	5.96241	15.3618	0.000341711	0.00100821
ACAGGGA	-0.0146316	6.14403	0.028662	0.866422	0.899357
ACAGGGC	-0.435447	6.16969	25.4226	1.05462e-05	4.5292e-05
ACAGGGG	0.309064	6.17531	9.91913	0.003105	0.00722926
ACAGGGT	0.292937	6.28386	9.38954	0.00391266	0.00890595
ACAGGTA	-0.117256	5.83004	2.09843	0.155308	0.220404
ACAGGTC	-0.190159	5.94256	4.11575	0.0492346	0.082245
ACAGGTG	-0.705031	5.6842	58.3755	2.57617e-09	3.27193e-08
ACAGGTT	-0.0729963	5.55413	0.503752	0.482007	0.570154
ACAGTAA	-0.116261	5.7202	1.85024	0.181435	0.252025
ACAGTAC	-0.209555	5.94177	7.83415	0.00787674	0.0165325
ACAGTAG	-0.626502	5.81266	19.6764	7.09307e-05	0.000247472
ACAGTAT	-0.150281	5.52653	2.76026	0.104516	0.157519
ACAGTCA	-0.263211	6.14779	6.25799	0.0165921	0.0317279
ACAGTCC	-0.165845	6.13618	3.44854	0.070743	0.112296
ACAGTCG	-0.473963	5.94424	20.3435	5.62718e-05	0.000200862
ACAGTCT	-0.416446	5.88222	17.9071	0.000132971	0.000434678
ACAGTGA	-0.553846	5.76268	44.7839	5.2443e-08	4.53178e-07
ACAGTGC	-0.692532	5.99387	54.6891	5.57855e-09	6.40946e-08
ACAGTGG	-0.727769	5.94241	57.6049	3.02019e-09	3.78888e-08
ACAGTGT	-0.657291	5.73011	52.481	8.99558e-09	9.72187e-08
ACAGTTA	0.0515395	5.39218	0.286538	0.595436	0.675176
ACAGTTC	-0.0649145	5.67805	0.58551	0.448689	0.537731
ACAGTTG	-0.621816	5.61556	49.5508	1.72756e-08	1.70509e-07
ACAGTTT	-0.218432	5.67297	5.34267	0.0260879	0.0471718
ACATAAA	-0.158812	5.83225	3.33612	0.0753053	0.118498
ACATAAC	-0.622859	5.92158	25.3053	1.09442e-05	4.67806e-05
ACATAAG	-0.444748	5.92622	16.1156	0.000257045	0.000782648
ACATAAT	-0.418056	5.16995	14.2607	0.000522272	0.00147051
ACATACA	-0.257606	5.68596	8.54175	0.00570645	0.0124328
ACATACC	-0.153519	6.14025	2.39332	0.129795	0.189162
ACATACG	-0.443507	6.23085	21.3492	3.99074e-05	0.000148466
ACATACT	-0.872549	5.34594	45.0131	4.96442e-08	4.33566e-07
ACATAGA	-0.394672	5.97764	21.1928	4.20806e-05	0.000155561
ACATAGC	-0.721169	5.81522	54.8074	5.4394e-09	6.27157e-08
ACATAGG	-0.700643	5.88249	93.1454	5.7951e-12	1.72631e-10
ACATAGT	-0.667914	5.51632	32.8562	1.15486e-06	6.68123e-06
ACATATA	-0.194605	5.8474	3.36407	0.0741413	0.116891
ACATATC	-0.170734	5.80789	3.65074	0.0632897	0.10209
ACATATG	-0.638283	5.62057	33.4287	9.83868e-07	5.78689e-06
ACATATT	-1.87838	4.56545	100.059	2.09717e-12	6.76378e-11
ACATCAA	-0.101676	6.14902	1.41385	0.241486	0.320858
ACATCAC	-0.527492	5.95113	49.1468	1.89349e-08	1.85544e-07
ACATCAG	-0.477656	6.27884	26.1328	8.44052e-06	3.71846e-05
ACATCAT	0.0318112	6.03935	0.135694	0.714558	0.777234
ACATCCA	-0.0742152	6.3108	0.627827	0.432866	0.522321
ACATCCC	-0.250925	5.93678	8.21016	0.00663113	0.0142167
ACATCCG	-0.554925	6.51704	43.7681	6.70027e-08	5.58947e-07
ACATCCT	-0.235381	5.7042	5.33113	0.0262398	0.0474047
ACATCGA	-0.642855	5.9548	45.8113	4.10589e-08	3.66001e-07
ACATCGC	-0.826171	5.98438	63.9345	8.48538e-10	1.25814e-08
ACATCGG	-0.47051	6.412	23.9854	1.66875e-05	6.7759e-05
ACATCGT	-0.826942	6.07559	94	5.09623e-12	1.53599e-10
ACATCTA	-0.223774	6.02116	6.32543	0.016058	0.0308724
ACATCTC	-0.432253	6.15962	20.3766	5.56341e-05	0.000198976
ACATCTG	-0.711034	6.11656	70.7852	2.34131e-10	4.25749e-09
ACATCTT	-0.463427	5.19108	12.9655	0.00087193	0.00233122
ACATGAA	-0.231677	5.76744	5.84624	0.0202975	0.037816
ACATGAC	-0.292626	5.94784	13.7937	0.000627194	0.00173697
ACATGAG	-0.254358	6.11855	4.30904	0.0444357	0.0752103
ACATGAT	-0.231075	5.55818	3.57292	0.0660497	0.105876
ACATGCA	-0.536756	6.1428	40.2441	1.60676e-07	1.18903e-06
ACATGCC	-0.643895	6.02837	57.3955	3.15427e-09	3.933e-08
ACATGCG	0.446066	6.84509	7.74614	0.00820298	0.0171185
ACATGCT	-0.838336	5.85889	86.8728	1.52816e-11	3.99958e-10
ACATGGA	-0.405554	6.00464	23.6749	1.84538e-05	7.41772e-05
ACATGGC	-0.824675	6.11149	71.197	2.17261e-10	3.99956e-09
ACATGGG	-0.699552	6.01276	46.669	3.35498e-08	3.07772e-07
ACATGGT	-0.288918	5.91822	8.24568	0.00652483	0.0140127
ACATGTA	-0.3338	5.76298	17.0838	0.00017948	0.000566262
ACATGTC	-0.390885	5.99793	24.4117	1.45467e-05	5.99398e-05
ACATGTG	-0.404368	6.01661	18.2021	0.00011956	0.000395013
ACATGTT	-1.45718	5.0097	83.0891	2.80905e-11	6.81829e-10
ACATTAA	-0.255882	5.87504	8.35987	0.00619527	0.0133892
ACATTAC	-0.312595	6.03509	11.0654	0.00190343	0.00470516
ACATTAG	-0.588715	6.05616	21.5525	3.72583e-05	0.00013937
ACATTAT	-0.179817	5.50441	3.22033	0.0803514	0.125498
ACATTCA	-0.21861	6.32473	5.10797	0.0293777	0.052295
ACATTCC	0.183112	6.48094	5.40667	0.0252616	0.04586
ACATTCG	-0.174332	6.30195	1.63695	0.208176	0.282839
ACATTCT	-0.551875	5.89948	35.2111	6.0244e-07	3.77596e-06
ACATTGA	-0.697778	5.95912	67.1311	4.60451e-10	7.53649e-09
ACATTGC	-0.104511	6.40294	0.753057	0.390729	0.479098
ACATTGG	-0.76893	6.21996	92.2382	6.64815e-12	1.96258e-10
ACATTGT	-0.653723	5.88936	62.2056	1.19063e-09	1.65597e-08
ACATTTA	-0.256331	5.56554	7.76908	0.00811655	0.0169619
ACATTTC	-0.235271	5.93724	7.99315	0.00732194	0.015499
ACATTTG	-0.744812	5.81677	84.1943	2.34685e-11	5.8554e-10
ACATTTT	-0.643841	5.35322	32.9993	1.10937e-06	6.44079e-06
ACCAAAA	-0.157645	5.54647	3.01314	0.0903536	0.138714
ACCAAAC	-0.130044	5.75586	2.57078	0.116787	0.172942
ACCAAAG	-0.590152	5.5883	27.8691	4.94937e-06	2.35523e-05
ACCAAAT	-0.169514	5.20593	2.19834	0.14606	0.209293
ACCAACA	-0.424789	5.37809	17.1493	0.000175212	0.00055397
ACCAACC	-0.109332	5.90977	1.33002	0.255703	0.337124
ACCAACG	-0.500548	5.85491	26.6366	7.21823e-06	3.25078e-05
ACCAACT	-0.509651	5.54821	24.5908	1.37356e-05	5.70309e-05
ACCAAGA	-0.141138	5.7507	1.8236	0.184539	0.255491
ACCAAGC	-0.256447	5.68591	7.92502	0.00755438	0.0159375
ACCAAGG	-0.362291	5.72434	17.208	0.000171484	0.000543233
ACCAAGT	-0.0572595	5.6111	0.392184	0.53474	0.619034
ACCAATA	-0.24782	5.50504	5.42846	0.0249869	0.0454216
ACCAATC	-0.133251	5.40678	2.26138	0.140555	0.202413
ACCAATG	-0.789655	5.31188	44.3112	5.87541e-08	4.98512e-07
ACCAATT	-0.382753	4.9603	8.29775	0.00637229	0.0137211
ACCACAA	-0.15609	5.84172	3.82644	0.0575163	0.0940748
ACCACAC	-0.0993639	5.82446	1.33397	0.255009	0.336398
ACCACAG	-0.42706	6.07306	17.2098	0.000171369	0.000542971
ACCACAT	0.219547	6.03482	7.45069	0.0094081	0.0192991
ACCACCA	-0.287982	6.0021	10.9142	0.00202866	0.00497495
ACCACCC	-0.186598	5.69583	3.22555	0.0801158	0.125178
ACCACCG	-0.683421	6.37861	50.653	1.34809e-08	1.37487e-07
ACCACCT	-0.227167	5.61549	4.75488	0.0352062	0.0613699
ACCACGA	-0.286292	5.77454	10.1749	0.00278025	0.00656742
ACCACGC	-0.206782	5.79487	4.41205	0.0420896	0.0718405
ACCACGG	-0.183693	6.12967	3.45797	0.0703742	0.111813
ACCACGT	0.014301	5.95751	0.0234461	0.879079	0.909384
ACCACTA	-0.244508	5.73292	6.45224	0.0151031	0.0292804
ACCACTC	-0.145815	5.89349	3.58394	0.0656509	0.105278
ACCACTG	-0.436275	5.8364	23.0756	2.24439e-05	8.82882e-05
ACCACTT	-0.257604	5.20608	6.75931	0.0130344	0.0257018
ACCAGAA	-0.0690819	5.55707	0.511895	0.478509	0.566753
ACCAGAC	-0.0388876	5.80229	0.165248	0.686555	0.753215
ACCAGAG	-0.525978	5.85176	27.6152	5.34622e-06	2.51414e-05
ACCAGAT	0.13977	5.59689	1.61355	0.211392	0.286614
ACCAGCA	-0.537758	5.93938	43.1829	7.7268e-08	6.30458e-07
ACCAGCC	-0.330721	5.89754	12.975	0.00086862	0.00232426
ACCAGCG	0.342886	6.67685	6.45745	0.0150652	0.0292174
ACCAGCT	-0.481679	5.85395	26.5078	7.51181e-06	3.36542e-05
ACCAGGA	0.204795	5.96482	6.13378	0.0176265	0.033429
ACCAGGC	-0.32894	6.01056	19.0823	8.73849e-05	0.000298336
ACCAGGG	-0.271134	5.91704	8.46443	0.00590905	0.0128383
ACCAGGT	0.257446	6.05257	8.59287	0.00557661	0.0121888
ACCAGTA	-0.296584	5.50828	8.91061	0.0048369	0.0107382
ACCAGTC	-0.421688	5.77051	16.2715	0.000242481	0.000741471
ACCAGTG	-0.68811	5.63666	35.7868	5.15513e-07	3.289e-06
ACCAGTT	-0.326176	5.24833	11.5382	0.00156205	0.00394158
ACCATAA	-0.330976	5.60046	9.98929	0.00301209	0.00703495
ACCATAC	-0.38251	5.84832	18.3193	0.000114639	0.000380565
ACCATAG	-0.0548505	6.10579	0.210387	0.648967	0.722279
ACCATAT	-0.409311	5.42066	18.0511	0.000126238	0.000415304
ACCATCA	-0.321007	6.03118	15.6358	0.000307955	0.000919375
ACCATCC	-0.266489	6.03269	11.0493	0.00191639	0.004732
ACCATCG	0.048434	6.18212	0.183628	0.670591	0.740262
ACCATCT	-0.531952	5.83866	23.5847	1.90033e-05	7.61059e-05
ACCATGA	-0.447303	5.7009	28.3603	4.26703e-06	2.07021e-05
ACCATGC	-0.166395	6.17432	2.11216	0.153997	0.218753
ACCATGG	-0.714797	5.98194	59.5393	2.03106e-09	2.65366e-08
ACCATGT	-0.462003	5.71405	27.6873	5.23021e-06	2.47164e-05
ACCATTA	-0.480992	5.24827	21.9238	3.28852e-05	0.000124403
ACCATTC	-0.379342	5.69419	17.4901	0.000154689	0.000496168
ACCATTG	-0.512142	5.67384	14.542	0.000468185	0.00133219
ACCATTT	-0.478486	5.44859	16.8127	0.000198324	0.000619041
ACCCAAA	0.0781399	5.27146	0.61553	0.437373	0.526602
ACCCAAC	-0.187097	5.37655	3.76401	0.0594982	0.0969775
ACCCAAG	-0.351258	5.15251	10.9811	0.00197224	0.00485329
ACCCAAT	-0.0505318	4.87952	0.206432	0.652054	0.724829
ACCCACA	-0.0666305	5.09394	0.468912	0.497469	0.584981
ACCCACC	-0.0616342	5.64845	0.386864	0.537511	0.62167
ACCCACG	-0.65253	5.55998	40.1412	1.64929e-07	1.21556e-06
ACCCACT	-0.447005	5.18878	13.1047	0.000824587	0.00222022
ACCCAGA	-0.123531	5.42679	1.64863	0.206594	0.281133
ACCCAGC	-0.485082	5.26922	20.7989	4.81248e-05	0.000174911
ACCCAGG	-0.249708	5.30584	5.54307	0.0235938	0.0431622
ACCCAGT	-0.29486	5.21442	7.82526	0.00790904	0.016596
ACCCATA	-0.121106	5.24782	1.14961	0.29011	0.373912
ACCCATC	-0.139896	5.16417	1.39172	0.24514	0.32516
ACCCATG	-0.575652	4.96094	17.2627	0.000168086	0.000534327
ACCCATT	-0.249468	4.69808	2.85308	0.0990446	0.150296
ACCCCAA	-0.143719	5.39876	2.36013	0.132409	0.192356
ACCCCAC	-0.244452	5.37394	7.61249	0.00872631	0.0180908
ACCCCAG	-0.789002	5.51633	63.4002	9.41586e-10	1.3616e-08
ACCCCAT	-0.211091	5.44012	5.47679	0.0243888	0.0444428
ACCCCCA	-0.159909	5.62419	2.64112	0.112049	0.167
ACCCCCC	-0.00767174	5.57615	0.00634241	0.936925	0.954015
ACCCCCG	-0.825447	5.94865	61.1349	1.47287e-09	1.98613e-08
ACCCCCT	-0.220269	5.26395	4.39215	0.0425321	0.0725276
ACCCCGA	-0.438481	5.33161	15.0501	0.000384918	0.00111758
ACCCCGC	-0.500189	5.41634	23.2901	2.09206e-05	8.28932e-05
ACCCCGG	-0.216147	5.71602	6.24918	0.0166633	0.0318529
ACCCCGT	-0.504697	5.51115	28.0838	4.63796e-06	2.22318e-05
ACCCCTA	-0.148538	5.31891	2.03591	0.161446	0.227636
ACCCCTC	-0.0538349	5.58708	0.310323	0.580611	0.662078
ACCCCTG	-0.22958	5.41357	4.06527	0.0505796	0.0841694
ACCCCTT	0.200779	4.85651	2.76841	0.104022	0.156901
ACCCGAA	0.139981	5.29282	1.94765	0.170603	0.238882
ACCCGAC	0.0626453	5.47926	0.43076	0.515405	0.601624
ACCCGAG	0.868935	6.02322	44.2848	5.91298e-08	5.0144e-07
ACCCGAT	0.134233	5.25486	1.38498	0.246267	0.326443
ACCCGCA	-0.451578	5.55865	17.6553	0.000145668	0.000470921
ACCCGCC	-0.2187	5.64055	4.59933	0.0381638	0.0659156
ACCCGCG	0.283178	6.2611	3.97915	0.0529685	0.0875629
ACCCGCT	-0.672101	5.44444	36.9258	3.80141e-07	2.51951e-06
ACCCGGA	0.30931	5.75451	15.4559	0.000329696	0.000976276
ACCCGGC	-0.267752	5.7062	6.89104	0.0122421	0.0243269
ACCCGGG	0.255354	5.68978	6.47397	0.0149457	0.0290269
ACCCGGT	-0.0908783	5.63948	0.726336	0.399189	0.487683
ACCCGTA	-0.0783251	5.18929	0.531296	0.470344	0.558657
ACCCGTC	-0.0654642	5.47362	0.56663	0.456045	0.544793
ACCCGTG	-0.646322	5.2219	27.0377	6.37884e-06	2.92093e-05
ACCCGTT	-0.163432	4.91214	1.9585	0.169444	0.237524
ACCCTAA	-0.209874	5.1022	3.62142	0.0643143	0.103408
ACCCTAC	-0.406649	5.30111	14.7908	0.000425262	0.00122172
ACCCTAG	-0.581467	5.26165	25.8945	9.09281e-06	3.97059e-05
ACCCTAT	-0.0485221	4.8585	0.155864	0.695108	0.760087
ACCCTCA	0.0324945	5.69768	0.130852	0.719469	0.781269
ACCCTCC	0.0944381	5.81709	1.03294	0.315628	0.401307
ACCCTCG	-0.735626	5.40661	53.8738	6.64597e-09	7.4782e-08
ACCCTCT	-0.411767	5.39029	17.8991	0.000133356	0.00043576
ACCCTGA	-0.299438	5.31435	10.4536	0.002467	0.00591271
ACCCTGC	-0.687745	5.5354	47.6921	2.64381e-08	2.50093e-07
ACCCTGG	-0.530144	5.51814	34.001	8.39354e-07	5.0392e-06
ACCCTGT	-0.265905	5.25042	6.21351	0.0169548	0.0323245
ACCCTTA	-0.0571003	4.89843	0.24106	0.626147	0.701983
ACCCTTC	-0.0634072	5.2455	0.462539	0.500389	0.587655
ACCCTTG	-0.785855	5.03209	44.679	5.37796e-08	4.61805e-07
ACCCTTT	-0.205163	4.91613	2.77406	0.103681	0.156477
ACCGAAA	-0.13851	5.29972	1.70996	0.198518	0.271836
ACCGAAC	-0.0917971	5.4702	0.994637	0.324656	0.410841
ACCGAAG	-0.876007	5.05619	53.0701	7.90988e-09	8.73874e-08
ACCGAAT	0.109126	5.01559	1.00825	0.321408	0.407518
ACCGACA	-0.0780165	5.06648	0.523385	0.473645	0.561967
ACCGACC	-0.277497	5.7498	8.99981	0.00464856	0.010358
ACCGACG	-0.660242	5.30855	31.6985	1.60336e-06	8.89891e-06
ACCGACT	0.0219933	5.34658	0.0495292	0.825026	0.866878
ACCGAGA	0.918295	5.96249	57.5353	3.06405e-09	3.83509e-08
ACCGAGC	-0.365576	5.32986	11.3444	0.00169341	0.00423975
ACCGAGG	0.116346	5.47168	1.48929	0.229532	0.307418
ACCGAGT	-0.0545126	5.26372	0.253765	0.617222	0.694211
ACCGATA	-0.242271	5.20441	4.37161	0.0429942	0.0731481
ACCGATC	-0.0482961	5.00054	0.195526	0.660758	0.731773
ACCGATG	-0.43635	4.88137	12.08	0.00124899	0.00323175
ACCGATT	-0.325854	4.70638	8.37877	0.00614245	0.0132838
ACCGCAA	-0.338434	5.54637	13.0167	0.000854196	0.00229091
ACCGCAC	-0.301936	5.42877	9.74348	0.00335123	0.00774423
ACCGCAG	-0.63463	5.60898	39.5708	1.9077e-07	1.3769e-06
ACCGCAT	-0.0990865	5.54499	0.937564	0.338771	0.426005
ACCGCCA	-0.153962	5.73512	3.07387	0.0872839	0.134746
ACCGCCC	-0.115222	5.40064	1.42579	0.239543	0.318665
ACCGCCG	-0.469279	5.91929	15.9527	0.000273259	0.000827096
ACCGCCT	-0.438865	5.28353	17.879	0.000134327	0.000438847
ACCGCGA	-0.156592	5.6356	1.73777	0.194983	0.267554
ACCGCGC	-0.473555	5.5665	23.033	2.27605e-05	8.94693e-05
ACCGCGG	-0.289963	5.64112	7.5208	0.00910593	0.0187639
ACCGCGT	-0.467068	5.68714	15.0968	0.000378092	0.00109972
ACCGCTA	-0.439939	5.40862	16.3547	0.000235067	0.000720281
ACCGCTC	-0.228058	5.56206	7.27804	0.0101989	0.0207473
ACCGCTG	0.301647	6.2796	8.56342	0.00565103	0.0123219
ACCGCTT	-0.40699	4.90961	14.6001	0.000457767	0.00130616
ACCGGAA	0.221426	5.40011	5.21744	0.0277904	0.0498593
ACCGGAC	0.660286	6.00746	25.8555	9.20458e-06	4.01298e-05
ACCGGAG	-0.229848	6.97134	6.38709	0.0155858	0.0300704
ACCGGAT	0.335917	5.70616	7.54286	0.00901298	0.0185934
ACCGGCA	-0.172862	5.80921	3.56095	0.066486	0.10645
ACCGGCC	-0.123658	5.80865	2.05605	0.159437	0.225211
ACCGGCG	0.233351	6.26395	3.29844	0.0769077	0.120695
ACCGGCT	-0.289376	5.61511	11.597	0.00152434	0.00385831
ACCGGGA	0.691514	6.23263	38.4033	2.57851e-07	1.79732e-06
ACCGGGC	0.606562	6.24458	47.6095	2.69487e-08	2.54044e-07
ACCGGGG	0.760025	6.22369	28.2762	4.37644e-06	2.11578e-05
ACCGGGT	0.364352	6.09642	14.1933	0.0005362	0.00150648
ACCGGTA	0.0489634	5.48186	0.289129	0.593783	0.673675
ACCGGTC	0.0371045	5.66326	0.182012	0.671956	0.741319
ACCGGTG	-0.27328	5.4652	7.94161	0.00749705	0.015835
ACCGGTT	0.0349316	5.21016	0.119687	0.731202	0.791405
ACCGTAA	-0.390663	5.30229	20.4602	5.40548e-05	0.00019409
ACCGTAC	-0.329987	5.56402	11.1982	0.00180023	0.00447912
ACCGTAG	-0.604959	5.39388	26.732	7.00862e-06	3.1712e-05
ACCGTAT	-0.134029	5.15828	1.67154	0.203531	0.277795
ACCGTCA	-0.219692	5.70115	5.31976	0.0263907	0.0476562
ACCGTCC	-0.237107	5.68408	7.45325	0.00939687	0.0192809
ACCGTCG	-0.416445	5.46187	13.0818	0.000832194	0.00223886
ACCGTCT	-0.455972	5.43115	21.3045	4.05168e-05	0.000150459
ACCGTGA	-0.395117	5.39791	10.9789	0.00197408	0.00485636
ACCGTGC	-0.576538	5.59816	22.2157	2.98289e-05	0.000114053
ACCGTGG	-0.00136386	5.81183	0.000263403	0.987132	0.990579
ACCGTGT	-0.389849	5.35192	17.9909	0.000129005	0.000423146
ACCGTTA	-0.258493	4.92437	5.97159	0.019083	0.0358017
ACCGTTC	-0.356899	5.25783	11.7755	0.00141578	0.00360806
ACCGTTG	-0.39146	5.15807	7.90764	0.00761492	0.0160529
ACCGTTT	-0.34661	5.11196	10.1867	0.00276613	0.00653972
ACCTAAA	-0.126968	5.27151	1.45025	0.235623	0.314343
ACCTAAC	-0.548143	5.42087	24.3276	1.49451e-05	6.13685e-05
ACCTAAG	-0.640585	5.28883	29.8967	2.70262e-06	1.39113e-05
ACCTAAT	0.00263069	4.68924	0.000549368	0.981418	0.987137
ACCTACA	-0.378502	5.08396	12.5454	0.00103302	0.002725
ACCTACC	-0.279026	5.57893	7.99759	0.00730707	0.0154776
ACCTACG	-0.727198	5.5858	39.0294	2.19252e-07	1.56027e-06
ACCTACT	-0.799041	4.88744	34.9917	6.39504e-07	3.97331e-06
ACCTAGA	-0.578799	5.48422	41.0902	1.29773e-07	9.87093e-07
ACCTAGC	-0.583292	5.34522	29.9511	2.65982e-06	1.37298e-05
ACCTAGG	-0.382236	5.38853	19.751	6.91081e-05	0.000241886
ACCTAGT	-0.648293	5.05377	31.0072	1.95572e-06	1.05269e-05
ACCTATA	-0.384758	5.30198	13.7117	0.000647802	0.00178951
ACCTATC	-0.210977	5.24408	4.37345	0.0429526	0.0731078
ACCTATG	-0.656173	5.08288	34.2811	7.7694e-07	4.7111e-06
ACCTATT	-1.07322	4.13788	24.2273	1.54351e-05	6.31274e-05
ACCTCAA	-0.0199371	5.62682	0.0440426	0.834848	0.874786
ACCTCAC	-0.0506161	5.51631	0.301625	0.585944	0.666628
ACCTCAG	-0.524404	5.66375	29.208	3.31215e-06	1.65699e-05
ACCTCAT	0.0450496	5.59977	0.228048	0.635595	0.710389
ACCTCCA	-0.136194	5.91143	2.18452	0.1473	0.210737
ACCTCCC	-0.0939916	5.52035	0.880093	0.353853	0.441413
ACCTCCG	-0.798633	6.00919	86.4668	1.62987e-11	4.2387e-10
ACCTCCT	-0.210739	5.47313	5.80311	0.0207345	0.038525
ACCTCGA	-0.62141	5.45993	41.8933	1.06183e-07	8.31993e-07
ACCTCGC	-0.790557	5.50102	52.5395	8.88116e-09	9.63635e-08
ACCTCGG	-0.051765	5.87696	0.269147	0.606786	0.684824
ACCTCGT	-0.521493	5.58497	35.0661	6.26666e-07	3.90689e-06
ACCTCTA	-0.312478	5.55412	9.91978	0.00310414	0.00722828
ACCTCTC	0.0567428	5.68817	0.370033	0.546453	0.630056
ACCTCTG	-0.509584	5.58038	28.914	3.61494e-06	1.78772e-05
ACCTCTT	-0.588696	4.76062	20.8395	4.74617e-05	0.000172841
ACCTGAA	-0.0218868	5.29105	0.0376677	0.847102	0.884741
ACCTGAC	-0.17185	5.57974	3.72834	0.0606646	0.0986621
ACCTGAG	-0.25131	5.55676	6.55198	0.0143949	0.0281109
ACCTGAT	0.0268148	5.20287	0.0631373	0.802901	0.848857
ACCTGCA	-0.749178	5.70007	62.8213	1.05462e-09	1.4986e-08
ACCTGCC	-0.435797	5.63267	24.0075	1.6569e-05	6.73447e-05
ACCTGCG	0.469755	6.37357	10.8074	0.00212238	0.00516611
ACCTGCT	-0.776412	5.39226	44.963	5.02421e-08	4.3854e-07
ACCTGGA	-0.106751	5.58375	1.29872	0.261281	0.34323
ACCTGGC	-0.448052	5.69746	25.6494	9.81955e-06	4.24159e-05
ACCTGGG	-0.562946	5.55206	31.0504	1.93145e-06	1.04129e-05
ACCTGGT	-0.313737	5.47781	5.49384	0.0241816	0.0440947
ACCTGTA	-0.382579	5.31658	13.1611	0.00080619	0.0021739
ACCTGTC	-0.341911	5.52198	11.678	0.00147406	0.00374318
ACCTGTG	-0.50714	5.52315	20.6721	5.02603e-05	0.000182018
ACCTGTT	-0.948311	4.59007	42.3329	9.52238e-08	7.58827e-07
ACCTTAA	-0.459781	5.27594	19.5683	7.36606e-05	0.000256069
ACCTTAC	-0.411692	5.47927	12.9203	0.000887908	0.00237046
ACCTTAG	-0.709521	5.47802	48.0081	2.45773e-08	2.34796e-07
ACCTTAT	-0.0895793	4.95596	0.623997	0.434262	0.523543
ACCTTCA	-0.292633	5.73272	10.4532	0.00246749	0.00591302
ACCTTCC	-0.156363	5.72331	4.76916	0.0349475	0.0610165
ACCTTCG	-0.364554	5.63209	7.32497	0.00997714	0.0203239
ACCTTCT	-0.457692	5.33049	10.9987	0.00195769	0.00482399
ACCTTGA	-0.438597	5.43143	21.1048	4.33574e-05	0.000159619
ACCTTGC	-0.323373	5.83608	7.26319	0.0102701	0.0208508
ACCTTGG	-0.874271	5.65307	115.143	2.69651e-13	9.97282e-12
ACCTTGT	-0.679682	5.34498	34.8454	6.65542e-07	4.11791e-06
ACCTTTA	-0.286793	4.94514	6.23158	0.0168064	0.0320879
ACCTTTC	-0.34811	5.34086	13.3519	0.000747107	0.00203434
ACCTTTG	-0.665757	5.28526	38.7096	2.38142e-07	1.67455e-06
ACCTTTT	-0.362315	4.79682	8.29861	0.0063698	0.0137193
ACGAAAA	-0.0319124	5.62414	0.135374	0.714879	0.77747
ACGAAAC	-0.115387	5.81581	1.82332	0.184572	0.255515
ACGAAAG	-0.645745	5.4074	30.9212	2.00494e-06	1.0756e-05
ACGAAAT	0.0723806	5.35623	0.511244	0.478787	0.56696
ACGAACA	-0.300317	5.4455	8.13175	0.00687235	0.0146706
ACGAACC	-0.0439207	5.98549	0.249895	0.61991	0.696499
ACGAACG	-0.768098	5.73376	67.6929	4.14346e-10	6.90605e-09
ACGAACT	-0.447331	5.50193	19.3253	8.02134e-05	0.000276444
ACGAAGA	-0.0621918	5.66596	0.365426	0.54895	0.6325
ACGAAGC	-0.34667	5.47463	13.2571	0.000775879	0.00210429
ACGAAGG	-0.525327	5.56221	38.986	2.21721e-07	1.57532e-06
ACGAAGT	-0.110775	5.53031	1.43612	0.237878	0.316758
ACGAATA	-0.281221	5.58561	5.98814	0.0189286	0.035569
ACGAATC	-0.0194415	5.42728	0.0356748	0.851152	0.887495
ACGAATG	-0.0793291	5.59182	0.584758	0.448978	0.537881
ACGAATT	-0.331035	5.01665	6.19	0.0171499	0.0326385
ACGACAA	-0.0213514	6.07229	0.0553975	0.815135	0.858798
ACGACAC	0.00519489	5.9375	0.00313745	0.955613	0.968144
ACGACAG	-0.0995299	6.09632	1.14466	0.291136	0.374968
ACGACAT	0.522554	6.47777	21.4699	3.83119e-05	0.00014305
ACGACCA	-0.0379314	6.15501	0.217669	0.643374	0.717126
ACGACCC	0.156936	5.78686	3.60619	0.0648537	0.104112
ACGACCG	-0.460013	6.18003	26.3388	7.91636e-06	3.51781e-05
ACGACCT	-0.0201198	5.84325	0.0607341	0.80661	0.851844
ACGACGA	-0.293252	5.75639	10.2886	0.00264767	0.00629416
ACGACGC	-0.268592	5.66735	6.95733	0.0118631	0.0236714
ACGACGG	0.0127385	6.16558	0.0159127	0.900254	0.926027
ACGACGT	-0.0819221	5.92197	1.33857	0.254206	0.335528
ACGACTA	-0.0382211	6.037	0.161723	0.689733	0.755842
ACGACTC	-0.0292138	6.03702	0.149545	0.701037	0.764904
ACGACTG	0.0239585	6.18912	0.0491852	0.825625	0.867285
ACGACTT	0.16138	5.60296	2.13255	0.152075	0.216527
ACGAGAA	-0.0509243	5.60154	0.386897	0.537493	0.62167
ACGAGAC	0.37375	5.79619	21.2343	4.14921e-05	0.000153803
ACGAGAG	-0.558668	5.63654	34.7398	6.85042e-07	4.21945e-06
ACGAGAT	0.243281	5.53021	5.82571	0.0205042	0.0381447
ACGAGCA	-0.357994	5.87268	15.6229	0.000309457	0.000923522
ACGAGCC	-0.191982	5.9011	6.07339	0.0181543	0.0343187
ACGAGCG	-0.8776	5.86826	85.3497	1.94815e-11	4.97174e-10
ACGAGCT	-0.415202	5.91444	19.1712	8.46857e-05	0.00029027
ACGAGGA	0.158701	5.82211	2.87762	0.0976528	0.148404
ACGAGGC	-0.274925	5.85457	11.2185	0.00178497	0.00444452
ACGAGGG	-0.516421	5.7064	34.5013	7.31298e-07	4.47408e-06
ACGAGGT	0.0909245	5.8019	1.28868	0.263104	0.345077
ACGAGTA	-0.194935	5.43968	3.19632	0.0814443	0.126939
ACGAGTC	-0.181067	5.67948	4.49071	0.0403893	0.0693356
ACGAGTG	-0.202948	5.66388	6.13865	0.0175847	0.0333612
ACGAGTT	-0.255698	5.2369	5.83353	0.0204252	0.038015
ACGATAA	-0.21246	5.6172	5.01691	0.0307731	0.0545302
ACGATAC	-0.101104	5.87235	1.13434	0.293291	0.377338
ACGATAG	-0.619239	5.66797	46.0481	3.88245e-08	3.49314e-07
ACGATAT	-0.00651624	5.47223	0.0045785	0.946392	0.960938
ACGATCA	0.0210114	6.01618	0.0559127	0.814293	0.858286
ACGATCC	0.108189	6.04887	1.47786	0.231295	0.309375
ACGATCG	-0.787531	5.61489	61.2854	1.42928e-09	1.93691e-08
ACGATCT	-0.27707	5.76649	8.73934	0.00522166	0.0115082
ACGATGA	-0.0117755	5.66692	0.0147372	0.903989	0.928703
ACGATGC	-0.478923	5.73641	33.1224	1.07176e-06	6.24901e-06
ACGATGG	-0.598161	5.85796	38.1934	2.72339e-07	1.87885e-06
ACGATGT	-0.144679	5.61992	3.71685	0.0610453	0.0991737
ACGATTA	-0.184908	5.18564	2.13214	0.152113	0.216545
ACGATTC	-0.0551686	5.56757	0.33946	0.563438	0.646138
ACGATTG	-0.0511567	5.72799	0.323792	0.572545	0.654657
ACGATTT	-0.215684	5.34489	5.13905	0.0289172	0.0516212
ACGCAAA	-0.102867	5.42186	0.92968	0.340787	0.427916
ACGCAAC	-0.157622	5.5117	2.58651	0.115707	0.171577
ACGCAAG	-0.70913	5.19719	42.5623	8.99836e-08	7.22578e-07
ACGCAAT	-0.157726	5.07021	2.16336	0.149223	0.21306
ACGCACA	-0.0615406	5.22387	0.295394	0.589825	0.670067
ACGCACC	-0.222251	5.7801	6.95354	0.0118845	0.0237053
ACGCACG	-0.689567	5.457	34.8654	6.61925e-07	4.10018e-06
ACGCACT	-0.323614	5.3203	9.5917	0.00358072	0.00822314
ACGCAGA	-0.264039	5.49622	7.00673	0.0115889	0.0231721
ACGCAGC	-0.517863	5.25765	22.3585	2.84444e-05	0.0001095
ACGCAGG	-0.511211	5.26347	22.9302	2.35426e-05	9.20356e-05
ACGCAGT	-0.408453	5.25221	10.5336	0.00238423	0.00573869
ACGCATA	-0.211725	5.45691	5.17966	0.0283274	0.0506678
ACGCATC	-0.182122	5.20092	2.81202	0.101424	0.153494
ACGCATG	-0.510036	5.05746	23.1114	2.21819e-05	8.72996e-05
ACGCATT	-0.207879	4.81683	2.99653	0.0912142	0.139891
ACGCCAA	-0.106563	5.62066	1.1163	0.297109	0.381402
ACGCCAC	-0.263335	5.49024	5.98104	0.0189947	0.0356769
ACGCCAG	-0.654889	5.523	41.4167	1.19579e-07	9.18507e-07
ACGCCAT	-0.200251	5.53276	5.24222	0.0274442	0.0493195
ACGCCCA	-0.22939	5.70501	7.7827	0.00806572	0.0168815
ACGCCCC	0.00164599	5.35437	0.000287474	0.986557	0.990244
ACGCCCG	-0.715847	5.74377	53.7003	6.8995e-09	7.72668e-08
ACGCCCT	-0.303175	5.24784	5.88984	0.0198658	0.0371029
ACGCCGA	-0.348717	5.31734	10.5138	0.00240446	0.00578398
ACGCCGC	-0.38447	5.28688	15.1905	0.00036478	0.00106667
ACGCCGG	-0.238088	5.53341	4.39992	0.0423587	0.0722772
ACGCCGT	-0.506929	5.36989	22.2483	2.95072e-05	0.000112954
ACGCCTA	-0.289983	5.42314	7.43472	0.0094784	0.0194215
ACGCCTC	0.0483062	5.71589	0.269982	0.606231	0.684432
ACGCCTG	-0.0242565	5.57327	0.0681299	0.79543	0.842643
ACGCCTT	-0.252033	4.9133	4.27865	0.045155	0.076278
ACGCGAA	-0.464833	5.31644	16.9077	0.000191498	0.000599217
ACGCGAC	-0.311751	5.54064	9.41853	0.00386312	0.0088042
ACGCGAG	-0.232054	5.43347	5.59872	0.0229478	0.0421215
ACGCGAT	-0.535709	5.18835	27.0267	6.40036e-06	2.92915e-05
ACGCGCA	-0.765143	5.54769	68.1657	3.79307e-10	6.42664e-09
ACGCGCC	-0.579867	5.52229	35.3895	5.73968e-07	3.61133e-06
ACGCGCG	-0.259554	5.93237	4.24455	0.0459772	0.0774407
ACGCGCT	-0.710587	5.43574	41.9464	1.04791e-07	8.23453e-07
ACGCGGA	-0.548525	5.51798	30.1644	2.49866e-06	1.29879e-05
ACGCGGC	-0.509176	5.63646	26.7422	6.98662e-06	3.16212e-05
ACGCGGG	-0.514761	5.40716	22.9546	2.33547e-05	9.14101e-05
ACGCGGT	-0.542063	5.46547	25.954	8.92514e-06	3.9093e-05
ACGCGTA	-0.577595	5.27853	25.5185	1.02322e-05	4.40356e-05
ACGCGTC	-0.849739	5.37408	73.2098	1.5135e-10	2.94504e-09
ACGCGTG	-0.650463	5.24406	34.5338	7.2481e-07	4.43786e-06
ACGCGTT	-0.593525	4.9008	19.873	6.62313e-05	0.000232811
ACGCTAA	-0.0807904	5.28269	0.596341	0.444554	0.533555
ACGCTAC	-0.591225	5.40444	29.4589	3.07484e-06	1.55584e-05
ACGCTAG	-0.563542	5.2938	20.7201	4.94403e-05	0.000179329
ACGCTAT	-0.288513	5.01397	5.95704	0.0192199	0.0360295
ACGCTCA	-0.231276	5.70165	5.33178	0.0262314	0.0473946
ACGCTCC	-0.0389325	5.8024	0.181479	0.672408	0.741649
ACGCTCG	-0.707326	5.22037	41.2456	1.24811e-07	9.52892e-07
ACGCTCT	-0.155514	5.38344	1.82534	0.184334	0.255229
ACGCTGA	-0.00247636	5.42339	0.000594478	0.98067	0.986603
ACGCTGC	-0.424648	5.40201	16.5382	0.000219555	0.00067846
ACGCTGG	-0.298729	5.41941	7.81401	0.00795013	0.0166758
ACGCTGT	-0.116298	5.35075	1.27124	0.266308	0.348414
ACGCTTA	-0.268931	4.88178	4.50505	0.0400876	0.0689003
ACGCTTC	-0.168617	5.19322	3.31578	0.0761656	0.119656
ACGCTTG	-0.45277	5.10881	17.2528	0.000168695	0.00053616
ACGCTTT	-0.252035	4.99428	4.05508	0.0508559	0.0845483
ACGGAAA	0.0204781	5.52707	0.0417076	0.839222	0.878077
ACGGAAC	-0.0673859	5.66976	0.667834	0.418688	0.508133
ACGGAAG	-0.859642	5.20339	67.9817	3.92557e-10	6.59657e-09
ACGGAAT	0.038132	5.35391	0.127578	0.722849	0.784335
ACGGACA	0.245223	5.74608	4.96937	0.03153	0.0557329
ACGGACC	0.0606813	6.09335	0.419586	0.520875	0.606238
ACGGACG	-0.758153	5.43506	52.5638	8.83388e-09	9.61689e-08
ACGGACT	0.121879	5.68878	1.47485	0.231761	0.309948
ACGGAGA	-0.0106019	5.52813	0.00979782	0.921649	0.94212
ACGGAGC	-0.448292	5.28029	18.8658	9.43436e-05	0.000319695
ACGGAGG	-0.280871	5.2115	7.11172	0.0110283	0.0221785
ACGGAGT	-0.249202	5.21908	7.15453	0.0108081	0.0217999
ACGGATA	-0.0571768	5.60641	0.296218	0.589309	0.669713
ACGGATC	-0.00109721	5.28072	0.000114793	0.991505	0.993749
ACGGATG	-0.245952	5.15499	4.42286	0.0418514	0.0714635
ACGGATT	-0.0765024	4.98055	0.533587	0.469395	0.557853
ACGGCAA	0.0304425	5.7368	0.133238	0.717037	0.779454
ACGGCAC	-0.195937	5.5175	3.63678	0.0637754	0.102723
ACGGCAG	-0.633787	5.61554	44.653	5.41159e-08	4.6445e-07
ACGGCAT	-0.0047645	5.65701	0.00319005	0.955243	0.968004
ACGGCCA	-0.18343	5.91004	5.5787	0.023178	0.0424964
ACGGCCC	-0.0614713	5.47959	0.448062	0.507133	0.59395
ACGGCCG	-0.890585	5.83573	91.3936	7.56132e-12	2.18491e-10
ACGGCCT	-0.198802	5.42717	3.8682	0.0562312	0.0922491
ACGGCGA	-0.560309	5.48362	28.5736	4.00221e-06	1.95738e-05
ACGGCGC	-0.530536	5.43732	25.5926	9.99633e-06	4.31e-05
ACGGCGG	-0.640314	5.60325	35.0877	6.23004e-07	3.88849e-06
ACGGCGT	-0.782965	5.54407	70.441	2.49287e-10	4.47842e-09
ACGGCTA	-0.149024	5.63562	3.22767	0.0800203	0.125053
ACGGCTC	-0.294464	5.65886	10.7852	0.00214243	0.0052095
ACGGCTG	-0.00664643	5.8563	0.0031936	0.955218	0.968004
ACGGCTT	-0.280866	5.1708	6.93958	0.0119634	0.0238424
ACGGGAA	0.0923796	5.50425	1.2426	0.271677	0.354336
ACGGGAC	0.799583	6.19261	35.8125	5.11954e-07	3.26885e-06
ACGGGAG	-0.635072	5.37341	46.12	3.81712e-08	3.44761e-07
ACGGGAT	0.270875	5.904	4.3297	0.043954	0.0745953
ACGGGCA	-0.144436	5.82269	2.41584	0.128055	0.186926
ACGGGCC	-0.0324192	5.83684	0.102665	0.750336	0.807244
ACGGGCG	-0.484751	5.84246	21.4398	3.87036e-05	0.000144315
ACGGGCT	-0.194296	5.6551	3.93878	0.0541309	0.0892233
ACGGGGA	0.649447	6.06365	28.4285	4.18038e-06	2.03359e-05
ACGGGGC	0.518158	6.08027	36.6693	4.06961e-07	2.67455e-06
ACGGGGG	0.275381	5.70648	9.05205	0.00454191	0.0101548
ACGGGGT	0.190548	5.80213	5.04709	0.0303027	0.053784
ACGGGTA	0.111952	5.52255	1.5321	0.223073	0.29992
ACGGGTC	-0.0449293	5.61284	0.182818	0.671274	0.740816
ACGGGTG	-0.628731	5.28582	31.1935	1.85337e-06	1.00283e-05
ACGGGTT	0.00270935	5.22056	0.000671459	0.979457	0.985653
ACGGTAA	0.0234708	5.51562	0.0667854	0.797412	0.844197
ACGGTAC	-0.0761304	5.73737	0.815279	0.372014	0.459956
ACGGTAG	-0.806851	5.39768	49.7234	1.66142e-08	1.64903e-07
ACGGTAT	0.0481334	5.36638	0.200295	0.656917	0.728751
ACGGTCA	-0.115009	5.90591	1.68058	0.202337	0.276419
ACGGTCC	0.0622738	5.82947	0.561388	0.458121	0.546915
ACGGTCG	-0.627707	5.38554	33.3504	1.00559e-06	5.89468e-06
ACGGTCT	-0.298035	5.63654	11.2883	0.00173355	0.00432898
ACGGTGA	-0.308698	5.38764	8.4858	0.0058523	0.0127302
ACGGTGC	-0.604226	5.47401	29.268	3.25372e-06	1.63374e-05
ACGGTGG	-0.580035	5.49393	32.3693	1.32484e-06	7.53164e-06
ACGGTGT	-0.144167	5.33885	2.22627	0.143591	0.206132
ACGGTTA	-0.228371	5.13151	4.51641	0.0398503	0.068554
ACGGTTC	-0.0240755	5.39433	0.0595975	0.808391	0.85334
ACGGTTG	-0.242592	5.36073	5.08611	0.0297063	0.0528284
ACGGTTT	-0.105874	5.36065	1.03145	0.315972	0.401683
ACGTAAA	-0.135327	5.56044	1.83284	0.183455	0.254292
ACGTAAC	-0.382798	5.55978	16.4761	0.000224683	0.000692606
ACGTAAG	-0.683265	5.35991	24.9645	1.21927e-05	5.13536e-05
ACGTAAT	-0.615405	4.90252	21.6472	3.60879e-05	0.000135518
ACGTACA	-0.20947	5.36542	4.43457	0.0415949	0.0710924
ACGTACC	-0.124649	5.83217	2.03159	0.16188	0.228169
ACGTACG	-0.873662	5.65312	68.3898	3.638e-10	6.20136e-09
ACGTACT	-0.599562	4.92338	19.2875	8.12878e-05	0.000279618
ACGTAGA	-0.191098	5.5852	4.71	0.0360331	0.0626329
ACGTAGC	-0.537432	5.39006	28.1553	4.53895e-06	2.18275e-05
ACGTAGG	-0.337785	5.41932	12.9004	0.000895056	0.00238822
ACGTAGT	-0.140007	5.1838	1.72086	0.197123	0.270084
ACGTATA	-0.186719	5.52084	3.32418	0.075809	0.119188
ACGTATC	0.0393194	5.36781	0.101038	0.752254	0.808563
ACGTATG	-0.218937	5.28119	4.51395	0.0399016	0.0686277
ACGTATT	-1.06551	4.21138	41.9748	1.04054e-07	8.19234e-07
ACGTCAA	-0.0406304	5.81341	0.246258	0.62246	0.698616
ACGTCAC	-0.237773	5.63351	6.41903	0.0153471	0.0296553
ACGTCAG	-0.534391	5.70316	32.2032	1.38872e-06	7.84036e-06
ACGTCAT	-0.0898723	5.63566	0.883792	0.352854	0.440402
ACGTCCA	-0.254327	5.89729	8.33925	0.00625345	0.0134971
ACGTCCC	-0.155019	5.432	3.28273	0.0775865	0.121595
ACGTCCG	-0.805821	5.94024	90.1093	9.21098e-12	2.58855e-10
ACGTCCT	-0.261216	5.27663	5.7434	0.0213562	0.0395456
ACGTCGA	-0.565109	5.4044	37.1684	3.56483e-07	2.38587e-06
ACGTCGC	-0.674867	5.39389	34.9103	6.53864e-07	4.05946e-06
ACGTCGG	-0.287665	5.77151	9.77334	0.00330796	0.00766043
ACGTCGT	-0.567157	5.4815	28.9206	3.60778e-06	1.78634e-05
ACGTCTA	-0.228084	5.62825	6.77204	0.0129555	0.0255585
ACGTCTC	0.0218565	5.74657	0.0497168	0.824701	0.866704
ACGTCTG	-0.0306695	5.84447	0.117517	0.733553	0.793198
ACGTCTT	-0.292008	4.83523	5.29981	0.0266575	0.0480745
ACGTGAA	-0.210776	5.44603	4.56111	0.0389312	0.0670783
ACGTGAC	-0.104528	5.60422	1.0518	0.311307	0.396737
ACGTGAG	-0.679209	5.43868	49.5511	1.72746e-08	1.70509e-07
ACGTGAT	0.16547	5.30866	2.53676	0.11916	0.175821
ACGTGCA	-0.632332	5.71896	64.8903	7.05382e-10	1.08313e-08
ACGTGCC	-0.192246	5.63559	4.23198	0.0462844	0.0779046
ACGTGCG	0.0663902	6.20237	0.238159	0.628225	0.703832
ACGTGCT	-0.594795	5.38546	27.8855	4.92485e-06	2.3456e-05
ACGTGGA	-0.238712	5.59128	6.87457	0.0123383	0.0244853
ACGTGGC	-0.512764	5.64353	26.8097	6.84259e-06	3.10379e-05
ACGTGGG	-0.543843	5.43669	20.0482	6.23216e-05	0.00022044
ACGTGGT	-0.43631	5.43681	14.647	0.000449539	0.00128538
ACGTGTA	-0.238214	5.38504	4.9612	0.0316621	0.0559321
ACGTGTC	-0.279353	5.58503	11.1428	0.00184254	0.00456982
ACGTGTG	-0.842426	5.42672	57.4192	3.13879e-09	3.91902e-08
ACGTGTT	-0.902544	4.60738	31.5454	1.67519e-06	9.21945e-06
ACGTTAA	-0.0979472	5.46976	0.84093	0.364672	0.452532
ACGTTAC	-0.331921	5.67126	9.45793	0.00379684	0.00866278
ACGTTAG	-0.844982	5.48869	58.257	2.63973e-09	3.3423e-08
ACGTTAT	-0.0814979	5.1246	0.469161	0.497356	0.584889
ACGTTCA	-0.152935	5.87875	3.66396	0.0628338	0.101506
ACGTTCC	0.0548954	5.90551	0.380693	0.540758	0.624676
ACGTTCG	-0.613897	5.48178	37.9439	2.90688e-07	1.98493e-06
ACGTTCT	-0.370072	5.43264	11.3489	0.0016902	0.00423365
ACGTTGA	-0.144295	5.43891	1.60292	0.212874	0.288314
ACGTTGC	-0.56205	5.60896	30.6159	2.19043e-06	1.16142e-05
ACGTTGG	-0.539598	5.58808	23.7642	1.79267e-05	7.22179e-05
ACGTTGT	-0.34101	5.37742	6.23168	0.0168057	0.0320879
ACGTTTA	-0.325455	5.08945	9.59148	0.00358106	0.00822314
ACGTTTC	-0.104944	5.42747	1.51418	0.225748	0.302945
ACGTTTG	-0.529195	5.37757	25.752	9.50813e-06	4.13322e-05
ACGTTTT	-0.437165	4.94044	11.7885	0.00140816	0.00358918
ACTAAAA	-0.082239	5.79847	0.822846	0.369826	0.457683
ACTAAAC	-0.151657	5.99382	2.32022	0.135634	0.196431
ACTAAAG	-0.66993	5.68155	47.8602	2.54304e-08	2.41958e-07
ACTAAAT	-0.0970351	5.41077	0.643271	0.427307	0.516679
ACTAACA	-0.626363	5.62511	25.9111	9.04578e-06	3.95427e-05
ACTAACC	-0.286263	6.20849	9.28753	0.00409246	0.00926501
ACTAACG	-0.747646	6.05693	64.7019	7.31444e-10	1.11778e-08
ACTAACT	-0.719897	5.62558	31.607	1.64588e-06	9.08495e-06
ACTAAGA	-0.082491	6.01722	0.87622	0.354902	0.442554
ACTAAGC	-0.177647	5.85962	4.6366	0.0374313	0.0647461
ACTAAGG	-0.285033	5.92091	8.68526	0.00534983	0.011759
ACTAAGT	-0.00451058	5.81875	0.00177989	0.96656	0.976152
ACTAATA	-0.321126	5.75026	9.511	0.00370949	0.00848356
ACTAATC	-0.07025	5.73116	0.747178	0.392568	0.480884
ACTAATG	-0.405985	5.57678	24.3672	1.47563e-05	6.06586e-05
ACTAATT	-0.0791836	5.15385	0.275169	0.602804	0.681409
ACTACAA	-0.231521	6.11646	7.19035	0.0106276	0.0214859
ACTACAC	-0.0896725	6.06586	1.49848	0.228125	0.305734
ACTACAG	-0.748444	6.15016	64.8536	7.10371e-10	1.08977e-08
ACTACAT	0.0755606	6.17219	0.540127	0.466702	0.555184
ACTACCA	-0.115174	6.23505	1.10794	0.298899	0.38349
ACTACCC	-0.0592331	5.86784	0.473854	0.495225	0.583011
ACTACCG	-0.865607	6.36726	102.322	1.52055e-12	5.02272e-11
ACTACCT	-0.260962	5.86714	8.04364	0.00715464	0.0152058
ACTACGA	-0.157184	6.01521	3.63846	0.0637168	0.102659
ACTACGC	-0.136329	6.00049	1.75226	0.19317	0.265489
ACTACGG	-0.231338	6.26472	6.01445	0.0186859	0.0351655
ACTACGT	0.114296	6.17293	1.24582	0.271068	0.353625
ACTACTA	-0.170246	5.95056	3.03999	0.0889821	0.136855
ACTACTC	-0.0244879	6.13981	0.0771668	0.782617	0.833002
ACTACTG	-0.216976	6.10997	4.65852	0.0370075	0.0641077
ACTACTT	-0.148562	5.35484	1.36195	0.250167	0.33094
ACTAGAA	-0.0541078	5.70797	0.238515	0.62797	0.703642
ACTAGAC	0.0831319	5.96936	0.932231	0.340133	0.427354
ACTAGAG	-0.745688	5.91283	66.3197	5.36774e-10	8.5633e-09
ACTAGAT	-0.172113	5.53926	2.56961	0.116867	0.173019
ACTAGCA	-0.799485	6.0523	89.6584	9.87657e-12	2.76569e-10
ACTAGCC	-0.268057	6.02082	9.70938	0.00340139	0.00785349
ACTAGCG	0.292888	6.73166	4.67634	0.0366671	0.0635517
ACTAGCT	-0.707514	5.9109	64.4699	7.64935e-10	1.15722e-08
ACTAGGA	0.082729	6.08684	1.02192	0.318191	0.404033
ACTAGGC	-0.171714	6.18928	4.3612	0.0432303	0.0734964
ACTAGGG	-0.666986	5.92507	54.2731	6.09863e-09	6.9101e-08
ACTAGGT	0.343799	6.1526	13.2176	0.000788215	0.00213175
ACTAGTA	-0.133591	5.68545	2.62039	0.113422	0.168738
ACTAGTC	-0.196393	5.99615	5.299	0.0266683	0.0480887
ACTAGTG	-0.776815	5.74417	84.0999	2.38302e-11	5.90672e-10
ACTAGTT	-0.434525	5.3697	12.4028	0.00109466	0.00286913
ACTATAA	-0.3563	5.82654	13.939	0.000592363	0.00164832
ACTATAC	-0.243291	6.02382	6.48503	0.0148663	0.0288931
ACTATAG	-0.774538	5.91023	54.4405	5.88349e-09	6.69876e-08
ACTATAT	-0.13557	5.46973	1.00738	0.321614	0.407716
ACTATCA	0.0912965	6.38797	0.966199	0.331586	0.418485
ACTATCC	-0.233963	6.25784	7.97218	0.00739266	0.0156366
ACTATCG	-0.756026	6.00732	79.7798	4.8605e-11	1.09388e-09
ACTATCT	-0.374367	5.92694	12.4049	0.00109373	0.00286715
ACTATGA	-0.12368	5.98989	2.45866	0.124821	0.182955
ACTATGC	-0.708355	6.11251	71.6156	2.01415e-10	3.73723e-09
ACTATGG	-0.576543	6.16574	45.9288	3.99333e-08	3.57914e-07
ACTATGT	-0.141167	5.89426	1.52421	0.224246	0.301275
ACTATTA	-0.146121	5.44445	1.8526	0.181163	0.251706
ACTATTC	-0.254641	5.91619	9.71594	0.00339168	0.00783217
ACTATTG	-0.470565	5.83289	22.1952	3.00338e-05	0.000114676
ACTATTT	-0.385828	5.4895	12.6257	0.000999947	0.00264201
ACTCAAA	-0.081302	5.6291	0.697427	0.408651	0.497535
ACTCAAC	-0.214836	5.66591	4.343	0.0436469	0.07412
ACTCAAG	-0.796749	5.46059	62.2628	1.17723e-09	1.64152e-08
ACTCAAT	-0.0389269	5.16831	0.101074	0.752211	0.808563
ACTCACA	-0.19797	5.42219	4.79178	0.034542	0.0603987
ACTCACC	-0.0873825	5.98835	0.996581	0.324189	0.410346
ACTCACG	-0.80659	5.86468	76.27	8.84456e-11	1.83662e-09
ACTCACT	-0.290099	5.41997	7.62671	0.00866897	0.0179833
ACTCAGA	-0.268771	5.84114	13.7539	0.000637118	0.00176267
ACTCAGC	-0.534948	5.57058	39.6098	1.88873e-07	1.3643e-06
ACTCAGG	-0.248503	5.65648	7.34085	0.00990326	0.020196
ACTCAGT	-0.308694	5.51752	6.03358	0.0185116	0.0348894
ACTCATA	-0.0869009	5.62056	0.709282	0.404731	0.493386
ACTCATC	-0.14963	5.48111	2.09301	0.155829	0.221009
ACTCATG	-0.616479	5.31196	36.0869	4.75532e-07	3.06375e-06
ACTCATT	-0.369252	4.87628	9.58473	0.00359165	0.00824514
ACTCCAA	0.0230766	5.7546	0.0592661	0.808914	0.853616
ACTCCAC	-0.0514183	5.72948	0.299807	0.58707	0.667668
ACTCCAG	-0.641211	5.79912	40.2295	1.61274e-07	1.19292e-06
ACTCCAT	-0.133409	5.77366	2.75657	0.104741	0.157785
ACTCCCA	-0.319078	5.8328	12.1095	0.00123397	0.00319592
ACTCCCC	0.0151958	5.5555	0.0183267	0.892999	0.920182
ACTCCCG	-0.594801	6.10922	55.9814	4.24015e-09	5.06715e-08
ACTCCCT	-0.179561	5.47178	2.6003	0.114771	0.170481
ACTCCGA	-0.222628	5.78007	6.01968	0.0186381	0.0350875
ACTCCGC	-0.595829	5.67404	38.044	2.83175e-07	1.94204e-06
ACTCCGG	-0.0610008	5.95244	0.555425	0.460502	0.548957
ACTCCGT	-0.356327	5.93218	17.6537	0.000145753	0.000471008
ACTCCTA	-0.287992	5.6183	9.80195	0.00326705	0.0075764
ACTCCTC	-0.0553519	5.93917	0.424214	0.518597	0.604403
ACTCCTG	-0.277918	5.78345	8.73349	0.00523537	0.0115322
ACTCCTT	-0.174004	5.09869	2.68444	0.109241	0.163676
ACTCGAA	-0.242044	5.48787	4.70349	0.0361548	0.0627965
ACTCGAC	-0.0625727	5.70408	0.476661	0.493958	0.581729
ACTCGAG	-0.304455	5.7859	12.0311	0.00127426	0.00329142
ACTCGAT	-0.140745	5.37891	2.0127	0.163796	0.230533
ACTCGCA	-0.53482	5.85305	34.5337	7.24837e-07	4.43786e-06
ACTCGCC	-0.301802	5.79296	12.5169	0.00104505	0.0027532
ACTCGCG	0.270115	6.41271	4.34604	0.0435769	0.0740319
ACTCGCT	-0.468936	5.7259	21.2297	4.15576e-05	0.00015392
ACTCGGA	-0.147842	5.86084	4.40802	0.0421787	0.0719851
ACTCGGC	-0.500049	5.83111	30.6065	2.19643e-06	1.16348e-05
ACTCGGG	-0.490363	5.65573	26.1234	8.46526e-06	3.72635e-05
ACTCGGT	-0.0977748	5.74377	1.3456	0.252983	0.334236
ACTCGTA	-0.337169	5.46664	11.7929	0.00140559	0.00358319
ACTCGTC	-0.402714	5.66751	21.5312	3.75264e-05	0.000140341
ACTCGTG	-0.681244	5.48399	47.0474	3.071e-08	2.83947e-07
ACTCGTT	-0.281689	5.09045	3.14254	0.0839534	0.130275
ACTCTAA	-0.296721	5.51744	10.4644	0.00245571	0.00588996
ACTCTAC	-0.487112	5.56455	20.7136	4.95513e-05	0.000179652
ACTCTAG	-0.846047	5.55532	67.4217	4.35967e-10	7.20048e-09
ACTCTAT	-0.28681	5.19194	5.00102	0.0310238	0.0549388
ACTCTCA	-0.218503	5.89367	4.90243	0.0326303	0.0574238
ACTCTCC	-0.403618	6.05729	18.5641	0.000105029	0.000351685
ACTCTCG	-0.623248	5.60309	41.5504	1.15651e-07	8.9505e-07
ACTCTCT	-0.458744	5.63128	20.8194	4.77888e-05	0.000173839
ACTCTGA	-0.10011	5.64292	1.11886	0.296562	0.380843
ACTCTGC	-0.806189	5.68744	55.493	4.70128e-09	5.53743e-08
ACTCTGG	-0.590766	5.77695	50.3741	1.435e-08	1.44772e-07
ACTCTGT	-0.304049	5.53266	10.5874	0.00233018	0.00562347
ACTCTTA	-0.146677	5.03358	1.31221	0.258859	0.340681
ACTCTTC	-0.0780838	5.46425	0.537575	0.46775	0.556221
ACTCTTG	-0.734604	5.37163	58.0061	2.77979e-09	3.50339e-08
ACTCTTT	-0.306906	5.15269	4.03148	0.0515023	0.0854928
ACTGAAA	-0.134821	5.71546	1.92785	0.172741	0.241545
ACTGAAC	-0.061716	5.99973	0.496813	0.485021	0.572934
ACTGAAG	-0.846191	5.37762	66.8672	4.83941e-10	7.88944e-09
ACTGAAT	0.155434	5.4206	1.91875	0.173734	0.242768
ACTGACA	-0.0168132	5.70275	0.0435896	0.835687	0.875324
ACTGACC	-0.0768347	6.18933	0.585328	0.448759	0.537775
ACTGACG	-0.695382	5.68309	37.298	3.44475e-07	2.31211e-06
ACTGACT	0.144305	5.81937	2.98812	0.0916535	0.140473
ACTGAGA	-0.102905	5.77897	1.16903	0.28613	0.370004
ACTGAGC	-0.00709333	5.69008	0.00585463	0.939394	0.955608
ACTGAGG	-0.472004	5.47512	23.5539	1.9195e-05	7.67986e-05
ACTGAGT	0.0391109	5.57965	0.188285	0.666699	0.737157
ACTGATA	-0.246507	5.7684	8.11496	0.00692519	0.014769
ACTGATC	0.140091	5.53678	2.37535	0.131203	0.190909
ACTGATG	-0.455336	5.30043	17.5569	0.000150974	0.000485678
ACTGATT	-0.167997	5.15564	2.20598	0.14538	0.208391
ACTGCAA	-0.20337	5.9591	4.52234	0.0397271	0.0683634
ACTGCAC	-0.260262	5.76575	9.01731	0.00461253	0.0102903
ACTGCAG	-0.896165	5.85413	77.4354	7.23548e-11	1.5316e-09
ACTGCAT	-0.272006	5.82686	8.78036	0.00512663	0.0113139
ACTGCCA	-0.0649596	6.18336	0.494836	0.485886	0.57379
ACTGCCC	0.0637538	5.79739	0.55503	0.46066	0.549106
ACTGCCG	-0.890031	6.05424	110.38	5.0382e-13	1.81012e-11
ACTGCCT	-0.0296459	5.73718	0.120406	0.730429	0.79102
ACTGCGA	-0.48489	5.86582	21.2307	4.15427e-05	0.00015392
ACTGCGC	-0.465079	5.73287	18.9854	9.04315e-05	0.000307775
ACTGCGG	-0.818615	5.84132	76.6573	8.27166e-11	1.72861e-09
ACTGCGT	-0.82408	5.94442	65.2	6.64631e-10	1.02729e-08
ACTGCTA	-0.343449	5.86016	17.0239	0.000183475	0.000576536
ACTGCTC	-0.0343585	5.91615	0.126082	0.724411	0.785697
ACTGCTG	0.0357348	5.94644	0.197513	0.659151	0.730586
ACTGCTT	-0.269057	5.34309	4.98611	0.0312612	0.0553054
ACTGGAA	-0.125785	5.61805	1.91207	0.174467	0.243731
ACTGGAC	-0.0667352	5.93398	0.504999	0.481469	0.569682
ACTGGAG	-0.863137	5.61232	58.6181	2.45104e-09	3.13488e-08
ACTGGAT	0.244807	6.002	3.96373	0.0534092	0.0881902
ACTGGCA	-0.129927	6.07397	2.29733	0.137524	0.198747
ACTGGCC	-0.0989535	6.1639	1.12283	0.295719	0.379946
ACTGGCG	0.0558952	6.25584	0.201217	0.656181	0.728181
ACTGGCT	-0.170399	5.8816	3.18728	0.0818599	0.127538
ACTGGGA	-0.0204271	5.87571	0.063019	0.803082	0.848957
ACTGGGC	-0.209572	5.95163	4.92158	0.0323113	0.0569236
ACTGGGG	0.439542	5.98026	24.5268	1.40201e-05	5.81196e-05
ACTGGGT	-0.172232	5.93601	4.31041	0.0444036	0.0751898
ACTGGTA	-0.101521	5.75866	1.1192	0.296489	0.380786
ACTGGTC	-0.0595688	5.88398	0.485025	0.490215	0.577985
ACTGGTG	-0.732794	5.52254	69.0539	3.21639e-10	5.57643e-09
ACTGGTT	-0.0346785	5.45658	0.131939	0.718358	0.780528
ACTGTAA	-0.137734	5.7027	2.36962	0.131656	0.191431
ACTGTAC	-0.0742514	5.90112	0.536886	0.468033	0.556477
ACTGTAG	-0.628587	5.64816	38.1386	2.76261e-07	1.9002e-06
ACTGTAT	-0.0747826	5.50424	0.697925	0.408485	0.49737
ACTGTCA	0.0184693	6.17391	0.0465552	0.830275	0.870997
ACTGTCC	0.0780964	6.1848	0.924329	0.342164	0.429547
ACTGTCG	-0.64045	5.67343	28.8922	3.6385e-06	1.79774e-05
ACTGTCT	-0.232473	5.86087	5.18555	0.028243	0.0505444
ACTGTGA	-0.42812	5.77813	31.0605	1.92584e-06	1.03895e-05
ACTGTGC	-0.657163	5.80044	69.0681	3.20792e-10	5.56765e-09
ACTGTGG	-0.600492	5.79258	50.9205	1.26993e-08	1.31106e-07
ACTGTGT	-0.368552	5.59174	12.3753	0.00110696	0.0028958
ACTGTTA	-0.294827	5.34047	9.80769	0.0032589	0.00755859
ACTGTTC	-0.100582	5.68848	1.51059	0.226288	0.303546
ACTGTTG	-0.532388	5.4954	30.9832	1.96932e-06	1.05823e-05
ACTGTTT	-0.212968	5.50677	4.26359	0.0455161	0.076793
ACTTAAA	-0.197092	5.72337	3.44635	0.0708288	0.112382
ACTTAAC	-0.506623	5.72879	24.4736	1.4261e-05	5.89724e-05
ACTTAAG	-0.911714	5.57251	80.8502	4.06385e-11	9.39099e-10
ACTTAAT	-0.26668	5.0509	4.32695	0.0440177	0.0746801
ACTTACA	-0.440662	5.52925	15.3273	0.000346224	0.00101987
ACTTACC	-0.224495	6.0626	6.89696	0.0122078	0.0242733
ACTTACG	-0.723303	5.98175	61.5447	1.35732e-09	1.85012e-08
ACTTACT	-0.489882	5.2334	19.7025	7.02864e-05	0.000245485
ACTTAGA	-0.403773	5.92234	26.1007	8.52535e-06	3.74978e-05
ACTTAGC	-0.666069	5.65045	48.5678	2.16109e-08	2.09016e-07
ACTTAGG	-0.390481	5.78744	23.3604	2.04454e-05	8.12544e-05
ACTTAGT	-0.369542	5.42204	10.9794	0.00197368	0.00485609
ACTTATA	-0.295779	5.71413	9.84122	0.00321175	0.00745662
ACTTATC	0.0557953	5.71464	0.373177	0.544762	0.628504
[truncated: 14,387 more rows]

## Sheet: CpCDV_stats
CpCDV
k-mer	logFC	logCPM	F	PValue	FDR
AAAAAAA	-0.808285	6.2512	62.0532	1.22705e-09	3.17148e-09
AAAAAAC	-0.469699	6.43311	20.3265	5.66034e-05	8.76384e-05
AAAAAAG	-0.441316	6.19194	19.557	7.39535e-05	0.000113408
AAAAAAT	-2.49874	5.72491	214.24	1.38887e-17	1.6088e-16
AAAAACA	-2.20108	6.06487	451.924	2.71218e-23	5.2278e-21
AAAAACC	-1.1001	6.60959	133.549	2.85563e-14	1.39662e-13
AAAAACG	-0.0821277	6.46128	0.843804	0.363862	0.39133
AAAAACT	-2.73207	5.84955	134.606	2.52867e-14	1.24977e-13
AAAAAGA	-0.482829	6.51179	29.1271	3.39264e-06	5.96471e-06
AAAAAGC	-0.267415	6.38357	9.33186	0.00401326	0.00525228
AAAAAGG	0.538205	6.55363	39.3603	2.01352e-07	4.03097e-07
AAAAAGT	-2.0779	6.20676	283.798	1.11885e-19	2.39625e-18
AAAAATA	-2.74125	6.25462	308.2	2.63149e-20	7.71275e-19
AAAAATC	-0.795097	6.17114	71.9537	1.89505e-10	5.41291e-10
AAAAATG	-0.727799	6.14461	60.5931	1.64169e-09	4.18573e-09
AAAAATT	-3.16709	4.99679	294.103	5.99384e-20	1.45047e-18
AAAACAA	-0.783207	6.59691	66.0204	5.68194e-10	1.52962e-09
AAAACAC	-0.699541	6.5207	64.7986	7.17941e-10	1.90985e-09
AAAACAG	-0.718088	6.72326	57.0296	3.40372e-09	8.36457e-09
AAAACAT	-0.84057	6.78501	71.0988	2.21165e-10	6.25833e-10
AAAACCA	-2.50261	6.64411	482.337	8.22458e-24	2.28392e-21
AAAACCC	-1.03111	6.31452	92.1753	6.71195e-12	2.2872e-11
AAAACCG	-0.299225	6.94116	10.7109	0.00221103	0.00296931
AAAACCT	-2.79843	6.0132	230.444	4.05e-18	5.51581e-17
AAAACGA	-0.737978	6.50413	73.4699	1.44512e-10	4.18466e-10
AAAACGC	-0.624674	6.5	47.7761	2.59297e-08	5.74719e-08
AAAACGG	1.3211	7.2924	150.229	4.55425e-15	2.66394e-14
AAAACGT	-1.06182	6.67059	138.284	1.6662e-14	8.56307e-14
AAAACTA	-2.34329	6.42756	465.118	1.60201e-23	3.49965e-21
AAAACTC	-1.56221	6.49494	151.468	3.99956e-15	2.38027e-14
AAAACTG	0.737927	7.01381	49.7804	1.64018e-08	3.72456e-08
AAAACTT	-2.95687	5.25644	214.936	1.31517e-17	1.53583e-16
AAAAGAA	-0.425466	6.20982	23.3243	2.06878e-05	3.3493e-05
AAAAGAC	0.37981	6.50919	17.237	0.000169671	0.000251483
AAAAGAG	-0.479396	6.41074	26.6698	7.14452e-06	1.21188e-05
AAAAGAT	1.12789	6.6206	93.8181	5.23718e-12	1.81831e-11
AAAAGCA	-1.47544	6.54837	167.205	8.24893e-16	5.86336e-15
AAAAGCC	-0.815492	6.5025	72.4778	1.72482e-10	4.95019e-10
AAAAGCG	0.815437	6.89131	60.0962	1.81448e-09	4.60265e-09
AAAAGCT	-1.80804	6.52023	206.839	2.50409e-17	2.65375e-16
AAAAGGA	0.499174	6.71804	31.9381	1.49742e-06	2.73022e-06
AAAAGGC	-0.0758239	6.77836	0.707526	0.405308	0.432807
AAAAGGG	-0.341442	6.60737	14.3907	0.000496497	0.000706865
AAAAGGT	0.909459	6.98159	71.6274	2.00986e-10	5.72289e-10
AAAAGTA	-2.23137	6.16734	345.044	3.55142e-21	1.53553e-19
AAAAGTC	-1.01588	6.40482	101.976	1.59648e-12	5.92049e-12
AAAAGTG	-0.74909	6.27632	63.782	8.74062e-10	2.3005e-09
AAAAGTT	-2.85929	5.4757	199.6	4.53539e-17	4.51445e-16
AAAATAA	-0.555126	6.32374	22.9373	2.3488e-05	3.78283e-05
AAAATAC	-1.0264	6.55324	119.315	1.58443e-13	6.78319e-13
AAAATAG	-0.426815	6.51537	15.8682	0.000282087	0.000410017
AAAATAT	-2.40988	5.91013	202.602	3.5376e-17	3.61798e-16
AAAATCA	-1.80605	6.82749	218.14	1.02515e-17	1.23956e-16
AAAATCC	-0.445941	6.76087	22.1838	3.01482e-05	4.79702e-05
AAAATCG	0.0124068	6.48917	0.0181697	0.893455	0.902044
AAAATCT	-2.8545	6.14569	144.475	8.41739e-15	4.62407e-14
AAAATGA	-0.331617	6.52482	13.5393	0.000693534	0.000975018
AAAATGC	-0.602777	6.65064	48.9851	1.96451e-08	4.42243e-08
AAAATGG	-0.159386	6.81512	2.97106	0.092552	0.106293
AAAATGT	-2.14316	6.33859	313.056	1.99721e-20	6.17402e-19
AAAATTA	-2.38598	5.86896	236.032	2.6936e-18	3.84091e-17
AAAATTC	-0.634625	6.38291	46.3295	3.63338e-08	7.91508e-08
AAAATTG	-0.693186	6.35438	46.083	3.85053e-08	8.3681e-08
AAAATTT	-3.47527	5.36064	231.319	3.79722e-18	5.20616e-17
AAACAAA	-1.03232	6.09599	124.768	8.07458e-14	3.63744e-13
AAACAAC	-2.26979	6.1235	405.417	1.95612e-22	1.8969e-20
AAACAAG	-0.447577	5.99711	21.9005	3.31435e-05	5.25523e-05
AAACAAT	-2.13197	5.68239	251.025	9.38308e-19	1.50276e-17
AAACACA	-2.42506	5.88605	417.117	1.16774e-22	1.41186e-20
AAACACC	-1.06067	6.38523	128.343	5.25383e-14	2.44611e-13
AAACACG	-0.188894	6.24612	4.03904	0.0512944	0.0603524
AAACACT	-2.84118	5.84751	288.37	8.46205e-20	1.90443e-18
AAACAGA	-0.811253	6.30714	70.5248	2.45503e-10	6.91357e-10
AAACAGC	-0.874153	6.10396	85.5397	1.88972e-11	6.05421e-11
AAACAGG	0.630507	6.27854	73.356	1.47467e-10	4.26572e-10
AAACAGT	-2.16569	6.04581	439.275	4.55358e-23	7.59219e-21
AAACATA	-2.45047	6.16101	419.677	1.04496e-22	1.30692e-20
AAACATC	-0.803394	5.98056	86.6565	1.58148e-11	5.13191e-11
AAACATG	-0.534225	5.90556	31.8848	1.52035e-06	2.76986e-06
AAACATT	-2.51594	5.52978	226.07	5.60608e-18	7.33626e-17
AAACCAA	-1.11179	6.14341	124.428	8.41602e-14	3.77053e-13
AAACCAC	-1.39837	6.02064	211.083	1.78215e-17	1.98766e-16
AAACCAG	-0.858373	6.29385	82.2302	3.23395e-11	1.0079e-10
AAACCAT	-2.24967	6.18207	373.892	8.42985e-22	5.25151e-20
AAACCCA	-1.46912	6.30923	295.076	5.65657e-20	1.39155e-18
AAACCCC	-0.255549	6.09521	7.79269	0.00802863	0.0101946
AAACCCG	-0.507448	6.48499	19.4916	7.56674e-05	0.000115906
AAACCCT	-2.31434	5.9194	338.753	4.92992e-21	1.98986e-19
AAACCGA	-0.879004	6.13716	120.872	1.30391e-13	5.67118e-13
AAACCGC	-0.92687	6.12413	121.795	1.16284e-13	5.10094e-13
AAACCGG	1.08668	6.92648	110.723	4.81286e-13	1.91719e-12
AAACCGT	-1.7186	6.17455	268.884	2.86304e-19	5.41039e-18
AAACCTA	-2.46178	6.03656	259.136	5.42487e-19	9.4054e-18
AAACCTC	-0.320369	6.314	14.8167	0.000421039	0.000603209
AAACCTG	0.41203	6.48398	19.0624	8.80006e-05	0.00013381
AAACCTT	-2.56445	5.45833	257.131	6.20277e-19	1.04986e-17
AAACGAA	-0.727862	5.98949	72.8294	1.61971e-10	4.66633e-10
AAACGAC	-0.101026	6.19628	1.37528	0.2479	0.272042
AAACGAG	-0.0986358	6.32041	1.24856	0.270549	0.29557
AAACGAT	0.640426	6.24361	42.5558	9.01279e-08	1.87583e-07
AAACGCA	-1.10295	6.31776	165.023	1.01918e-15	7.02489e-15
AAACGCC	-0.805625	6.27105	95.487	4.08325e-12	1.43655e-11
AAACGCG	0.813047	6.64299	77.3762	7.30925e-11	2.1857e-10
AAACGCT	-2.34079	6.07056	246.596	1.27386e-18	1.96155e-17
AAACGGA	0.41802	6.52913	24.0412	1.63896e-05	2.67724e-05
AAACGGC	-0.264534	6.41196	10.0466	0.00293842	0.00389381
AAACGGG	-0.160428	6.29273	2.86575	0.0983232	0.112668
AAACGGT	0.975759	6.7283	86.2123	1.69724e-11	5.48471e-11
AAACGTA	-1.86105	5.96558	284.686	1.05945e-19	2.28094e-18
AAACGTC	-0.661927	6.14202	59.3439	2.11334e-09	5.31546e-09
AAACGTG	-0.761031	5.99768	64.1566	8.12746e-10	2.14498e-09
AAACGTT	-2.39205	5.39157	146.881	6.49584e-15	3.6788e-14
AAACTAA	-1.14745	5.98184	112.782	3.66673e-13	1.48739e-12
AAACTAC	-2.73703	6.07466	623.605	7.0492e-26	1.7692e-22
AAACTAG	-0.832206	6.0565	87.2034	1.45028e-11	4.72581e-11
AAACTAT	-2.38295	5.573	265.131	3.65285e-19	6.63848e-18
AAACTCA	-2.20229	6.36718	323.381	1.12489e-20	3.92132e-19
AAACTCC	-0.186725	6.4729	4.02518	0.0516765	0.0607627
AAACTCG	-0.76783	6.01288	88.4038	1.20078e-11	3.96006e-11
AAACTCT	-2.94988	5.9083	266.126	3.42335e-19	6.30912e-18
AAACTGA	0.517896	6.48012	26.7511	6.9675e-06	1.18382e-05
AAACTGC	-0.235554	6.29837	7.0764	0.0112136	0.0140226
AAACTGG	0.232174	6.48613	8.17694	0.00673221	0.00860982
AAACTGT	-0.04284	6.32091	0.234424	0.630925	0.654535
AAACTTA	-2.64658	5.57059	384.988	4.9792e-22	3.56285e-20
AAACTTC	-1.33555	5.91674	159.89	1.6916e-15	1.10347e-14
AAACTTG	-1.58633	5.90667	251.227	9.25445e-19	1.48652e-17
AAACTTT	-2.96125	5.36618	207.697	2.33664e-17	2.50546e-16
AAAGAAA	-0.254275	5.98766	6.82801	0.0126146	0.015705
AAAGAAC	-0.212137	6.16439	4.06992	0.0504538	0.0593975
AAAGAAG	-0.306078	5.78305	7.97458	0.00738455	0.00941032
AAAGAAT	1.24976	6.11172	137.292	1.86321e-14	9.4657e-14
AAAGACA	-1.5816	6.03962	218.049	1.03235e-17	1.24643e-16
AAAGACC	0.456742	6.46312	27.4916	5.55144e-06	9.52806e-06
AAAGACG	-0.393327	6.14132	22.418	2.78876e-05	4.45506e-05
AAAGACT	-0.500776	6.22769	25.2737	1.1054e-05	1.8368e-05
AAAGAGA	0.443935	6.29506	26.6716	7.14061e-06	1.21138e-05
AAAGAGC	-0.196705	5.99847	6.04318	0.0184247	0.0225985
AAAGAGG	0.715685	6.13371	65.7617	5.96904e-10	1.60034e-09
AAAGAGT	0.480041	6.17236	31.678	1.61281e-06	2.93179e-06
AAAGATA	-0.793812	6.12637	64.5424	7.54301e-10	2.00234e-09
AAAGATC	0.260125	5.8806	10.158	0.00280061	0.00371811
AAAGATG	1.54011	6.24215	183.528	1.81391e-16	1.5186e-15
AAAGATT	-2.25214	5.45021	155.089	2.75015e-15	1.7016e-14
AAAGCAA	-0.102474	6.32299	1.18855	0.282199	0.307601
AAAGCAC	0.0403675	6.09765	0.219189	0.64222	0.665368
AAAGCAG	0.0848211	6.40566	0.763096	0.387618	0.415298
AAAGCAT	0.56794	6.45204	49.2742	1.83944e-08	4.1563e-08
AAAGCCA	-1.6076	6.40936	304.989	3.16487e-20	8.95565e-19
AAAGCCC	-0.243625	6.09292	7.32583	0.0099731	0.0125402
AAAGCCG	-0.367717	6.50366	12.2464	0.00116673	0.00160623
AAAGCCT	-2.35613	5.9149	375.949	7.63805e-22	4.79925e-20
AAAGCGA	-0.174793	6.20115	3.73004	0.0606082	0.0708631
AAAGCGC	-0.257996	6.13269	9.30115	0.00406795	0.00531875
AAAGCGG	1.1079	6.7933	140.692	1.27399e-14	6.68582e-14
AAAGCGT	-0.517336	6.33532	34.1309	8.09779e-07	1.51801e-06
AAAGCTA	0.622784	6.5606	43.8756	6.52779e-08	1.38002e-07
AAAGCTC	0.271797	6.48522	9.16911	0.00431224	0.00561888
AAAGCTG	1.77273	6.86621	249.175	1.06548e-18	1.67855e-17
AAAGCTT	-1.03756	5.8888	68.959	3.27333e-10	9.07909e-10
AAAGGAA	1.50484	6.42288	202.801	3.48024e-17	3.5727e-16
AAAGGAC	1.30895	6.73017	135.221	2.35704e-14	1.17379e-13
AAAGGAG	1.51017	6.53462	322.783	1.16241e-20	4.03495e-19
AAAGGAT	1.67874	6.65703	195.945	6.16407e-17	5.88189e-16
AAAGGCA	-0.051316	6.52178	0.302609	0.585335	0.610176
AAAGGCC	0.368754	6.49361	20.2676	5.7765e-05	8.93609e-05
AAAGGCG	0.808979	6.58961	61.7373	1.30635e-09	3.36735e-09
AAAGGCT	1.08661	6.69548	114.853	2.79942e-13	1.15735e-12
AAAGGGA	1.15088	6.73484	132.871	3.08823e-14	1.50141e-13
AAAGGGC	0.56891	6.63418	38.236	2.69333e-07	5.31465e-07
AAAGGGG	0.995542	6.54445	153.565	3.21706e-15	1.95216e-14
AAAGGGT	1.7317	6.9113	190.534	9.79466e-17	8.77876e-16
AAAGGTA	1.14593	6.47403	144.249	8.62597e-15	4.71879e-14
AAAGGTC	0.881236	6.54265	88.4343	1.19506e-11	3.94277e-11
AAAGGTG	0.858005	6.32598	87.7589	1.32866e-11	4.35374e-11
AAAGGTT	1.52816	6.32845	181.995	2.08107e-16	1.72117e-15
AAAGTAA	-0.196296	6.06249	4.5108	0.0399674	0.0474557
AAAGTAC	-0.481525	6.2847	29.4713	3.0636e-06	5.40826e-06
AAAGTAG	-0.488657	6.13586	22.8969	2.38021e-05	3.8304e-05
AAAGTAT	1.11731	6.22311	106.226	8.83543e-13	3.39254e-12
AAAGTCA	-1.6672	6.43794	278.553	1.54913e-19	3.20466e-18
AAAGTCC	-0.562436	6.40657	37.0585	3.66997e-07	7.13186e-07
AAAGTCG	-0.0115097	6.06501	0.0163134	0.899013	0.907329
AAAGTCT	-2.74627	6.07923	372.158	9.16478e-22	5.60283e-20
AAAGTGA	-0.169894	6.22352	3.55439	0.0667264	0.0776839
AAAGTGC	-0.742133	6.26787	66.4166	5.27e-10	1.42552e-09
AAAGTGG	-0.0033678	6.41292	0.00143209	0.970003	0.972258
AAAGTGT	0.614362	6.33097	66.7924	4.90827e-10	1.33141e-09
AAAGTTA	-1.57377	5.68675	181.895	2.09993e-16	1.73239e-15
AAAGTTC	-2.17202	5.97559	528.583	1.52209e-24	8.31264e-22
AAAGTTG	1.26025	6.40871	201.411	3.90276e-17	3.94709e-16
AAAGTTT	-2.4334	5.60179	144.024	8.84014e-15	4.8279e-14
AAATAAA	-0.696926	6.04524	32.1005	1.4298e-06	2.61333e-06
AAATAAC	-2.52917	6.04543	307.014	2.81666e-20	8.13901e-19
AAATAAG	0.23353	6.13016	9.71509	0.00339294	0.00446936
AAATAAT	-3.58663	4.26326	319.047	1.42856e-20	4.68111e-19
AAATACA	-2.87237	5.72312	329.125	8.23178e-21	2.96417e-19
AAATACC	-2.79691	6.14766	282.793	1.19033e-19	2.52294e-18
AAATACG	-0.00885501	6.37984	0.00777246	0.930192	0.935904
AAATACT	-4.02046	3.89821	300.502	4.10763e-20	1.09252e-18
AAATAGA	-0.762606	6.30482	65.2465	6.58723e-10	1.76061e-09
AAATAGC	-1.13626	6.11705	131.913	3.45143e-14	1.65685e-13
AAATAGG	0.674059	6.38759	67.3147	4.44818e-10	1.21303e-09
AAATAGT	-3.56696	4.86859	521.884	1.92661e-24	9.33004e-22
AAATATA	-2.94428	5.86283	214.542	1.3564e-17	1.57611e-16
AAATATC	-2.97626	5.45565	238.034	2.33212e-18	3.36945e-17
AAATATG	-0.416728	5.94841	21.8505	3.37041e-05	5.33942e-05
AAATATT	-3.75664	2.90664	276.99	1.70865e-19	3.482e-18
AAATCAA	0.389719	6.55658	21.7056	3.53847e-05	5.59004e-05
AAATCAC	-1.55082	6.0299	171.494	5.47781e-16	4.08319e-15
AAATCAG	-0.192134	6.49527	3.70727	0.061365	0.0717071
AAATCAT	-2.96052	5.65641	200.317	4.27282e-17	4.2922e-16
AAATCCA	-2.44375	6.18306	164.541	1.06826e-15	7.30177e-15
AAATCCC	-2.32923	5.72217	172.153	5.14771e-16	3.86881e-15
AAATCCG	0.231007	6.73188	6.81488	0.0126937	0.0157999
AAATCCT	-3.47274	5.0438	535.128	1.21229e-24	7.35636e-22
AAATCGA	-0.975722	6.27853	94.4031	4.79795e-12	1.67148e-11
AAATCGC	-1.42967	6.14721	103.932	1.21333e-12	4.5773e-12
AAATCGG	1.41988	7.27285	172.879	4.80847e-16	3.63721e-15
AAATCGT	-2.8659	5.79767	218.358	1.00803e-17	1.22067e-16
AAATCTA	-2.7212	6.01122	138.316	1.66033e-14	8.53824e-14
AAATCTC	-2.78342	5.94411	191.654	8.89133e-17	8.07962e-16
AAATCTG	0.68747	6.73468	68.6979	3.4356e-10	9.49544e-10
AAATCTT	-3.60805	4.39985	284.727	1.05681e-19	2.27913e-18
AAATGAA	-0.720479	5.97762	36.9819	3.74524e-07	7.27038e-07
AAATGAC	-0.013192	6.34352	0.023519	0.878893	0.888985
AAATGAG	0.139401	6.26318	2.45695	0.124948	0.141651
AAATGAT	-2.56802	5.28189	145.446	7.57798e-15	4.22018e-14
AAATGCA	-1.57952	6.33107	113.171	3.48446e-13	1.41837e-12
AAATGCC	-1.89209	6.21688	184.961	1.59658e-16	1.35538e-15
AAATGCG	1.36474	6.97545	115.591	2.54523e-13	1.05787e-12
AAATGCT	-3.55501	5.28308	519.149	2.12294e-24	9.33004e-22
AAATGGA	0.180646	6.45925	2.76482	0.104239	0.119089
AAATGGC	-0.752145	6.46952	59.9235	1.87894e-09	4.75363e-09
AAATGGG	-0.758689	6.29121	62.728	1.07413e-09	2.79386e-09
AAATGGT	-2.74888	5.78089	233.372	3.2672e-18	4.57129e-17
AAATGTA	-2.48914	5.70565	227.948	4.87259e-18	6.44851e-17
AAATGTC	-2.56159	6.02446	402.896	2.19001e-22	1.99339e-20
AAATGTG	0.00670061	6.22908	0.00454918	0.946564	0.950917
AAATGTT	-3.47284	3.56428	289.357	7.97094e-20	1.82652e-18
AAATTAA	-0.803196	6.07859	80.7858	4.10763e-11	1.26717e-10
AAATTAC	-2.54999	6.20838	321.68	1.23512e-20	4.20711e-19
AAATTAG	-0.0183661	6.30583	0.0433746	0.836087	0.849253
AAATTAT	-3.0502	4.77457	314.321	1.85983e-20	5.78206e-19
AAATTCA	-2.48026	6.31435	195.762	6.26038e-17	5.95991e-16
AAATTCC	-2.09553	6.15304	249.455	1.04516e-18	1.65289e-17
AAATTCG	0.448223	6.32211	23.8107	1.76585e-05	2.87477e-05
AAATTCT	-3.84833	5.1812	609.827	1.06971e-25	1.79317e-22
AAATTGA	-0.684718	6.25662	69.8251	2.79037e-10	7.80028e-10
AAATTGC	0.54221	6.56891	51.4616	1.12606e-08	2.61175e-08
AAATTGG	-0.747303	6.53118	70.48	2.4752e-10	6.9668e-10
AAATTGT	-3.26861	5.34561	241.618	1.80646e-18	2.68819e-17
AAATTTA	-2.63293	5.46513	213.82	1.43549e-17	1.6493e-16
AAATTTC	-2.97901	5.5998	243.688	1.56105e-18	2.35075e-17
AAATTTG	-0.699703	6.13434	53.3388	7.46138e-09	1.76581e-08
AAATTTT	-3.72332	4.19066	366.296	1.21881e-21	6.74628e-20
AACAAAA	-0.542399	6.0416	39.0628	2.17367e-07	4.33622e-07
AACAAAC	-0.622488	6.23262	47.8275	2.56235e-08	5.6824e-08
AACAAAG	-0.315892	5.9264	11.4794	0.00160075	0.00217577
AACAAAT	-1.62613	5.55133	132.325	3.28995e-14	1.58864e-13
AACAACA	-2.51143	5.82038	502.732	3.83962e-24	1.33847e-21
AACAACC	-2.05382	6.26519	376.941	7.28412e-22	4.71711e-20
AACAACG	-0.439718	6.1749	18.2713	0.000116626	0.000175432
AACAACT	-2.85441	5.83016	412.107	1.45407e-22	1.60328e-20
AACAAGA	-0.363087	6.23149	14.9187	0.000404835	0.000581146
AACAAGC	0.113698	6.14383	1.47435	0.231839	0.255289
AACAAGG	0.860276	6.31496	83.7963	2.50336e-11	7.89967e-11
AACAAGT	-0.932168	5.97778	51.3246	1.16079e-08	2.68659e-08
AACAATA	-2.74348	6.00288	522.884	1.85966e-24	9.33004e-22
AACAATC	-0.231269	5.88502	6.37473	0.0156792	0.0193601
AACAATG	-0.382816	5.80363	18.5272	0.000106424	0.00016072
AACAATT	-3.32495	5.21827	298.352	4.65997e-20	1.19669e-18
AACACAA	-0.781915	6.32659	83.6153	2.57813e-11	8.12934e-11
AACACAC	-0.505187	6.27918	37.2576	3.48177e-07	6.78626e-07
AACACAG	-0.609538	6.43513	49.8518	1.61395e-08	3.66906e-08
AACACAT	-1.81681	6.37107	203.815	3.20237e-17	3.31654e-16
AACACCA	-2.43519	6.4759	582.828	2.4867e-25	2.71614e-22
AACACCC	-0.70416	6.14694	46.0558	3.87533e-08	8.41752e-08
AACACCG	-0.218167	6.67231	7.09145	0.0111343	0.0139319
AACACCT	-2.57022	5.94141	290.417	7.4764e-20	1.72769e-18
AACACGA	-0.61734	6.20055	40.977	1.33516e-07	2.72486e-07
AACACGC	-0.668294	6.18988	63.1364	9.91426e-10	2.58861e-09
AACACGG	1.23567	6.93767	145.942	7.18406e-15	4.02543e-14
AACACGT	-1.23609	6.35333	218.725	9.79846e-18	1.19005e-16
AACACTA	-2.5129	6.20776	503.841	3.68692e-24	1.33013e-21
AACACTC	-0.748088	6.38851	73.1152	1.5392e-10	4.44532e-10
AACACTG	0.642032	6.64434	49.926	1.58716e-08	3.60967e-08
AACACTT	-2.90496	5.4868	523.755	1.80335e-24	9.33004e-22
AACAGAA	-0.301508	5.99568	11.8015	0.00140062	0.00191486
AACAGAC	0.0283757	6.32293	0.0861857	0.770614	0.787976
AACAGAG	-0.476375	6.18839	28.772	3.77148e-06	6.59535e-06
AACAGAT	1.06865	6.27755	120.74	1.32554e-13	5.76218e-13
AACAGCA	-1.88777	6.30986	352.335	2.44467e-21	1.16435e-19
AACAGCC	-0.632164	6.33624	54.1083	6.31853e-09	1.50798e-08
AACAGCG	0.925182	6.70715	74.472	1.21054e-10	3.53224e-10
AACAGCT	-1.35804	6.26339	239.305	2.12935e-18	3.1205e-17
AACAGGA	0.500714	6.40387	37.2107	3.52518e-07	6.86598e-07
AACAGGC	-0.23884	6.4775	9.27664	0.00411217	0.00537228
AACAGGG	-0.338067	6.24704	14.3076	0.000512823	0.000729348
AACAGGT	1.03766	6.65399	124.512	8.32977e-14	3.73699e-13
AACAGTA	-1.77395	5.93137	344.339	3.68346e-21	1.55943e-19
AACAGTC	-0.450613	6.26933	25.5782	1.00418e-05	1.67575e-05
AACAGTG	-0.704899	5.99183	58.5329	2.49424e-09	6.21814e-09
AACAGTT	-2.35835	5.49392	284.21	1.09085e-19	2.33933e-18
AACATAA	-0.798131	6.13373	95.4311	4.11724e-12	1.44757e-11
AACATAC	-0.861403	6.34432	81.7932	3.47555e-11	1.07888e-10
AACATAG	-0.0851917	6.25774	0.81889	0.370968	0.398579
AACATAT	-1.54778	5.80402	155.39	2.66666e-15	1.6562e-14
AACATCA	-1.81208	6.56315	399.206	2.58672e-22	2.21889e-20
AACATCC	-0.407188	6.50505	18.3628	0.000112864	0.000170038
AACATCG	0.163388	6.24022	3.22169	0.0802897	0.0927365
AACATCT	-2.54217	6.12143	251.081	9.34743e-19	1.49998e-17
AACATGA	-0.405586	6.25544	19.6167	7.24244e-05	0.000111126
AACATGC	-0.346232	6.41464	15.4833	0.000326282	0.000472244
AACATGG	-0.460747	6.48115	30.319	2.3883e-06	4.26391e-06
AACATGT	-0.933078	6.17477	122.284	1.09454e-13	4.81294e-13
AACATTA	-1.8341	5.70166	265.422	3.58403e-19	6.53905e-18
AACATTC	-0.235387	6.24374	7.66708	0.00850835	0.0107695
AACATTG	-0.595318	6.02658	48.5034	2.19323e-08	4.90966e-08
AACATTT	-2.68192	5.66176	267.992	3.03298e-19	5.64685e-18
AACCAAA	-0.740862	5.6409	63.051	1.00816e-09	2.62979e-09
AACCAAC	-1.39838	5.79533	207.111	2.44969e-17	2.60961e-16
AACCAAG	-0.435185	5.53547	17.0533	0.0001815	0.000268262
AACCAAT	-1.98758	5.17142	141.178	1.20737e-14	6.37291e-14
AACCACA	-2.33089	5.45167	403.36	2.14492e-22	1.97906e-20
AACCACC	-1.19035	6.01544	112.244	3.93532e-13	1.59004e-12
AACCACG	-0.276086	5.81625	7.90639	0.00761929	0.00969588
AACCACT	-2.97393	5.48414	302.973	3.55659e-20	9.77484e-19
AACCAGA	-0.684508	5.85904	83.8538	2.4801e-11	7.8323e-11
AACCAGC	-0.560787	5.75031	32.7905	1.17638e-06	2.16827e-06
AACCAGG	0.747561	5.96111	79.483	5.10934e-11	1.55771e-10
AACCAGT	-1.58875	5.57482	173.179	4.67476e-16	3.54918e-15
AACCATA	-2.58495	5.69784	495.934	4.93345e-24	1.61659e-21
AACCATC	-0.613672	5.52579	28.2509	4.40987e-06	7.6586e-06
AACCATG	-0.435634	5.41385	20.2145	5.88344e-05	9.0938e-05
AACCATT	-2.56705	4.9608	296.533	5.18839e-20	1.29583e-18
AACCCAA	0.191649	5.89846	3.56636	0.0662884	0.0772123
AACCCAC	-0.139866	5.77854	2.17107	0.148519	0.167055
AACCCAG	-0.542123	5.86789	28.4374	4.16924e-06	7.26071e-06
AACCCAT	-1.82045	5.75989	199.794	4.46271e-17	4.45564e-16
AACCCCA	-0.589216	6.14952	43.3187	7.47469e-08	1.56842e-07
AACCCCC	-0.0554591	5.82211	0.313352	0.578778	0.603878
AACCCCG	-0.246169	6.17604	5.8253	0.0205083	0.0250155
AACCCCT	-2.74846	5.45736	318.051	1.50977e-20	4.88381e-19
AACCCGA	0.194316	5.90307	6.2699	0.0164964	0.02032
AACCCGC	0.432811	5.93503	26.7015	7.07501e-06	1.20134e-05
AACCCGG	1.07436	6.43249	105.057	1.03782e-12	3.95067e-12
AACCCGT	-0.246062	5.98298	8.2795	0.00642531	0.00823534
AACCCTA	-0.542422	5.8779	30.8091	2.07108e-06	3.72027e-06
AACCCTC	0.660143	6.15378	59.8955	1.8896e-09	4.77913e-09
AACCCTG	0.84257	6.14823	88.5185	1.17942e-11	3.89354e-11
AACCCTT	0.656823	5.76555	22.8614	2.4082e-05	3.87278e-05
AACCGAA	-0.338887	5.6441	12.1254	0.00122595	0.00168379
AACCGAC	0.238989	5.8751	6.66311	0.0136477	0.0169384
AACCGAG	1.31492	6.21754	221.157	8.13031e-18	1.01221e-16
AACCGAT	0.541326	5.72186	30.6836	2.14783e-06	3.85348e-06
AACCGCA	-1.38744	5.96195	226.132	5.58038e-18	7.30952e-17
AACCGCC	-0.752608	5.93284	72.3403	1.76788e-10	5.06824e-10
AACCGCG	0.871691	6.27768	89.0091	1.09249e-11	3.62262e-11
AACCGCT	-1.71323	5.7753	215.813	1.22809e-17	1.44756e-16
AACCGGA	0.225461	6.50371	8.41478	0.00604316	0.00776558
AACCGGC	-0.262099	6.1099	8.43703	0.00598265	0.00769083
AACCGGG	0.52713	6.05698	38.5887	2.45724e-07	4.87076e-07
AACCGGT	0.434351	6.15136	16.8002	0.000199244	0.000293457
AACCGTA	-1.84934	5.55256	305.407	3.08934e-20	8.77223e-19
AACCGTC	-0.606861	5.78971	45.0275	4.94736e-08	1.06096e-07
AACCGTG	-0.682584	5.55879	48.3586	2.26729e-08	5.06714e-08
AACCGTT	-2.21894	5.15502	297.913	4.78221e-20	1.2155e-18
AACCTAA	-1.07509	5.58411	82.827	2.93211e-11	9.18191e-11
AACCTAC	-2.1126	5.68058	285.774	9.91137e-20	2.15941e-18
AACCTAG	-0.577984	5.62142	31.9653	1.48587e-06	2.71006e-06
AACCTAT	-1.94935	5.20573	230.517	4.02816e-18	5.50437e-17
AACCTCA	-1.79407	6.04142	368.244	1.10815e-21	6.34822e-20
AACCTCC	-0.481102	6.07605	28.2519	4.40852e-06	7.65708e-06
AACCTCG	-0.622776	5.67065	29.5049	3.03327e-06	5.3576e-06
AACCTCT	-2.97564	5.64593	304.999	3.16296e-20	8.95565e-19
AACCTGA	0.178742	5.93508	4.53782	0.0394072	0.0468234
AACCTGC	-0.567898	5.9024	34.3539	7.61528e-07	1.43083e-06
AACCTGG	0.0430602	5.96898	0.257276	0.614806	0.638905
AACCTGT	-0.412103	5.80288	19.535	7.4526e-05	0.000114265
AACCTTA	-2.06389	5.17972	220.82	8.34227e-18	1.03545e-16
AACCTTC	-0.67107	5.63214	42.1781	9.89397e-08	2.0483e-07
AACCTTG	-1.67326	5.47654	156.871	2.29307e-15	1.45057e-14
AACCTTT	-2.86666	5.19096	403.906	2.093e-22	1.97079e-20
AACGAAA	-0.349699	5.72527	13.6001	0.000677036	0.000953051
AACGAAC	-0.146426	5.87288	3.38133	0.0734325	0.0852006
AACGAAG	-0.622862	5.46127	34.2625	7.8093e-07	1.46594e-06
AACGAAT	0.294778	5.54208	10.6269	0.00229137	0.00307291
AACGACA	-0.487942	5.74232	20.7844	4.83646e-05	7.53739e-05
AACGACC	0.395216	6.15708	21.3832	3.94507e-05	6.20069e-05
AACGACG	0.217728	5.94703	5.3187	0.0264048	0.031871
AACGACT	0.313422	6.05463	6.84032	0.0125409	0.0156144
AACGAGA	1.18012	6.24656	160.836	1.53932e-15	1.01408e-14
AACGAGC	0.685412	5.98336	72.4078	1.7466e-10	5.01074e-10
AACGAGG	0.99604	5.91509	117.687	1.94666e-13	8.23859e-13
AACGAGT	0.0033355	5.74472	0.00125558	0.971911	0.973813
AACGATA	-1.67512	5.70148	237.14	2.48671e-18	3.57074e-17
AACGATC	0.0312953	5.46842	0.0916735	0.763642	0.781579
AACGATG	0.871046	5.78002	90.2631	8.99494e-12	3.01635e-11
AACGATT	-2.0855	5.13303	174.728	4.0455e-16	3.12354e-15
AACGCAA	-0.472014	5.95536	24.3127	1.5017e-05	2.46407e-05
AACGCAC	-0.106867	5.82588	0.908637	0.346248	0.373539
AACGCAG	-0.407697	5.95302	22.3776	2.82643e-05	4.51172e-05
AACGCAT	-1.22462	5.89343	178.428	2.87597e-16	2.29741e-15
AACGCCA	-1.67469	6.17999	310.529	2.30434e-20	6.91988e-19
AACGCCC	-0.404626	5.78258	19.6938	7.05014e-05	0.000108287
AACGCCG	-0.312949	6.10119	12.9064	0.000892907	0.00124452
AACGCCT	-2.47594	5.55337	338.35	5.03547e-21	2.02209e-19
AACGCGA	-0.209428	5.8852	5.19664	0.0280847	0.033799
AACGCGC	-0.0445971	5.78991	0.275963	0.602283	0.626806
AACGCGG	0.476046	6.247	38.2497	2.68375e-07	5.29766e-07
AACGCGT	-0.705495	5.92442	56.1968	4.05214e-09	9.85897e-09
AACGCTA	-0.803376	6.06911	92.6757	6.22135e-12	2.13333e-11
AACGCTC	-0.207685	6.04244	5.19697	0.0280799	0.0337982
AACGCTG	1.71452	6.49611	217.58	1.07051e-17	1.28776e-16
AACGCTT	-2.25292	5.45712	238.2	2.30451e-18	3.33543e-17
AACGGAA	1.10331	6.05967	122.571	1.05647e-13	4.66431e-13
AACGGAC	0.963552	6.32618	104.854	1.06739e-12	4.05569e-12
AACGGAG	0.674246	5.96688	50.9945	1.24919e-08	2.87777e-08
AACGGAT	1.74227	6.21943	203.39	3.31575e-17	3.42543e-16
AACGGCA	-0.436739	6.17785	24.4995	1.41431e-05	2.32604e-05
AACGGCC	0.205461	6.14094	5.9834	0.0189727	0.0232323
AACGGCG	0.509343	6.18575	30.9928	1.96389e-06	3.53354e-06
AACGGCT	0.264501	6.15581	10.2474	0.00269496	0.00358685
AACGGGA	0.73482	6.41699	50.4131	1.4225e-08	3.25142e-08
AACGGGC	0.655592	6.44965	60.0326	1.83794e-09	4.65927e-09
AACGGGG	1.38072	6.51972	113.548	3.317e-13	1.35729e-12
AACGGGT	1.48153	6.51702	182.676	1.95767e-16	1.62897e-15
AACGGTA	0.42581	6.05642	17.756	0.000140443	0.000209603
AACGGTC	0.50492	6.09791	38.9894	2.21522e-07	4.41428e-07
AACGGTG	-0.0566707	5.7692	0.434356	0.513667	0.540244
AACGGTT	1.10858	5.93811	96.4576	3.538e-12	1.25741e-11
AACGTAA	-0.658617	5.74136	52.6089	8.74726e-09	2.05384e-08
AACGTAC	-0.238138	5.96566	5.08096	0.0297842	0.0357682
AACGTAG	-0.809452	5.78056	74.8131	1.14014e-10	3.3387e-10
AACGTAT	-0.0515226	5.68425	0.230542	0.633759	0.656976
AACGTCA	-1.67778	6.15371	402.513	2.22808e-22	2.01634e-20
AACGTCC	-0.521699	6.02932	36.1022	4.73584e-07	9.08252e-07
AACGTCG	-0.380441	5.68465	13.0874	0.000830343	0.00116088
AACGTCT	-2.5232	5.81822	300.38	4.13705e-20	1.09325e-18
AACGTGA	-0.639919	5.86419	39.6204	1.88359e-07	3.77918e-07
AACGTGC	-0.695232	5.93258	57.5291	3.06803e-09	7.57484e-09
AACGTGG	0.0482531	6.08411	0.331523	0.568015	0.593442
AACGTGT	-0.32476	5.81037	11.7205	0.0014483	0.00197626
AACGTTA	-1.78599	5.40441	215.153	1.29305e-17	1.51324e-16
AACGTTC	-1.92744	5.63974	294.734	5.77286e-20	1.41591e-18
AACGTTG	0.419051	5.75362	19.4693	7.62613e-05	0.000116772
AACGTTT	-2.49043	5.40657	299.013	4.48235e-20	1.16201e-18
AACTAAA	-0.881	5.63624	28.8286	3.70818e-06	6.49228e-06
AACTAAC	-2.03412	5.81703	228.203	4.78097e-18	6.34212e-17
AACTAAG	-0.357336	5.63256	10.8605	0.00207524	0.00279405
AACTAAT	-2.50681	4.71866	213.799	1.43788e-17	1.6509e-16
AACTACA	-2.93355	5.37469	401.902	2.29017e-22	2.02986e-20
AACTACC	-2.43952	5.93489	233.498	3.23739e-18	4.53733e-17
AACTACG	-0.7395	5.83711	62.1159	1.21192e-09	3.13434e-09
AACTACT	-3.09562	4.85844	288.755	8.26647e-20	1.87593e-18
AACTAGA	-0.696729	5.88412	48.2289	2.33587e-08	5.2126e-08
AACTAGC	-0.711994	5.75615	44.7824	5.24617e-08	1.12167e-07
AACTAGG	1.01648	6.06566	149.433	4.95253e-15	2.87229e-14
AACTAGT	-1.91835	5.16577	298.006	4.75595e-20	1.21373e-18
AACTATA	-2.91109	5.58683	458.095	2.11646e-23	4.281e-21
AACTATC	-0.683464	5.54281	44.5382	5.56286e-08	1.18613e-07
AACTATG	-0.368525	5.55453	12.4709	0.00106477	0.00147142
AACTATT	-3.41624	3.79512	191.583	8.94603e-17	8.12032e-16
AACTCAA	-0.767635	5.99344	53.7589	6.81283e-09	1.62052e-08
AACTCAC	-0.627112	5.89107	47.1723	2.98292e-08	6.55739e-08
AACTCAG	-0.6235	6.03596	43.2531	7.59553e-08	1.59218e-07
AACTCAT	-1.9442	5.75632	301.887	3.78869e-20	1.02771e-18
AACTCCA	-2.19681	6.10446	398.804	2.63431e-22	2.24795e-20
AACTCCC	-0.463874	5.73376	18.4987	0.000107511	0.000162287
AACTCCG	-0.218971	6.32342	5.37137	0.0257137	0.0310712
AACTCCT	-3.08919	5.35586	361.093	1.57532e-21	8.21975e-20
AACTCGA	-0.863188	5.86103	90.5574	8.59626e-12	2.89023e-11
AACTCGC	-0.870647	5.92255	74.8905	1.12477e-10	3.29547e-10
AACTCGG	1.38627	6.77038	125.028	7.82396e-14	3.53503e-13
AACTCGT	-1.64417	5.83292	247.187	1.22261e-18	1.89869e-17
AACTCTA	-2.80073	5.80288	340.078	4.5987e-21	1.8696e-19
AACTCTC	-0.593796	5.88681	41.5024	1.17045e-07	2.40762e-07
AACTCTG	0.549369	6.21665	48.7534	2.0712e-08	4.65048e-08
AACTCTT	-3.02083	4.71752	293.516	6.2077e-20	1.48912e-18
AACTGAA	0.521758	5.89726	15.319	0.000347325	0.000501196
AACTGAC	0.419159	6.0803	26.4137	7.7343e-06	1.30665e-05
AACTGAG	-0.270879	5.90234	7.0544	0.0113307	0.0141614
AACTGAT	0.628947	5.77301	48.5168	2.18648e-08	4.89523e-08
AACTGCA	-0.925802	6.02332	99.6645	2.21947e-12	8.09522e-12
AACTGCC	0.0503484	6.14478	0.352876	0.555862	0.581672
AACTGCG	1.32897	6.45303	122.732	1.03584e-13	4.57763e-13
AACTGCT	-1.1456	5.59074	100.628	1.93334e-12	7.10063e-12
AACTGGA	0.269782	6.13575	6.99194	0.0116703	0.0145625
AACTGGC	-0.117446	6.22985	1.98058	0.167116	0.187011
AACTGGG	-0.573703	5.90919	26.9307	6.59225e-06	1.12262e-05
AACTGGT	0.508235	6.14832	24.6595	1.34374e-05	2.21398e-05
AACTGTA	-0.364348	5.85603	15.9616	0.000272336	0.000396513
AACTGTC	0.146627	6.1746	2.78173	0.10322	0.117991
AACTGTG	-0.178766	5.84197	3.60864	0.0647666	0.0755419
AACTGTT	-2.79433	4.99828	202.422	3.5904e-17	3.66512e-16
AACTTAA	-0.773254	5.73838	36.0672	4.78057e-07	9.16616e-07
AACTTAC	-2.2785	5.9099	217.216	1.10112e-17	1.3207e-16
AACTTAG	-0.555359	5.87981	29.3676	3.15904e-06	5.56833e-06
AACTTAT	-1.89608	5.12125	160.844	1.53817e-15	1.01408e-14
AACTTCA	-2.54206	6.04529	344.001	3.74847e-21	1.58286e-19
AACTTCC	-1.02402	5.98036	83.9351	2.44756e-11	7.73998e-11
AACTTCG	-0.137822	5.87994	1.66842	0.203945	0.226017
AACTTCT	-3.00762	5.44126	401.962	2.28397e-22	2.02986e-20
AACTTGA	-0.684126	5.8685	64.8858	7.05993e-10	1.88112e-09
AACTTGC	-0.336178	6.02607	11.5812	0.0015344	0.0020887
AACTTGG	-0.477038	6.16359	36.2389	4.56539e-07	8.77001e-07
AACTTGT	-1.13022	5.61638	126.124	6.85275e-14	3.13162e-13
AACTTTA	-2.4851	5.27006	270.246	2.62266e-19	5.00813e-18
AACTTTC	-0.737402	5.70186	43.5334	7.09355e-08	1.49384e-07
AACTTTG	-0.772733	5.68958	64.2769	7.94024e-10	2.09895e-09
AACTTTT	-2.92653	4.84615	142.607	1.03176e-14	5.52251e-14
AAGAAAA	0.123578	5.97766	1.40294	0.243279	0.267204
AAGAAAC	-0.122741	6.09484	2.15286	0.150188	0.168887
AAGAAAG	-0.27063	5.807	6.47841	0.0149137	0.018451
AAGAAAT	1.11972	6.00385	104.862	1.06629e-12	4.05338e-12
AAGAACA	-2.08978	5.72726	208.454	2.19862e-17	2.37284e-16
AAGAACC	0.0470098	6.3445	0.320695	0.57438	0.599671
AAGAACG	-0.442782	6.05648	32.124	1.42029e-06	2.5971e-06
AAGAACT	-2.34734	5.83046	340.34	4.53615e-21	1.84876e-19
AAGAAGA	0.390012	6.13126	26.7711	6.92446e-06	1.17699e-05
AAGAAGC	-0.132971	5.93758	2.52735	0.119826	0.136043
AAGAAGG	0.395555	6.028	15.3835	0.000338897	0.000489594
AAGAAGT	0.766984	6.03009	85.6282	1.86312e-11	5.97715e-11
AAGAATA	-1.01432	5.97845	76.2947	8.80681e-11	2.61254e-10
AAGAATC	0.210782	5.83662	5.1593	0.0286215	0.0344274
AAGAATG	0.608233	6.00445	33.115	1.07398e-06	1.99028e-06
AAGAATT	-1.40941	5.39718	79.7896	4.85254e-11	1.48301e-10
AAGACAA	0.641792	6.50873	57.4208	3.1377e-09	7.73635e-09
AAGACAC	0.280267	6.33402	12.0385	0.00127043	0.00174269
AAGACAG	0.365741	6.52362	13.5401	0.000693301	0.000974775
AAGACAT	1.94973	7.06314	183.165	1.87372e-16	1.56548e-15
AAGACCA	-0.529576	6.47247	40.4993	1.50611e-07	3.05776e-07
AAGACCC	1.34983	6.40003	154.241	3.00029e-15	1.83216e-14
AAGACCG	-0.59653	6.48164	33.3071	1.01781e-06	1.88961e-06
AAGACCT	-0.453203	6.04417	27.0216	6.41051e-06	1.09281e-05
AAGACGA	0.367745	6.21843	21.8325	3.39076e-05	5.36704e-05
AAGACGC	-0.0890116	6.13005	1.03308	0.315596	0.342069
AAGACGG	0.739104	6.73426	43.6293	6.92998e-08	1.46127e-07
AAGACGT	0.619138	6.45806	32.2231	1.38087e-06	2.52794e-06
AAGACTA	0.242152	6.41694	6.60428	0.0140379	0.0174003
AAGACTC	0.37684	6.44053	19.4241	7.74778e-05	0.00011858
AAGACTG	0.725359	6.70408	39.0029	2.20752e-07	4.40108e-07
AAGACTT	0.419691	5.93093	16.5727	0.000216758	0.000318508
AAGAGAA	1.10472	6.12667	151.267	4.08484e-15	2.42126e-14
AAGAGAC	0.914792	6.26544	136.848	1.95895e-14	9.9121e-14
AAGAGAG	0.158912	6.04676	3.12575	0.0847542	0.0976865
AAGAGAT	1.68786	6.38975	207.091	2.45363e-17	2.61211e-16
AAGAGCA	-0.594527	6.12352	28.1158	4.59333e-06	7.96287e-06
AAGAGCC	0.0835563	6.23309	1.38408	0.246419	0.270508
AAGAGCG	-0.465667	6.38279	26.1421	8.41612e-06	1.41469e-05
AAGAGCT	0.00244349	6.17096	0.000862879	0.976713	0.978385
AAGAGGA	0.745576	6.28952	62.2349	1.18375e-09	3.06633e-09
AAGAGGC	0.173207	6.3106	3.90085	0.0552488	0.0648328
AAGAGGG	-0.130336	6.10291	2.61064	0.114074	0.129845
AAGAGGT	1.48874	6.6028	150.761	4.30699e-15	2.53378e-14
AAGAGTA	-0.133649	5.87868	1.63075	0.209023	0.231331
AAGAGTC	0.312833	6.16567	14.559	0.000465112	0.000664203
AAGAGTG	0.169024	6.0457	4.32655	0.044027	0.0521123
AAGAGTT	0.470637	5.82663	18.3231	0.000114483	0.000172335
AAGATAA	-0.0563719	6.02153	0.311129	0.580122	0.605165
AAGATAC	-0.0505168	6.25244	0.360736	0.551513	0.57738
AAGATAG	-0.513329	6.02443	34.456	7.40445e-07	1.39314e-06
AAGATAT	1.0733	6.10514	63.7415	8.80987e-10	2.31799e-09
AAGATCA	-1.16257	6.35166	116.955	2.13662e-13	8.9737e-13
AAGATCC	-0.0812828	6.41802	0.85453	0.360862	0.38841
AAGATCG	-0.432876	5.97082	18.5712	0.000104765	0.000158375
AAGATCT	-2.38803	6.01581	396.567	2.91631e-22	2.40104e-20
AAGATGA	1.16462	6.41111	162.163	1.34951e-15	9.02097e-15
AAGATGC	-0.100477	6.20602	1.49634	0.228452	0.251796
AAGATGG	0.0586941	6.2988	0.431999	0.514805	0.541371
AAGATGT	0.877928	6.29843	66.0182	5.68434e-10	1.53002e-09
AAGATTA	-1.08042	5.51715	67.26	4.49414e-10	1.22516e-09
AAGATTC	-0.227953	5.96733	6.59358	0.0141102	0.0174873
AAGATTG	0.687087	6.20079	67.5161	4.28311e-10	1.17114e-09
AAGATTT	-2.33052	5.62272	272.241	2.30826e-19	4.49151e-18
AAGCAAA	-0.177214	5.82528	3.51571	0.0681639	0.0793124
AAGCAAC	-0.751283	5.84207	69.7696	2.81893e-10	7.87609e-10
AAGCAAG	-0.569021	5.59328	37.9516	2.90105e-07	5.70392e-07
AAGCAAT	0.712836	5.63902	32.9201	1.1343e-06	2.09542e-06
AAGCACA	-1.25826	5.63673	165.962	9.30246e-16	6.51053e-15
AAGCACC	-0.227463	6.08351	4.9316	0.0321458	0.0384913
AAGCACG	-0.631445	5.76457	42.0145	1.03035e-07	2.13013e-07
AAGCACT	-1.77615	5.58429	179.531	2.6008e-16	2.10324e-15
AAGCAGA	0.248868	5.91063	7.37797	0.00973287	0.0122542
AAGCAGC	-0.439848	5.66258	14.7119	0.0004384	0.00062715
AAGCAGG	0.349951	5.81282	16.2495	0.000244483	0.000357039
AAGCAGT	0.156508	5.67876	1.42362	0.239895	0.263664
AAGCATA	-1.39944	5.79823	204.801	2.95465e-17	3.08337e-16
AAGCATC	-0.272485	5.53026	7.00493	0.0115988	0.0144788
AAGCATG	1.01587	5.78484	105.09	1.03319e-12	3.93394e-12
AAGCATT	-1.70369	5.15506	172.207	5.12201e-16	3.85126e-15
AAGCCAA	-0.447162	5.91547	26.3814	7.81223e-06	1.31927e-05
AAGCCAC	-0.557721	5.7772	31.4675	1.71304e-06	3.10676e-06
AAGCCAG	-0.531194	5.89364	30.2704	2.42237e-06	4.32379e-06
AAGCCAT	0.337004	6.03538	12.2955	0.00114359	0.00157543
AAGCCCA	-1.48405	5.93887	219.107	9.51451e-18	1.16159e-16
AAGCCCC	-0.391096	5.67714	18.3668	0.000112702	0.000169809
AAGCCCG	-0.567042	6.0299	37.1586	3.57406e-07	6.95704e-07
AAGCCCT	-1.74639	5.52964	197.25	5.52134e-17	5.36227e-16
AAGCCGA	-0.55097	5.63206	36.6112	4.13316e-07	7.9837e-07
AAGCCGC	-0.709852	5.55045	37.8227	3.00063e-07	5.89053e-07
AAGCCGG	0.79697	6.17469	72.5801	1.69354e-10	4.86617e-10
AAGCCGT	-0.533401	5.72815	38.9533	2.236e-07	4.45297e-07
AAGCCTA	-1.5584	5.7395	197.036	5.62183e-17	5.44695e-16
AAGCCTC	-0.210115	5.89531	5.08526	0.0297191	0.0356951
AAGCCTG	1.23591	6.30426	103.041	1.37419e-12	5.14623e-12
AAGCCTT	-1.62479	5.30317	179.404	2.63104e-16	2.12664e-15
AAGCGAA	0.262829	5.81534	9.60584	0.00355865	0.00468012
AAGCGAC	0.597658	6.10467	75.5555	1.00134e-10	2.94983e-10
AAGCGAG	0.390707	5.90983	22.6073	2.61905e-05	4.19744e-05
AAGCGAT	1.56334	6.10703	185.55	1.5154e-16	1.29314e-15
AAGCGCA	1.18483	6.41393	178.793	2.78158e-16	2.23071e-15
AAGCGCC	0.245128	6.07916	9.60158	0.00356529	0.0046881
AAGCGCG	-0.246042	6.04674	7.03452	0.0114376	0.0142874
AAGCGCT	-0.483517	5.76855	14.0138	0.000575225	0.00081407
AAGCGGA	0.530421	6.14602	40.1482	1.64636e-07	3.32847e-07
AAGCGGC	0.270481	6.14634	10.1572	0.00280157	0.00371901
AAGCGGG	0.22323	5.92294	7.49953	0.00919648	0.0116029
AAGCGGT	1.2247	6.31681	144.663	8.24745e-15	4.53901e-14
AAGCGTA	0.0779338	5.8322	0.657231	0.422376	0.449861
AAGCGTC	-0.196221	5.80556	3.90689	0.0550691	0.0646312
AAGCGTG	0.494603	5.85485	37.8254	2.99849e-07	5.88703e-07
AAGCGTT	0.356956	5.45872	16.3421	0.000236175	0.000345613
AAGCTAA	0.291084	5.8374	9.32927	0.00401785	0.00525744
AAGCTAC	-0.762471	5.92035	78.6839	5.84818e-11	1.76751e-10
AAGCTAG	0.835921	5.96504	108.62	6.37966e-13	2.49342e-12
AAGCTAT	0.528483	5.62916	17.7903	0.000138708	0.000207146
AAGCTCA	-1.31368	6.08801	186.28	1.42063e-16	1.22117e-15
AAGCTCC	0.0184646	6.18044	0.0381708	0.846098	0.858623
AAGCTCG	0.0133913	5.66604	0.0227998	0.880744	0.890747
AAGCTCT	-2.4321	5.70265	443.093	3.88868e-23	7.07913e-21
AAGCTGA	1.91464	6.25552	325.585	9.97323e-21	3.5445e-19
AAGCTGC	1.59655	6.33722	208.451	2.19911e-17	2.37284e-16
AAGCTGG	1.50431	6.32348	291.483	7.01187e-20	1.64118e-18
AAGCTGT	1.68664	6.22959	221.922	7.66974e-18	9.6176e-17
AAGCTTA	-1.35575	5.38704	106.06	9.03881e-13	3.46657e-12
AAGCTTC	-0.141785	5.67302	2.65254	0.111301	0.126767
AAGCTTG	1.41189	5.94528	221.851	7.71127e-18	9.65175e-17
AAGCTTT	-2.21535	5.34193	356.088	2.02258e-21	9.98132e-20
AAGGAAA	1.13653	6.11533	154.004	3.07466e-15	1.87268e-14
AAGGAAC	0.670731	6.16519	51.1259	1.21319e-08	2.79992e-08
AAGGAAG	-0.161801	5.58464	2.85197	0.0991082	0.113504
AAGGAAT	1.76052	6.15358	222.553	7.31017e-18	9.23438e-17
AAGGACA	0.677003	6.17164	75.5723	9.98411e-11	2.94314e-10
AAGGACC	0.794106	6.4334	79.088	5.46148e-11	1.65736e-10
AAGGACG	-0.625331	5.91045	29.1927	3.32721e-06	5.85217e-06
AAGGACT	1.29788	6.37941	165.257	9.96236e-16	6.89579e-15
AAGGAGA	1.10822	6.21597	135.174	2.36975e-14	1.17976e-13
AAGGAGC	1.02464	5.96494	132.305	3.29784e-14	1.59104e-13
AAGGAGG	0.557609	5.74314	35.9162	4.97864e-07	9.53255e-07
AAGGAGT	1.35492	6.1429	103.804	1.23522e-12	4.65129e-12
AAGGATA	1.39356	6.34021	187.15	1.31589e-16	1.14435e-15
AAGGATC	1.24252	5.89063	147.87	5.84465e-15	3.33654e-14
AAGGATG	0.776812	5.65841	86.4104	1.64454e-11	5.32494e-11
AAGGATT	1.36692	5.7911	153.908	3.10499e-15	1.88765e-14
AAGGCAA	0.659129	6.21279	67.8429	4.02873e-10	1.1049e-09
AAGGCAC	0.230074	5.98018	8.63609	0.00546927	0.00705913
AAGGCAG	-0.0670012	5.97508	0.499459	0.483868	0.510476
AAGGCAT	1.66459	6.55108	166.271	9.0279e-16	6.34004e-15
AAGGCCA	-0.201981	6.34068	5.63303	0.0225591	0.0274089
AAGGCCC	0.244746	5.85779	9.27574	0.00411379	0.00537396
AAGGCCG	-0.422544	6.17869	25.7916	9.39074e-06	1.57239e-05
AAGGCCT	-0.442939	5.85918	19.3948	7.82797e-05	0.000119706
AAGGCGA	-0.673517	5.81198	44.0027	6.32998e-08	1.34111e-07
AAGGCGC	-0.506147	5.71027	18.4834	0.000108101	0.000163132
AAGGCGG	0.430982	6.16292	26.0391	8.69099e-06	1.45969e-05
AAGGCGT	0.0681773	6.04203	0.59089	0.446627	0.473566
AAGGCTA	0.136408	6.14742	2.34954	0.133257	0.150695
AAGGCTC	0.297907	6.12599	16.5635	0.000217503	0.000319509
AAGGCTG	1.64823	6.51762	191.541	8.97864e-17	8.14541e-16
AAGGCTT	0.622772	5.78407	16.9173	0.000190816	0.0002816
AAGGGAA	1.16508	6.0929	156.13	2.47273e-15	1.54867e-14
AAGGGAC	1.64685	6.51752	267.642	3.10236e-19	5.76293e-18
AAGGGAG	0.342403	5.86569	18.1669	0.000121084	0.000181853
AAGGGAT	1.51696	6.35996	161.037	1.50883e-15	9.97608e-15
AAGGGCA	0.436546	6.27115	25.6691	9.75889e-06	1.63119e-05
AAGGGCC	0.56292	6.21252	46.5704	3.43343e-08	7.50745e-08
AAGGGCG	0.0692109	6.16638	0.744247	0.393489	0.421159
AAGGGCT	0.774458	6.31858	84.8112	2.12431e-11	6.75557e-11
AAGGGGA	0.972439	6.33702	101.779	1.64167e-12	6.07843e-12
AAGGGGC	0.6468	6.32657	72.3547	1.76333e-10	5.05607e-10
AAGGGGG	0.114865	5.94356	1.62058	0.210421	0.232784
AAGGGGT	1.46943	6.41964	169.823	6.41873e-16	4.66155e-15
AAGGGTA	1.31152	6.24232	159.801	1.70674e-15	1.11186e-14
AAGGGTC	1.36309	6.73141	176.027	3.58645e-16	2.80846e-15
AAGGGTG	0.275888	5.79588	10.5715	0.00234601	0.00314285
AAGGGTT	1.46794	6.00886	166.063	9.21204e-16	6.46105e-15
AAGGTAA	1.06128	6.10196	145.57	7.47757e-15	4.17135e-14
AAGGTAC	0.447702	6.21448	31.9187	1.5057e-06	2.74408e-06
AAGGTAG	-0.262058	5.85231	5.738	0.0214134	0.0260671
AAGGTAT	1.49379	6.12242	151.331	4.05754e-15	2.41039e-14
AAGGTCA	-0.0344356	6.43304	0.169164	0.683069	0.70466
AAGGTCC	0.521336	6.36603	47.8291	2.56137e-08	5.68098e-08
AAGGTCG	-0.52426	5.74971	28.3661	4.25964e-06	7.41263e-06
AAGGTCT	-0.0105172	6.1914	0.0125665	0.911309	0.918654
AAGGTGA	0.806803	6.08165	59.9766	1.85884e-09	4.70714e-09
AAGGTGC	-0.0220325	5.94546	0.0824482	0.775501	0.792676
AAGGTGG	0.229442	5.95207	6.29921	0.0162634	0.0200466
AAGGTGT	1.32596	6.21785	165.584	9.65007e-16	6.72222e-15
AAGGTTA	0.405129	5.78324	21.0078	4.48139e-05	6.99934e-05
AAGGTTC	0.600511	5.93471	51.4005	1.14142e-08	2.64399e-08
AAGGTTG	1.0072	5.94301	142.343	1.06206e-14	5.66988e-14
AAGGTTT	0.721905	5.9961	38.9473	2.23946e-07	4.45932e-07
AAGTAAA	-0.344723	5.76877	15.7934	0.000290147	0.000421395
AAGTAAC	-1.23196	5.77617	79.4359	5.15007e-11	1.56809e-10
AAGTAAG	-0.652164	5.65432	40.141	1.64937e-07	3.33415e-07
AAGTAAT	0.67274	5.49217	37.6886	3.10806e-07	6.09339e-07
AAGTACA	-2.03482	5.57701	385.083	4.95702e-22	3.56285e-20
AAGTACC	-0.266741	6.08153	6.81669	0.0126828	0.0157875
AAGTACG	-0.530538	5.9674	20.4254	5.47066e-05	8.48299e-05
AAGTACT	-2.82331	5.08597	259.783	5.19631e-19	9.06669e-18
AAGTAGA	-0.198212	5.88604	4.23513	0.0462072	0.0545943
AAGTAGC	-0.361165	5.67003	12.6576	0.000987147	0.00137086
AAGTAGG	0.304804	5.85612	8.29245	0.00638765	0.00818963
AAGTAGT	0.0668159	5.51981	0.305028	0.583845	0.608798
AAGTATA	-1.80889	5.75709	236.364	2.62967e-18	3.76284e-17
AAGTATC	-0.143271	5.58993	1.81619	0.185413	0.206429
AAGTATG	0.219705	5.69441	3.23486	0.0796977	0.0920721
AAGTATT	-3.58662	4.45256	312.749	2.03213e-20	6.27015e-19
AAGTCAA	-0.59382	6.00789	24.3211	1.49763e-05	2.4579e-05
AAGTCAC	-0.661855	5.83374	54.1017	6.32754e-09	1.50969e-08
AAGTCAG	-0.692175	6.00824	45.5638	4.35402e-08	9.4074e-08
AAGTCAT	0.51575	6.25786	34.7284	6.87184e-07	1.2971e-06
AAGTCCA	-1.83971	6.1184	242.172	1.73703e-18	2.59194e-17
AAGTCCC	-0.518632	5.64957	33.6895	9.15018e-07	1.70845e-06
AAGTCCG	-0.57953	6.22377	40.9924	1.32999e-07	2.71466e-07
AAGTCCT	-2.57419	5.40273	215.605	1.24817e-17	1.46781e-16
AAGTCGA	-0.888127	5.65753	62.342	1.15898e-09	3.00645e-09
AAGTCGC	-0.990168	5.62555	88.3793	1.2054e-11	3.9737e-11
AAGTCGG	0.924646	6.59863	75.7521	9.67635e-11	2.85653e-10
AAGTCGT	-0.717427	5.77896	51.9114	1.0195e-08	2.37536e-08
AAGTCTA	-2.35652	5.8888	579.337	2.78074e-25	2.84748e-22
AAGTCTC	-0.79527	5.96639	87.2812	1.43257e-11	4.67184e-11
AAGTCTG	1.44103	6.58272	128.142	5.38071e-14	2.50234e-13
AAGTCTT	-2.45974	4.98178	222.423	7.38264e-18	9.30439e-17
AAGTGAA	0.826435	5.9792	98.229	2.73089e-12	9.84011e-12
AAGTGAC	0.677398	6.13204	79.3956	5.1851e-11	1.57787e-10
AAGTGAG	-0.398262	5.78963	17.7342	0.000141557	0.000211208
AAGTGAT	1.60513	6.12929	207.507	2.37267e-17	2.54078e-16
AAGTGCA	-0.787461	5.99042	86.6303	1.58808e-11	5.14822e-11
AAGTGCC	-0.553756	5.89741	30.6613	2.16178e-06	3.87682e-06
AAGTGCG	1.12392	6.44164	79.7425	4.89108e-11	1.49451e-10
AAGTGCT	-1.06147	5.53065	50.4982	1.39562e-08	3.19221e-08
AAGTGGA	0.279752	6.01674	13.9199	0.000596811	0.000843526
AAGTGGC	-0.372786	6.05708	21.6714	3.57944e-05	5.65258e-05
AAGTGGG	-0.577342	5.84521	39.5695	1.90831e-07	3.82644e-07
AAGTGGT	1.31815	6.33532	108.069	6.87234e-13	2.6745e-12
AAGTGTA	-0.356431	5.7873	18.56	0.000105186	0.000158938
AAGTGTC	-0.129558	5.87542	1.74222	0.194423	0.215932
AAGTGTG	-0.323325	5.79916	15.1975	0.000363802	0.000523957
AAGTGTT	-0.235411	5.42238	2.38229	0.130658	0.147899
AAGTTAA	-0.442978	5.71378	17.1714	0.000173802	0.000257256
AAGTTAC	-1.88311	5.91403	271.242	2.4604e-19	4.73692e-18
AAGTTAG	-0.604128	5.83328	37.4409	3.31737e-07	6.48358e-07
AAGTTAT	0.485913	5.74835	19.6343	7.198e-05	0.00011046
AAGTTCA	-2.14447	6.04297	385.181	4.93452e-22	3.56285e-20
AAGTTCC	-0.552772	6.03008	35.5593	5.48171e-07	1.04384e-06
AAGTTCG	-0.290573	5.8254	11.5556	0.00155078	0.00211047
AAGTTCT	-3.02812	5.42846	228.193	4.78446e-18	6.34212e-17
AAGTTGA	0.239654	5.89437	6.25443	0.0166208	0.0204672
AAGTTGC	-0.481011	5.95095	24.4318	1.44536e-05	2.37544e-05
AAGTTGG	-0.586464	6.01613	50.3473	1.44365e-08	3.29793e-08
AAGTTGT	0.138857	5.86346	1.69411	0.200568	0.222425
AAGTTTA	-2.2313	5.27671	239.137	2.15508e-18	3.15539e-17
AAGTTTC	-0.722636	5.6133	60.3764	1.71483e-09	4.36491e-09
AAGTTTG	-0.320187	5.74199	5.85883	0.0201719	0.0246271
AAGTTTT	-3.00028	5.002	274.958	1.94229e-19	3.86665e-18
AATAAAA	-0.31627	6.17905	10.4361	0.0024856	0.00331873
AATAAAC	-0.432613	6.4454	23.9914	1.66552e-05	2.71845e-05
AATAAAG	-0.369555	6.13983	14.071	0.000562477	0.000796992
AATAAAT	-1.04551	5.76456	83.9879	2.4267e-11	7.67548e-11
AATAACA	-2.66503	5.93849	411.539	1.4909e-22	1.61023e-20
AATAACC	-1.82089	6.44807	258.514	5.6547e-19	9.74126e-18
AATAACG	-0.158853	6.41125	2.79327	0.102532	0.117245
AATAACT	-3.11701	5.91843	291.068	7.18876e-20	1.67065e-18
AATAAGA	-0.421764	6.43655	24.1503	1.58227e-05	2.58928e-05
AATAAGC	-0.401921	6.3456	29.6755	2.88432e-06	5.10498e-06
AATAAGG	1.11932	6.62111	179.847	2.52707e-16	2.04867e-15
AATAAGT	-1.13611	6.21034	76.1996	8.95299e-11	2.65351e-10
AATAATA	-2.89244	6.13047	343.577	3.83181e-21	1.60154e-19
AATAATC	-0.209229	6.18945	6.07392	0.0181496	0.0222794
AATAATG	-0.43238	6.07364	17.6096	0.000148106	0.000220718
AATAATT	-2.80057	5.21301	202.353	3.61067e-17	3.67664e-16
AATACAA	-0.785005	6.48071	72.8735	1.607e-10	4.63134e-10
AATACAC	-0.571999	6.47641	38.9682	2.22742e-07	4.43696e-07
AATACAG	-1.06932	6.59632	97.2234	3.16202e-12	1.1309e-11
AATACAT	-0.395929	6.63159	11.2226	0.0017819	0.00241278
AATACCA	-1.9053	6.70305	286.928	9.23744e-20	2.05354e-18
AATACCC	-1.04558	6.26477	96.6015	3.46394e-12	1.23296e-11
AATACCG	-0.715518	6.79251	50.5986	1.36462e-08	3.1248e-08
AATACCT	-2.87095	6.05049	473.531	1.15339e-23	2.82047e-21
AATACGA	-0.609583	6.46549	53.1855	7.71389e-09	1.82241e-08
AATACGC	-0.563857	6.47048	48.8239	2.03813e-08	4.57873e-08
AATACGG	1.37923	7.34292	124.611	8.22998e-14	3.6983e-13
AATACGT	-0.652682	6.61711	24.531	1.4001e-05	2.30336e-05
AATACTA	-2.653	6.31819	533.316	1.29079e-24	7.55299e-22
AATACTC	-1.15509	6.56331	187.279	1.30112e-16	1.13372e-15
AATACTG	0.694742	6.92019	46.3988	3.57466e-08	7.79441e-08
AATACTT	-2.88601	5.44096	375.997	7.62059e-22	4.79925e-20
AATAGAA	-0.189425	6.10168	4.68781	0.0364497	0.0434385
AATAGAC	0.42865	6.45613	22.0774	3.12377e-05	4.96506e-05
AATAGAG	-0.471313	6.33297	21.0847	4.36557e-05	6.82756e-05
AATAGAT	1.19911	6.47906	112.12	4.00038e-13	1.61514e-12
AATAGCA	-1.4314	6.44972	259.035	5.46144e-19	9.44356e-18
AATAGCC	-0.446132	6.44523	23.6141	1.88226e-05	3.05669e-05
AATAGCG	0.810859	6.85139	82.2	3.25004e-11	1.01233e-10
AATAGCT	-1.20949	6.3929	149.627	4.85207e-15	2.81659e-14
AATAGGA	0.484237	6.58765	29.0145	3.50826e-06	6.15871e-06
AATAGGC	0.271755	6.71545	10.6496	0.00226932	0.00304462
AATAGGG	-0.288657	6.38862	10.1696	0.00278659	0.003701
AATAGGT	1.24563	6.93469	128.675	5.05075e-14	2.362e-13
AATAGTA	-1.95061	6.0854	216.116	1.19945e-17	1.4189e-16
AATAGTC	-0.325636	6.44484	11.9988	0.00129129	0.00177072
AATAGTG	-0.737083	6.18796	91.0924	7.91814e-12	2.67321e-11
AATAGTT	-2.52806	5.58755	265.123	3.65473e-19	6.63848e-18
AATATAA	-0.43919	6.27984	29.9822	2.6356e-06	4.68399e-06
AATATAC	-0.943629	6.43387	111.415	4.39099e-13	1.7594e-12
AATATAG	-0.456111	6.36896	25.8173	9.31542e-06	1.56073e-05
AATATAT	-1.94824	5.80523	212.026	1.65363e-17	1.85823e-16
AATATCA	-0.575281	6.87103	30.1709	2.49391e-06	4.44472e-06
AATATCC	-0.0415705	6.73554	0.228208	0.635477	0.658674
AATATCG	-0.173501	6.40768	3.63888	0.0637022	0.0743427
AATATCT	-2.9737	6.13893	253.212	8.08213e-19	1.3255e-17
AATATGA	0.0254556	6.48662	0.0980283	0.755849	0.774134
AATATGC	-0.469136	6.57884	26.5465	7.42247e-06	1.25643e-05
AATATGG	0.1934	6.77011	5.46015	0.0245929	0.0297673
AATATGT	-1.548	6.1829	200.015	4.38139e-17	4.38101e-16
AATATTA	-2.50858	5.73729	257.594	6.01339e-19	1.02522e-17
AATATTC	-0.386064	6.36688	20.0855	6.15215e-05	9.49569e-05
AATATTG	-0.467991	6.30711	27.1728	6.11988e-06	1.04599e-05
AATATTT	-3.09651	5.47507	257.475	6.06172e-19	1.03131e-17
AATCAAA	-0.0737724	6.09169	0.478643	0.493067	0.519612
AATCAAC	-1.49872	6.14101	195.417	6.4461e-17	6.11185e-16
AATCAAG	-0.5257	5.90109	34.0334	8.31874e-07	1.558e-06
AATCAAT	0.135368	5.78118	1.32262	0.257008	0.281568
AATCACA	-2.57869	5.76004	396.649	2.90548e-22	2.40104e-20
AATCACC	-0.39785	6.37848	22.1093	3.09067e-05	4.91436e-05
AATCACG	0.00818251	6.18675	0.00584943	0.93942	0.944088
AATCACT	-3.08646	5.7254	378.247	6.84466e-22	4.50216e-20
AATCAGA	-0.37378	6.24039	21.8987	3.31636e-05	5.25792e-05
AATCAGC	-0.59053	6.01546	39.492	1.94661e-07	3.90132e-07
AATCAGG	1.11997	6.38045	209.447	2.03041e-17	2.22368e-16
AATCAGT	-1.29711	5.8663	68.0299	3.89039e-10	1.06839e-09
AATCATA	-2.3883	5.9774	477.546	9.87891e-24	2.529e-21
AATCATC	-0.363955	5.92524	13.452	0.000717958	0.00100823
AATCATG	-0.454601	5.79353	21.201	4.19639e-05	6.57552e-05
AATCATT	-2.44932	4.41141	140.214	1.3434e-14	7.0253e-14
AATCCAA	-0.349282	6.13305	18.2968	0.000115565	0.000173916
AATCCAC	-0.423177	6.05351	20.2814	5.74911e-05	8.89625e-05
AATCCAG	-0.487391	6.19773	41.8169	1.08221e-07	2.23282e-07
AATCCAT	-1.18302	6.11144	214.179	1.39551e-17	1.61355e-16
AATCCCA	-1.96375	6.13705	267.328	3.16611e-19	5.86155e-18
AATCCCC	-0.120268	5.88618	1.88027	0.17801	0.198605
AATCCCG	-0.0862346	6.35741	1.01543	0.319713	0.346303
AATCCCT	-2.48871	5.76013	211.116	1.7775e-17	1.98382e-16
AATCCGA	-0.304904	6.08426	11.4516	0.00161937	0.00219997
AATCCGC	-0.658163	6.02044	51.2335	1.18451e-08	2.73723e-08
AATCCGG	1.24573	6.78144	130.358	4.14033e-14	1.95886e-13
AATCCGT	-1.13198	6.17909	111.399	4.39985e-13	1.76252e-12
AATCCTA	-1.98827	5.9603	244.83	1.44087e-18	2.18787e-17
AATCCTC	-0.0472848	6.25434	0.262492	0.611254	0.635536
AATCCTG	0.407479	6.35536	19.2266	8.30476e-05	0.000126561
AATCCTT	-2.60499	5.39489	291.742	6.90363e-20	1.62513e-18
AATCGAA	-0.757264	5.86392	59.1013	2.22041e-09	5.56683e-09
AATCGAC	0.208423	6.13945	7.23707	0.0103968	0.013051
AATCGAG	-0.114321	6.17538	1.70789	0.198784	0.220521
AATCGAT	0.848316	6.10254	89.1698	1.0655e-11	3.53742e-11
AATCGCA	-1.35215	6.16783	190.776	9.59168e-17	8.61568e-16
AATCGCC	-0.242008	6.14391	7.17215	0.0107189	0.0134368
AATCGCG	0.981314	6.52029	130.894	3.88777e-14	1.84844e-13
AATCGCT	-1.76052	5.95329	134.069	2.68967e-14	1.32335e-13
AATCGGA	0.419543	6.33415	30.7279	2.12038e-06	3.8059e-06
AATCGGC	-0.220596	6.28247	8.15804	0.00679045	0.00868227
AATCGGG	-0.0829813	6.07002	0.948416	0.336024	0.363058
AATCGGT	0.842576	6.51509	84.0789	2.39115e-11	7.56743e-11
AATCGTA	-1.7045	5.82748	367.792	1.13283e-21	6.42225e-20
AATCGTC	-0.507301	6.06319	40.5303	1.49434e-07	3.03424e-07
AATCGTG	-0.74248	5.8735	53.6737	6.93935e-09	1.6487e-08
AATCGTT	-2.83536	5.29266	366.971	1.17922e-21	6.59399e-20
AATCTAA	-0.484913	5.91863	26.9464	6.56047e-06	1.11756e-05
AATCTAC	-1.5554	6.07687	215.898	1.22001e-17	1.4401e-16
AATCTAG	-0.63955	5.9914	50.7267	1.32607e-08	3.04119e-08
AATCTAT	-1.28843	5.58105	79.4813	5.11076e-11	1.55786e-10
AATCTCA	-1.58606	6.33544	301.958	3.77287e-20	1.02512e-18
AATCTCC	-0.152419	6.53827	1.94674	0.1707	0.190839
AATCTCG	-0.562289	5.90905	35.8713	5.03906e-07	9.64035e-07
AATCTCT	-2.17272	6.16871	401.613	2.3202e-22	2.04377e-20
AATCTGA	0.42758	6.30174	28.2034	4.47347e-06	7.76412e-06
AATCTGC	-0.35088	6.15478	12.5432	0.00103395	0.00143198
AATCTGG	0.45173	6.3771	23.7052	1.8273e-05	2.97127e-05
AATCTGT	-0.14663	6.12539	2.94796	0.0937846	0.107671
AATCTTA	-1.86861	5.46195	269.518	2.74834e-19	5.21771e-18
AATCTTC	-0.444351	5.89277	20.6243	5.10916e-05	7.94801e-05
AATCTTG	-1.82853	5.83575	203.861	3.19041e-17	3.30624e-16
AATCTTT	-2.86583	5.41203	302.793	3.59411e-20	9.83071e-19
AATGAAA	-0.0469133	5.98793	0.200506	0.656748	0.679517
AATGAAC	0.520398	6.24962	38.0023	2.86281e-07	5.63211e-07
AATGAAG	0.122785	5.79375	1.3198	0.257507	0.282037
AATGAAT	0.706912	5.91304	49.9441	1.5807e-08	3.59546e-08
AATGACA	0.0208631	6.02199	0.055142	0.815554	0.830198
AATGACC	0.626307	6.59687	42.282	9.64289e-08	1.9986e-07
AATGACG	-0.703716	6.04457	58.9427	2.29349e-09	5.74301e-09
AATGACT	-0.596382	6.13056	49.115	1.90724e-08	4.30297e-08
AATGAGA	-0.521933	6.05388	35.5177	5.54379e-07	1.05517e-06
AATGAGC	-0.183926	5.93499	4.24857	0.0458794	0.0542422
AATGAGG	0.798175	6.10877	97.3623	3.09843e-12	1.10961e-11
AATGAGT	-0.541173	5.87419	29.403	3.12606e-06	5.51317e-06
AATGATA	-0.920627	6.05715	98.7211	2.5429e-12	9.20116e-12
AATGATC	0.437882	5.90392	22.541	2.67719e-05	4.28559e-05
AATGATG	0.922919	5.97435	127.924	5.52243e-14	2.56388e-13
AATGATT	-2.14277	5.39917	188.105	1.21013e-16	1.06252e-15
AATGCAA	-0.313924	6.1777	13.3063	0.000760804	0.00106639
AATGCAC	-0.271261	6.10285	12.8371	0.000918135	0.00127806
AATGCAG	-0.228664	6.23446	5.54267	0.0235984	0.0286291
AATGCAT	-0.127525	6.24264	2.19844	0.146051	0.164427
AATGCCA	-1.08207	6.40469	117.282	2.0495e-13	8.6388e-13
AATGCCC	0.0440836	6.05693	0.250665	0.619374	0.643326
AATGCCG	-0.227077	6.4028	5.0934	0.0295962	0.0355606
AATGCCT	-1.48504	5.93146	253.625	7.85848e-19	1.294e-17
AATGCGA	0.71002	6.26187	60.238	1.76332e-09	4.48259e-09
AATGCGC	0.548778	6.1401	42.9606	8.1591e-08	1.70487e-07
AATGCGG	-0.283629	6.38433	10.0576	0.00292451	0.00387569
AATGCGT	0.121365	6.31418	1.60047	0.213217	0.235751
AATGCTA	-0.524529	6.26226	36.8009	3.92961e-07	7.61295e-07
AATGCTC	-0.374319	6.32994	18.429	0.000110221	0.000166209
AATGCTG	1.72654	6.73991	195.238	6.54451e-17	6.19084e-16
AATGCTT	-1.53706	5.77912	153.398	3.27307e-15	1.98255e-14
AATGGAA	1.25922	6.24284	112.984	3.57107e-13	1.45182e-12
AATGGAC	1.11602	6.55405	147.348	6.1794e-15	3.50953e-14
AATGGAG	-0.231157	6.0375	5.04419	0.0303476	0.0364127
AATGGAT	1.60379	6.45157	167.675	7.88371e-16	5.63801e-15
AATGGCA	-0.1853	6.39734	4.84393	0.0336263	0.0401906
AATGGCC	0.556672	6.47224	44.5598	5.53411e-08	1.18076e-07
AATGGCG	1.02631	6.50511	130.65	4.00049e-14	1.89763e-13
AATGGCT	0.587674	6.39805	57.1222	3.33869e-09	8.21461e-09
AATGGGA	0.703246	6.3746	79.4657	5.12422e-11	1.56109e-10
AATGGGC	0.178978	6.38158	4.99426	0.0311311	0.0373145
AATGGGG	0.374973	6.24935	20.9963	4.49898e-05	7.02548e-05
AATGGGT	1.67337	6.71068	227.661	4.97761e-18	6.58217e-17
AATGGTA	0.704525	6.23289	63.3934	9.4285e-10	2.46925e-09
AATGGTC	0.665661	6.41542	52.2258	9.51356e-09	2.22449e-08
AATGGTG	-0.183472	5.94975	3.80979	0.0580375	0.0679864
AATGGTT	1.77928	6.63903	255.642	6.85626e-19	1.14596e-17
AATGTAA	-0.373818	6.03551	13.6395	0.000666552	0.000938776
AATGTAC	-0.425414	6.20855	19.3656	7.90872e-05	0.000120818
AATGTAG	-0.090497	6.05799	0.898734	0.34886	0.376233
AATGTAT	0.490742	6.04148	29.3402	3.18475e-06	5.61184e-06
AATGTCA	-1.52819	6.43583	320.871	1.29144e-20	4.33584e-19
AATGTCC	1.1977	7.02671	149.625	4.85306e-15	2.81659e-14
AATGTCG	0.421551	6.02819	20.0697	6.18583e-05	9.54679e-05
AATGTCT	-2.29439	6.05602	284.762	1.05452e-19	2.27913e-18
AATGTGA	-0.639087	6.09192	51.1551	1.20532e-08	2.78219e-08
AATGTGC	-0.720284	6.15771	68.5015	3.56323e-10	9.83323e-10
AATGTGG	-0.293789	6.24988	10.166	0.00279094	0.00370618
AATGTGT	-0.736998	5.98169	51.4075	1.13963e-08	2.64022e-08
AATGTTA	-1.32964	5.57036	138.138	1.69382e-14	8.69136e-14
AATGTTC	-1.8672	5.94475	302.989	3.5533e-20	9.77484e-19
AATGTTG	0.275165	6.05524	10.0059	0.00299051	0.00395931
AATGTTT	-2.17487	5.68533	209.698	1.98999e-17	2.18525e-16
AATTAAA	-0.734023	5.96995	46.7538	3.28906e-08	7.20042e-08
AATTAAC	-1.89639	6.09989	342.211	4.11398e-21	1.69811e-19
AATTAAG	-0.0883762	5.99522	0.728737	0.398418	0.426005
AATTAAT	-2.57206	5.01221	203.234	3.35865e-17	3.46524e-16
AATTACA	-2.99544	5.55901	316.931	1.60699e-20	5.11242e-19
AATTACC	-2.51283	6.15309	264.165	3.89106e-19	7.01332e-18
AATTACG	0.0324843	6.30045	0.123616	0.727006	0.746694
AATTACT	-3.66855	4.90085	237.174	2.48063e-18	3.56828e-17
AATTAGA	-0.610285	6.24459	35.0414	6.30898e-07	1.19526e-06
AATTAGC	-0.720326	6.08628	55.2244	4.97706e-09	1.20201e-08
AATTAGG	1.26157	6.51295	213.294	1.49612e-17	1.70581e-16
AATTAGT	-2.27774	5.44485	305.859	3.00992e-20	8.57645e-19
AATTATA	-2.85234	5.73611	282.255	1.23055e-19	2.60146e-18
AATTATC	-0.218983	5.95719	2.90204	0.0962899	0.110392
AATTATG	-0.594122	5.90281	57.2504	3.25083e-09	8.01047e-09
AATTATT	-3.93095	4.02054	306.386	2.92012e-20	8.36421e-19
AATTCAA	-0.449339	6.32568	17.6896	0.000143865	0.000214533
AATTCAC	-0.461453	6.1808	20.4608	5.40441e-05	8.38582e-05
AATTCAG	-0.552292	6.399	32.8443	1.15873e-06	2.13719e-06
AATTCAT	-1.39589	5.96308	147.583	6.02656e-15	3.43082e-14
AATTCCA	-2.61384	6.23587	268.797	2.87919e-19	5.42214e-18
AATTCCC	-0.46635	5.86137	14.4046	0.000493823	0.00070312
AATTCCG	0.153764	6.64877	2.12951	0.15236	0.171164
AATTCCT	-3.05986	5.51127	415.117	1.27418e-22	1.45987e-20
AATTCGA	-0.817894	6.18009	66.9309	4.78152e-10	1.29832e-09
AATTCGC	-0.691697	6.15503	68.7731	3.38804e-10	9.37505e-10
AATTCGG	1.35065	7.10733	135.327	2.32873e-14	1.16217e-13
AATTCGT	-1.41801	5.97478	159.081	1.83453e-15	1.18755e-14
AATTCTA	-2.69742	5.95737	229.933	4.2055e-18	5.69446e-17
AATTCTC	-0.498592	5.99188	24.2861	1.51459e-05	2.48225e-05
AATTCTG	0.48208	6.55313	36.2477	4.55467e-07	8.75044e-07
AATTCTT	-2.84118	4.93202	196.927	5.67382e-17	5.48759e-16
AATTGAA	-0.727311	5.78382	46.6241	3.39052e-08	7.41561e-08
AATTGAC	-0.260169	6.20194	9.05348	0.00453903	0.00589703
AATTGAG	0.909255	6.31317	81.7531	3.49864e-11	1.08564e-10
AATTGAT	0.73585	5.82154	41.3178	1.22574e-07	2.51628e-07
AATTGCA	0.0214387	6.43473	0.0577734	0.811288	0.826318
AATTGCC	-0.109831	6.27268	1.74321	0.194299	0.215809
AATTGCG	1.49634	6.79918	108.764	6.25642e-13	2.44935e-12
AATTGCT	-1.1897	5.84246	98.4437	2.64716e-12	9.55943e-12
AATTGGA	-0.378299	6.18482	10.855	0.00208006	0.00280008
AATTGGC	-0.808195	6.37096	78.3981	6.13898e-11	1.85266e-10
AATTGGG	-0.296704	6.15743	10.5507	0.0023669	0.00316954
AATTGGT	0.231415	6.10041	4.93961	0.0320141	0.038342
AATTGTA	-1.81983	5.65626	158.628	1.91998e-15	1.23895e-14
AATTGTC	-0.675429	6.20405	44.9691	5.01686e-08	1.07516e-07
AATTGTG	1.10228	6.32429	109.051	6.01968e-13	2.36174e-12
AATTGTT	-3.28363	4.67237	188.41	1.17829e-16	1.03679e-15
AATTTAA	-0.695938	5.98726	33.3844	9.9611e-07	1.85163e-06
AATTTAC	-2.404	6.16404	294.911	5.71245e-20	1.40319e-18
AATTTAG	-0.505508	6.16226	25.6124	9.93417e-06	1.6588e-05
AATTTAT	-1.60539	5.36416	154.563	2.9028e-15	1.78192e-14
AATTTCA	-2.60689	6.13671	239.434	2.10987e-18	3.10028e-17
AATTTCC	-1.18407	5.96992	69.6682	2.87196e-10	8.01468e-10
AATTTCG	-0.00646008	6.16937	0.00461749	0.946165	0.950633
AATTTCT	-3.13765	5.60878	411.494	1.49386e-22	1.61023e-20
AATTTGA	-0.59581	6.17049	33.7603	8.9722e-07	1.67656e-06
AATTTGC	-0.115537	6.36894	1.88106	0.177921	0.19852
AATTTGG	-0.200346	6.49521	6.19006	0.0171495	0.0210975
AATTTGT	-1.39677	5.66738	141.716	1.13786e-14	6.02933e-14
AATTTTA	-2.76764	5.40388	319.753	1.37373e-20	4.58395e-19
AATTTTC	-0.953648	5.889	42.133	1.00053e-07	2.07057e-07
AATTTTG	-0.507852	6.05165	25.8431	9.24046e-06	1.54865e-05
AATTTTT	-3.04538	4.95586	220.096	8.81798e-18	1.08627e-16
ACAAAAA	0.0770511	6.02562	0.461463	0.500885	0.527444
ACAAAAC	-0.374916	6.26912	12.5302	0.00103944	0.00143884
ACAAAAG	0.296001	5.9875	10.9705	0.00198105	0.00267184
ACAAAAT	-0.703115	5.65174	41.1326	1.28398e-07	2.62829e-07
ACAAACA	-2.01027	5.85578	403.03	2.17695e-22	1.99258e-20
ACAAACC	-0.755352	6.43347	71.4894	2.06059e-10	5.85819e-10
ACAAACG	0.826309	6.38964	82.4086	3.14041e-11	9.79862e-11
ACAAACT	-3.205	6.01665	598.591	1.51302e-25	2.25357e-22
ACAAAGA	-0.0369211	6.17976	0.184909	0.669514	0.691896
ACAAAGC	-0.226431	6.07271	7.69543	0.00839747	0.0106382
ACAAAGG	-0.271411	6.13518	11.68	0.0014728	0.00200902
ACAAAGT	-0.458392	6.06464	22.8922	2.38391e-05	3.83598e-05
ACAAATA	-1.43707	5.9606	141.525	1.16199e-14	6.14725e-14
ACAAATC	-0.0153437	5.9396	0.0285491	0.866683	0.877882
ACAAATG	-0.336622	5.7933	9.27801	0.00410968	0.00537031
ACAAATT	-2.47044	5.43969	258.221	5.76637e-19	9.90317e-18
ACAACAA	-0.540954	6.25345	26.5597	7.39203e-06	1.25205e-05
ACAACAC	-0.516099	6.17095	41.9867	1.03748e-07	2.14406e-07
ACAACAG	-0.358241	6.38746	15.6662	0.000304437	0.000441406
ACAACAT	0.521774	6.52322	40.7064	1.42932e-07	2.90905e-07
ACAACCA	-1.83087	6.37254	363.75	1.38128e-21	7.41173e-20
ACAACCC	-0.575581	6.11061	30.6227	2.18612e-06	3.9179e-06
ACAACCG	0.0794834	6.67425	0.853471	0.361157	0.388701
ACAACCT	-2.08438	5.957	268.351	2.96329e-19	5.54356e-18
ACAACGA	-0.391938	6.1554	20.0083	6.31901e-05	9.74498e-05
ACAACGC	-0.327278	6.1684	16.4728	0.000224959	0.000329839
ACAACGG	-0.288191	6.51811	9.87466	0.00316547	0.00418149
ACAACGT	-0.464094	6.36728	29.6948	2.86796e-06	5.08095e-06
ACAACTA	-1.81848	6.10828	259.517	5.28894e-19	9.19894e-18
ACAACTC	-0.677375	6.27287	67.7909	4.0681e-10	1.11514e-09
ACAACTG	-0.0282668	6.35483	0.1234	0.727234	0.746835
ACAACTT	-2.55621	5.56969	404.713	2.01873e-22	1.92296e-20
ACAAGAA	0.0150137	5.91715	0.0247494	0.875791	0.886231
ACAAGAC	0.349489	6.13499	18.5983	0.000103757	0.00015688
ACAAGAG	0.206667	6.14826	6.69246	0.0134574	0.0167124
ACAAGAT	-0.00214563	5.88607	0.000627606	0.980139	0.981637
ACAAGCA	-1.07062	6.28582	146.764	6.57745e-15	3.71988e-14
ACAAGCC	-0.454234	6.25845	30.0982	2.54751e-06	4.53481e-06
ACAAGCG	0.93609	6.60333	79.9922	4.69026e-11	1.4369e-10
ACAAGCT	0.141082	6.35467	2.76504	0.104226	0.119082
ACAAGGA	0.274143	6.32356	10.1475	0.00281325	0.00373308
ACAAGGC	-0.126018	6.37246	1.983	0.166863	0.186741
ACAAGGG	-0.327461	6.22478	15.2323	0.000359005	0.00051723
ACAAGGT	0.12823	6.33858	2.57691	0.116365	0.132296
ACAAGTA	-1.33519	5.8972	165.361	9.86181e-16	6.84118e-15
ACAAGTC	-0.528716	6.09132	34.9829	6.41042e-07	1.21378e-06
ACAAGTG	-0.222574	5.94321	5.72789	0.021521	0.0261903
ACAAGTT	-2.36125	5.5672	277.551	1.6495e-19	3.38241e-18
ACAATAA	-0.259398	6.01925	7.22575	0.0104522	0.0131165
ACAATAC	-0.877875	6.27365	104.361	1.14297e-12	4.33181e-12
ACAATAG	0.149737	6.16162	3.18554	0.0819403	0.0945496
ACAATAT	-1.0886	5.82358	135.225	2.35597e-14	1.17362e-13
ACAATCA	-1.06607	6.43543	99.4227	2.29802e-12	8.36684e-12
ACAATCC	-0.226723	6.47286	6.48868	0.0148402	0.0183627
ACAATCG	0.870079	6.28933	82.8817	2.90596e-11	9.10872e-11
ACAATCT	-2.24037	6.20061	331.929	7.08028e-21	2.64848e-19
ACAATGA	-0.134221	6.11668	2.14447	0.150964	0.169736
ACAATGC	-0.236991	6.32531	9.09152	0.00446305	0.00580522
ACAATGG	-0.57016	6.39243	41.7753	1.09346e-07	2.25548e-07
ACAATGT	-0.68897	6.12895	62.1175	1.21154e-09	3.13386e-09
ACAATTA	-1.70566	5.60162	292.752	6.49781e-20	1.54067e-18
ACAATTC	-0.506822	6.05971	29.708	2.85688e-06	5.06186e-06
ACAATTG	-0.363609	5.985	19.3656	7.90875e-05	0.000120818
ACAATTT	-2.91515	5.79095	382.331	5.64124e-22	3.91636e-20
ACACAAA	-0.083854	5.79682	0.855977	0.36046	0.388002
ACACAAC	-1.77937	5.8238	276.154	1.80098e-19	3.62942e-18
ACACAAG	0.312648	5.67381	9.30154	0.00406725	0.00531826
ACACAAT	-1.37076	5.3391	141.936	1.1106e-14	5.90397e-14
ACACACA	-1.45371	5.59544	203.545	3.274e-17	3.38644e-16
ACACACC	-0.46665	6.13317	27.5053	5.52819e-06	9.49113e-06
ACACACG	0.792426	6.08494	60.9784	1.51967e-09	3.88792e-09
ACACACT	-2.67515	5.60163	397.564	2.78693e-22	2.35366e-20
ACACAGA	-0.195963	5.92832	4.24702	0.0459171	0.0542789
ACACAGC	-0.45444	5.77186	22.6419	2.58923e-05	4.1529e-05
ACACAGG	-0.218218	5.77516	6.15648	0.0174324	0.0214328
ACACAGT	-0.719041	5.78213	47.2581	2.92395e-08	6.43551e-08
ACACATA	-1.04536	5.83946	156.882	2.29044e-15	1.44961e-14
ACACATC	-0.350714	5.5964	11.863	0.00136555	0.00186817
ACACATG	-0.228963	5.56662	5.19677	0.0280829	0.033799
ACACATT	-1.79687	5.26322	238.374	2.27586e-18	3.30565e-17
ACACCAA	-0.310513	5.93702	12.298	0.00114243	0.0015741
ACACCAC	-0.362489	5.80767	14.4846	0.000478718	0.0006828
ACACCAG	-0.0611966	6.0272	0.654557	0.423314	0.450713
ACACCAT	-0.777404	5.92291	92.5004	6.38882e-12	2.18664e-11
ACACCCA	-0.89386	6.06526	80.1876	4.53919e-11	1.39322e-10
ACACCCC	-0.0347249	5.8337	0.166863	0.685112	0.706577
ACACCCG	-0.277902	6.22985	8.52326	0.00575422	0.00741231
ACACCCT	-1.80912	5.68424	291.358	7.06455e-20	1.64645e-18
ACACCGA	-0.139672	5.87292	2.45492	0.125099	0.141813
ACACCGC	-0.565717	5.80974	39.6584	1.86538e-07	3.74586e-07
ACACCGG	-0.0251986	6.34953	0.0964589	0.757747	0.775981
ACACCGT	-0.649047	5.95914	46.8764	3.19609e-08	7.0072e-08
ACACCTA	-1.04219	5.80791	122.96	1.00711e-13	4.45477e-13
ACACCTC	0.217765	6.05822	8.22271	0.00659335	0.00843883
ACACCTG	-0.365449	5.852	13.9346	0.00059337	0.000838807
ACACCTT	-2.1496	5.27684	221.782	7.75194e-18	9.69525e-17
ACACGAA	-0.41185	5.67172	22.5106	2.70435e-05	4.32654e-05
ACACGAC	-0.242558	5.84327	5.9918	0.0188947	0.0231437
ACACGAG	1.16222	6.16386	194.649	6.88046e-17	6.44536e-16
ACACGAT	-0.836089	5.50818	64.5364	7.55176e-10	2.00402e-09
ACACGCA	-0.938159	6.00385	104.722	1.08714e-12	4.1288e-12
ACACGCC	-0.642332	5.9242	46.773	3.27434e-08	7.16916e-08
ACACGCG	1.78339	6.71964	133.423	2.89734e-14	1.41532e-13
ACACGCT	-2.00309	5.8318	286.035	9.75432e-20	2.13399e-18
ACACGGA	-0.0315021	6.04541	0.144879	0.705508	0.726344
ACACGGC	-0.372605	6.03514	14.5864	0.000460196	0.000657297
ACACGGG	-0.0655988	5.94618	0.484986	0.490233	0.516758
ACACGGT	-0.690806	5.92873	47.5832	2.71135e-08	5.99256e-08
ACACGTA	-1.03406	5.6693	104.117	1.18249e-12	4.47436e-12
ACACGTC	-0.505796	5.76209	26.8102	6.84151e-06	1.16374e-05
ACACGTG	-0.0401285	5.67756	0.115131	0.736166	0.755392
ACACGTT	-2.31809	5.23696	288.647	8.32094e-20	1.88562e-18
ACACTAA	-0.601928	5.69073	44.1296	6.13859e-08	1.30278e-07
ACACTAC	-2.02936	5.80264	367.575	1.14489e-21	6.45661e-20
ACACTAG	0.143125	5.78041	2.51307	0.120845	0.137133
ACACTAT	-1.40828	5.33672	124.77	8.07277e-14	3.63744e-13
ACACTCA	-1.55141	6.09837	368.787	1.07921e-21	6.21082e-20
ACACTCC	0.475971	6.30381	31.6104	1.6443e-06	2.98605e-06
ACACTCG	0.661268	5.89319	39.1589	2.12054e-07	4.23694e-07
ACACTCT	-2.52586	5.83628	469.903	1.32807e-23	3.15348e-21
ACACTGA	-0.206951	5.84076	4.70753	0.0360792	0.0430126
ACACTGC	-0.394688	5.92216	15.3702	0.000340618	0.00049195
ACACTGG	-0.554101	5.9949	39.7472	1.82352e-07	3.66898e-07
ACACTGT	-0.759265	5.73483	57.0939	3.35844e-09	8.25825e-09
ACACTTA	-1.51848	5.33369	157.088	2.24313e-15	1.4227e-14
ACACTTC	-0.494724	5.65216	19.9973	6.34314e-05	9.77849e-05
ACACTTG	-0.953695	5.57528	75.5883	9.95627e-11	2.93599e-10
ACACTTT	-2.75912	5.37123	474.516	1.11027e-23	2.75616e-21
ACAGAAA	0.0440312	5.68897	0.185251	0.669228	0.691644
ACAGAAC	-0.314718	5.87137	10.5443	0.00237341	0.00317721
ACAGAAG	0.336978	5.60677	9.57668	0.00360433	0.00473753
ACAGAAT	-0.483411	5.38995	16.9262	0.00019019	0.000280728
ACAGACA	-1.08304	5.66939	114.297	3.00889e-13	1.23801e-12
ACAGACC	0.432044	6.24238	22.2492	2.9498e-05	4.69948e-05
ACAGACG	0.316203	5.92128	9.52556	0.00368589	0.00484202
ACAGACT	-1.92096	5.69149	225.269	5.95379e-18	7.72343e-17
ACAGAGA	0.478234	5.96704	37.1936	3.5411e-07	6.89533e-07
ACAGAGC	-0.51312	5.60616	22.1374	3.06185e-05	4.86901e-05
ACAGAGG	-0.403857	5.65465	16.5956	0.000214927	0.000315874
ACAGAGT	-0.79192	5.59258	63.7428	8.80763e-10	2.31777e-09
ACAGATA	-1.2463	5.70867	150.011	4.65965e-15	2.71682e-14
ACAGATC	-0.0750395	5.48426	0.68457	0.412966	0.440354
ACAGATG	-0.00444394	5.41196	0.00197615	0.964766	0.967541
ACAGATT	-2.42252	5.11015	255.266	7.03229e-19	1.16972e-17
ACAGCAA	-0.465451	5.98908	25.4571	1.04323e-05	1.73701e-05
ACAGCAC	-0.804782	5.7999	65.1278	6.73901e-10	1.79941e-09
ACAGCAG	0.0785966	6.09478	0.656317	0.422696	0.450143
ACAGCAT	-0.664945	5.92224	56.0333	4.19406e-09	1.01876e-08
ACAGCCA	-1.25045	6.12977	251.755	8.92608e-19	1.44349e-17
ACAGCCC	-0.081961	5.81165	0.816298	0.371718	0.399307
ACAGCCG	0.683661	6.34918	45.6405	4.27552e-08	9.24387e-08
ACAGCCT	-2.15764	5.66848	324.656	1.04914e-20	3.72058e-19
ACAGCGA	0.838945	6.19086	62.1146	1.21224e-09	3.13469e-09
ACAGCGC	0.560437	6.07099	28.7924	3.74855e-06	6.55806e-06
ACAGCGG	-0.497702	6.19923	28.933	3.59445e-06	6.30125e-06
ACAGCGT	0.510117	6.25222	21.5975	3.66973e-05	5.78792e-05
ACAGCTA	-1.37119	5.96655	205.48	2.79568e-17	2.92493e-16
ACAGCTC	-0.452906	6.04475	21.5204	3.76636e-05	5.93574e-05
ACAGCTG	1.07698	6.22406	168.727	7.12668e-16	5.12795e-15
ACAGCTT	-2.19495	5.41957	273.09	2.18673e-19	4.28045e-18
ACAGGAA	0.774502	5.86028	64.8676	7.08462e-10	1.88647e-09
ACAGGAC	1.35922	6.25843	216.923	1.12647e-17	1.34815e-16
ACAGGAG	0.10934	5.77839	0.82887	0.368098	0.395703
ACAGGAT	1.64065	6.21062	235.211	2.85825e-18	4.05802e-17
ACAGGCA	-0.625309	6.15765	56.9587	3.45445e-09	8.47594e-09
ACAGGCC	-0.158218	6.055	3.4695	0.0699265	0.0812594
ACAGGCG	1.77127	6.72244	169.852	6.40115e-16	4.65084e-15
ACAGGCT	-0.895135	5.96241	53.2431	7.61799e-09	1.80106e-08
ACAGGGA	0.41476	6.14403	23.1632	2.18082e-05	3.52338e-05
ACAGGGC	-0.253881	6.16969	8.49503	0.00582797	0.00750023
ACAGGGG	0.913842	6.17531	87.9018	1.29913e-11	4.26467e-11
ACAGGGT	1.13756	6.28386	144.773	8.14987e-15	4.49285e-14
ACAGGTA	-0.383023	5.83004	20.5672	5.21029e-05	8.0938e-05
ACAGGTC	-0.0383507	5.94256	0.163335	0.688275	0.709583
ACAGGTG	-0.178691	5.6842	3.84875	0.0568257	0.0666307
ACAGGTT	-0.258951	5.55413	5.84635	0.0202964	0.0247737
ACAGTAA	-0.266949	5.7202	9.08007	0.00448578	0.00583293
ACAGTAC	-0.7727	5.94177	93.502	5.49199e-12	1.90114e-11
ACAGTAG	-0.00652695	5.81266	0.00222136	0.962645	0.965592
ACAGTAT	-1.00598	5.52653	101.454	1.71895e-12	6.35165e-12
ACAGTCA	-1.51654	6.14779	166.682	8.67606e-16	6.12974e-15
ACAGTCC	-0.131628	6.13618	2.10269	0.1549	0.173899
ACAGTCG	0.954259	5.94424	92.2418	6.64452e-12	2.26611e-11
ACAGTCT	-2.11317	5.88222	315.393	1.75128e-20	5.50727e-19
ACAGTGA	-0.734861	5.76268	72.4776	1.72489e-10	4.95019e-10
ACAGTGC	-0.264407	5.99387	8.06055	0.0070995	0.00906117
ACAGTGG	-0.545275	5.94241	31.5638	1.66638e-06	3.02548e-06
ACAGTGT	-0.955218	5.73011	99.2598	2.35258e-12	8.55408e-12
ACAGTTA	-1.28133	5.39218	129.281	4.70062e-14	2.20673e-13
ACAGTTC	-0.637981	5.67805	49.2287	1.85856e-08	4.19778e-08
ACAGTTG	-0.3803	5.61556	18.1966	0.000119797	0.00018002
ACAGTTT	-0.883664	5.67297	74.2678	1.25489e-10	3.65837e-10
ACATAAA	-0.144943	5.83225	2.65855	0.110909	0.126355
ACATAAC	-1.41398	5.92158	107.724	7.20151e-13	2.79464e-12
ACATAAG	0.836398	5.92622	63.0383	1.01067e-09	2.63592e-09
ACATAAT	-1.70416	5.16995	174.089	4.29367e-16	3.29497e-15
ACATACA	-1.89038	5.68596	318.852	1.44409e-20	4.71313e-19
ACATACC	-0.810544	6.14025	59.3932	2.09224e-09	5.26644e-09
ACATACG	0.802736	6.23085	74.9033	1.12225e-10	3.28866e-10
ACATACT	-2.96723	5.34594	307.149	2.79493e-20	8.09048e-19
ACATAGA	-0.336517	5.97764	14.8349	0.000418097	0.000599204
ACATAGC	-0.584115	5.81522	34.8166	6.70806e-07	1.26809e-06
ACATAGG	-0.382056	5.88249	27.5476	5.45734e-06	9.3744e-06
ACATAGT	-1.28237	5.51632	102.382	1.50771e-12	5.60906e-12
ACATATA	-1.39426	5.8474	133.019	3.03565e-14	1.4776e-13
ACATATC	-0.0618721	5.80789	0.464091	0.499675	0.526204
ACATATG	-0.311791	5.62057	7.94138	0.00749784	0.00954949
ACATATT	-3.27073	4.56545	197.305	5.49614e-17	5.34097e-16
ACATCAA	-0.284871	6.14902	10.5003	0.00241837	0.00323449
ACATCAC	-0.962681	5.95113	145.63	7.42958e-15	4.14599e-14
ACATCAG	0.414376	6.27884	20.5798	5.18775e-05	8.06414e-05
ACATCAT	-0.834755	6.03935	79.6748	4.94707e-11	1.51077e-10
ACATCCA	-0.9606	6.3108	92.3631	6.52323e-12	2.22752e-11
ACATCCC	0.155488	5.93678	3.17056	0.0826354	0.0953182
ACATCCG	0.539981	6.51704	43.3432	7.43021e-08	1.55953e-07
ACATCCT	-2.13281	5.7042	287.521	8.90968e-20	1.98878e-18
ACATCGA	-0.498854	5.9548	26.7784	6.90888e-06	1.17471e-05
ACATCGC	-0.678821	5.98438	41.9414	1.04923e-07	2.16724e-07
ACATCGG	-0.146184	6.412	2.31313	0.136216	0.153873
ACATCGT	-1.04121	6.07559	137.071	1.91011e-14	9.69195e-14
ACATCTA	-1.35329	6.02116	185.679	1.49818e-16	1.28111e-15
ACATCTC	-0.478447	6.15962	23.844	1.74688e-05	2.84558e-05
ACATCTG	-0.497845	6.11656	34.1512	8.05256e-07	1.51022e-06
ACATCTT	-2.65856	5.19108	250.999	9.39994e-19	1.50399e-17
ACATGAA	-0.197926	5.76744	4.08146	0.0501437	0.0590494
ACATGAC	-0.0318876	5.94784	0.161934	0.689542	0.710711
ACATGAG	1.06986	6.11855	82.6356	3.02554e-11	9.45724e-11
ACATGAT	-0.433785	5.55818	11.5817	0.00153409	0.00208845
ACATGCA	-0.667359	6.1428	58.5806	2.46992e-09	6.1622e-09
ACATGCC	-0.516841	6.02837	35.8762	5.03252e-07	9.62895e-07
ACATGCG	1.79107	6.84509	123.756	9.13492e-14	4.06703e-13
ACATGCT	-1.42102	5.85889	212.824	1.55265e-17	1.75681e-16
ACATGGA	-0.407359	6.00464	22.8386	2.42639e-05	3.90089e-05
ACATGGC	-0.555505	6.11149	32.0204	1.46273e-06	2.66994e-06
ACATGGG	0.122658	6.01276	1.52313	0.224408	0.247489
ACATGGT	-0.555839	5.91822	28.0448	4.69292e-06	8.12949e-06
ACATGTA	-1.08822	5.76298	151.557	3.96284e-15	2.35927e-14
ACATGTC	-0.426183	5.99793	27.6139	5.34828e-06	9.19284e-06
ACATGTG	0.862751	6.01661	90.9805	8.05518e-12	2.71724e-11
ACATGTT	-2.91927	5.0097	218.781	9.75666e-18	1.18585e-16
ACATTAA	-0.331948	5.87504	13.2863	0.000766892	0.00107437
ACATTAC	-1.69542	6.03509	247.35	1.20884e-18	1.87909e-17
ACATTAG	0.250428	6.05616	4.1237	0.0490261	0.0578165
ACATTAT	-1.2204	5.50441	117.14	2.08688e-13	8.78282e-13
ACATTCA	-1.32672	6.32473	159.147	1.82231e-15	1.18104e-14
ACATTCC	0.562891	6.48094	51.0154	1.24338e-08	2.8652e-08
ACATTCG	1.30078	6.30195	96.9172	3.30706e-12	1.17994e-11
ACATTCT	-2.53919	5.89948	484.928	7.45372e-24	2.17402e-21
ACATTGA	-0.577233	5.95912	44.4496	5.68273e-08	1.20995e-07
ACATTGC	1.05621	6.40294	79.6594	4.9599e-11	1.51384e-10
ACATTGG	-0.0332669	6.21996	0.180164	0.673525	0.695515
ACATTGT	-0.879166	5.88936	102.767	1.42814e-12	5.33242e-12
ACATTTA	-1.66139	5.56554	236.276	2.6465e-18	3.78362e-17
ACATTTC	-0.180443	5.93724	4.52489	0.0396741	0.0471166
ACATTTG	-0.577016	5.81677	49.0945	1.91615e-08	4.3213e-08
ACATTTT	-2.77213	5.35322	366.308	1.21812e-21	6.74628e-20
ACCAAAA	0.0451516	5.54647	0.241962	0.625504	0.649157
ACCAAAC	-0.381541	5.75586	20.3305	5.6524e-05	8.75237e-05
ACCAAAG	0.524527	5.5883	24.555	1.38941e-05	2.28624e-05
ACCAAAT	-0.712111	5.20593	33.4265	9.84473e-07	1.83083e-06
ACCAACA	-2.39018	5.37809	334.989	6.01444e-21	2.3539e-19
ACCAACC	-1.5013	5.90977	190.326	9.97301e-17	8.91423e-16
ACCAACG	0.557699	5.85491	36.036	4.82079e-07	9.24112e-07
ACCAACT	-2.7291	5.54821	408.349	1.71678e-22	1.72712e-20
ACCAAGA	-0.0999292	5.7507	0.876351	0.354867	0.382308
ACCAAGC	0.0642271	5.68591	0.494585	0.485996	0.512424
ACCAAGG	0.0678323	5.72434	0.609604	0.439571	0.466718
ACCAAGT	-0.443196	5.6111	21.0747	4.38039e-05	6.84943e-05
ACCAATA	-1.37375	5.50504	127.862	5.56357e-14	2.58079e-13
ACCAATC	0.0340679	5.40678	0.143782	0.706572	0.727394
ACCAATG	-0.353327	5.31188	9.00368	0.00464056	0.00602369
ACCAATT	-2.14636	4.9603	164.023	1.12383e-15	7.65288e-15
ACCACAA	-0.30699	5.84172	13.8265	0.000619143	0.000873959
ACCACAC	-0.394194	5.82446	19.2769	8.15918e-05	0.000124481
ACCACAG	0.305379	6.07306	9.1751	0.00430084	0.00560536
ACCACAT	-0.0102785	6.03482	0.0153435	0.902045	0.910155
ACCACCA	-1.37075	6.0021	200.787	4.10946e-17	4.14335e-16
ACCACCC	-0.530961	5.69583	23.6662	1.8506e-05	3.00767e-05
ACCACCG	0.426662	6.37861	20.9338	4.59581e-05	7.17395e-05
ACCACCT	-1.7907	5.61549	206.757	2.5207e-17	2.66618e-16
ACCACGA	-0.402894	5.77454	18.8865	9.3654e-05	0.000141958
ACCACGC	-0.214298	5.79487	4.51075	0.0399683	0.0474557
ACCACGG	0.167614	6.12967	2.87782	0.0976417	0.111903
ACCACGT	-0.360364	5.95751	13.6447	0.000665201	0.000937034
ACCACTA	-1.44967	5.73292	174.146	4.27084e-16	3.27898e-15
ACCACTC	-0.439081	5.89349	29.8926	2.70589e-06	4.80265e-06
ACCACTG	-0.0894127	5.8364	0.968048	0.33113	0.358006
ACCACTT	-2.88049	5.20608	439.096	4.58757e-23	7.59219e-21
ACCAGAA	-0.0882554	5.55707	0.792266	0.378782	0.406468
ACCAGAC	0.254653	5.80229	7.03957	0.0114104	0.0142556
ACCAGAG	0.575179	5.85176	36.257	4.54332e-07	8.72966e-07
ACCAGAT	0.468215	5.59689	18.0637	0.000125663	0.000188489
ACCAGCA	-0.732847	5.93938	73.9557	1.32595e-10	3.85732e-10
ACCAGCC	-0.522203	5.89754	29.9557	2.6562e-06	4.71905e-06
ACCAGCG	1.77662	6.67685	173.614	4.48832e-16	3.42519e-15
ACCAGCT	-1.08005	5.85395	114.309	3.00431e-13	1.23675e-12
ACCAGGA	0.565998	5.96482	46.8258	3.23413e-08	7.08774e-08
ACCAGGC	-0.176875	6.01056	5.38266	0.0255682	0.0309021
ACCAGGG	0.173942	5.91704	3.52038	0.0679886	0.0791252
ACCAGGT	0.843256	6.05257	93.7761	5.27031e-12	1.82844e-11
ACCAGTA	-1.14662	5.50828	107.534	7.39005e-13	2.86238e-12
ACCAGTC	-0.417962	5.77051	15.1971	0.000363859	0.000523993
ACCAGTG	0.154096	5.63666	1.93247	0.172239	0.192507
ACCAGTT	-1.93066	5.24833	271.655	2.39628e-19	4.63527e-18
ACCATAA	-0.344418	5.60046	10.2286	0.00271677	0.00361412
ACCATAC	-0.781928	5.84832	68.2314	3.74689e-10	1.03205e-09
ACCATAG	1.09591	6.10579	89.2124	1.05846e-11	3.51546e-11
ACCATAT	-0.929207	5.42066	79.848	4.80515e-11	1.46935e-10
ACCATCA	-1.01823	6.03118	134.858	2.45696e-14	1.218e-13
ACCATCC	-0.392581	6.03269	22.6095	2.61713e-05	4.19519e-05
ACCATCG	1.42881	6.18212	169.463	6.64293e-16	4.80944e-15
ACCATCT	-2.32023	5.83866	298.708	4.56346e-20	1.18116e-18
ACCATGA	-0.260971	5.7009	9.40753	0.00388184	0.00508882
ACCATGC	0.775013	6.17432	47.9193	2.5086e-08	5.57301e-08
ACCATGG	-0.381365	5.98194	16.9246	0.000190303	0.000280868
ACCATGT	-0.857046	5.71405	84.2784	2.31512e-11	7.34101e-11
ACCATTA	-1.21876	5.24827	114.445	2.95149e-13	1.21684e-12
ACCATTC	-0.273842	5.69419	8.78659	0.00511236	0.00661776
ACCATTG	0.190642	5.67384	2.11758	0.153483	0.17238
ACCATTT	-1.96576	5.44859	194.242	7.12328e-17	6.64245e-16
ACCCAAA	-0.0805918	5.27146	0.606357	0.440783	0.467914
ACCCAAC	-1.45356	5.37655	169.138	6.85174e-16	4.94969e-15
ACCCAAG	0.20201	5.15251	3.75147	0.0599053	0.0700712
ACCCAAT	-0.371559	4.87952	9.94151	0.00307505	0.00406816
ACCCACA	-1.14846	5.09394	106.493	8.51789e-13	3.27753e-12
ACCCACC	-0.462438	5.64845	19.5067	7.52679e-05	0.000115316
ACCCACG	0.630979	5.55998	42.6527	8.80017e-08	1.83321e-07
ACCCACT	-2.50242	5.18878	243.835	1.54498e-18	2.3287e-17
ACCCAGA	-0.0775044	5.42679	0.620353	0.435597	0.462889
ACCCAGC	-0.508161	5.26922	21.3821	3.94655e-05	6.20243e-05
ACCCAGG	0.0499467	5.30584	0.219823	0.641741	0.664956
ACCCAGT	-0.534915	5.21442	23.2955	2.08837e-05	3.37968e-05
ACCCATA	-1.18059	5.24782	84.0635	2.39714e-11	7.58491e-11
ACCCATC	-0.0306451	5.16417	0.0643707	0.801027	0.816577
ACCCATG	-0.359096	4.96094	6.55774	0.0143552	0.0177788
ACCCATT	-1.75846	4.69808	96.2984	3.6219e-12	1.28472e-11
ACCCCAA	-0.287662	5.39876	8.76192	0.00516912	0.00669017
ACCCCAC	-0.443794	5.37394	22.9768	2.31844e-05	3.7376e-05
ACCCCAG	-0.280824	5.51633	8.24054	0.0065401	0.00837525
ACCCCAT	-0.680696	5.44012	49.8925	1.5992e-08	3.63653e-08
ACCCCCA	-1.04663	5.62419	92.6651	6.23133e-12	2.13631e-11
ACCCCCC	0.000911153	5.57615	8.53118e-05	0.992677	0.993647
ACCCCCG	0.376552	5.94865	14.0877	0.000558812	0.000792171
ACCCCCT	-2.01136	5.26395	238.342	2.28108e-18	3.30737e-17
ACCCCGA	-0.43176	5.33161	13.7762	0.000631549	0.000890933
ACCCCGC	-0.686668	5.41634	40.032	1.69575e-07	3.42242e-07
ACCCCGG	-0.0246074	5.71602	0.0791264	0.779947	0.796773
ACCCCGT	-0.816412	5.51115	65.6922	6.04876e-10	1.62039e-09
ACCCCTA	-1.08187	5.31891	85.8429	1.80024e-11	5.79245e-11
ACCCCTC	-0.0234596	5.58708	0.0563405	0.813598	0.828303
ACCCCTG	-0.323152	5.41357	7.5009	0.00919061	0.0115966
ACCCCTT	-1.8144	4.85651	139.87	1.39572e-14	7.2919e-14
ACCCGAA	0.399491	5.29282	15.673	0.000303651	0.000440423
ACCCGAC	0.203551	5.47926	4.42242	0.041861	0.049631
ACCCGAG	2.07374	6.02322	262.315	4.39431e-19	7.75822e-18
ACCCGAT	0.456496	5.25486	15.9493	0.000273608	0.000398293
ACCCGCA	-0.662542	5.55865	34.6257	7.06767e-07	1.33176e-06
ACCCGCC	-0.20048	5.64055	3.68783	0.0620196	0.0724564
ACCCGCG	1.70229	6.2611	150.346	4.49842e-15	2.63504e-14
ACCCGCT	-1.43403	5.44444	136.498	2.0381e-14	1.02714e-13
ACCCGGA	0.740552	5.75451	89.2639	1.05001e-11	3.49165e-11
ACCCGGC	-0.0758492	5.7062	0.54062	0.4665	0.493392
ACCCGGG	0.846916	5.68978	73.0276	1.56344e-10	4.51293e-10
ACCCGGT	0.329555	5.63948	9.64237	0.0035023	0.00460898
ACCCGTA	-0.584113	5.18929	25.5595	1.01011e-05	1.68512e-05
ACCCGTC	-0.140077	5.47362	2.44632	0.125743	0.142503
ACCCGTG	-0.186932	5.2219	2.30128	0.137196	0.154893
ACCCGTT	-1.50503	4.91214	117.551	1.98053e-13	8.3696e-13
ACCCTAA	-0.395212	5.1022	11.7459	0.00143319	0.00195678
ACCCTAC	-1.7006	5.30111	187.361	1.29177e-16	1.12637e-15
ACCCTAG	0.0780234	5.26165	0.490098	0.487969	0.514471
ACCCTAT	-0.775089	4.8585	32.6051	1.23945e-06	2.27915e-06
ACCCTCA	-0.773717	5.69768	61.9026	1.2642e-09	3.26337e-09
ACCCTCC	0.365261	5.81709	15.3006	0.000349771	0.000504547
ACCCTCG	0.373948	5.40661	15.5935	0.000312925	0.000453273
ACCCTCT	-2.24684	5.39029	343.776	3.79256e-21	1.59706e-19
ACCCTGA	-0.111392	5.31435	1.41022	0.242082	0.26596
ACCCTGC	-0.589576	5.5354	33.5834	9.42388e-07	1.75615e-06
ACCCTGG	-0.44347	5.51814	22.7548	2.49439e-05	4.00471e-05
ACCCTGT	-0.624783	5.25042	30.3573	2.36176e-06	4.21928e-06
ACCCTTA	-0.761868	4.89843	35.4687	5.61778e-07	1.06839e-06
ACCCTTC	-0.169094	5.2455	3.06458	0.0877458	0.100992
ACCCTTG	-1.03698	5.03209	68.7774	3.38529e-10	9.36903e-10
ACCCTTT	-2.0223	4.91613	170.985	5.74808e-16	4.24602e-15
ACCGAAA	-0.0534464	5.29972	0.244866	0.623443	0.647265
ACCGAAC	-0.206887	5.4702	4.71705	0.0359018	0.0428135
ACCGAAG	-0.364645	5.05619	9.45219	0.00380643	0.00499355
ACCGAAT	0.000661484	5.01559	3.45125e-05	0.995342	0.995828
ACCGACA	-0.613105	5.06648	27.71	5.19422e-06	8.94493e-06
ACCGACC	0.119193	5.7498	1.67051	0.203667	0.225754
ACCGACG	-0.34314	5.30855	8.50941	0.00579028	0.00745525
ACCGACT	-0.466599	5.34658	19.3659	7.90776e-05	0.000120818
ACCGAGA	2.01352	5.96249	287.351	9.00254e-20	2.00677e-18
ACCGAGC	-0.0131591	5.32986	0.0146956	0.904125	0.912029
ACCGAGG	0.624601	5.47168	43.7688	6.6992e-08	1.41498e-07
ACCGAGT	0.0290443	5.26372	0.0692267	0.793828	0.809843
ACCGATA	-0.853762	5.20441	45.6555	4.26032e-08	9.21467e-08
ACCGATC	0.0853002	5.00054	0.588716	0.447458	0.474294
ACCGATG	-0.232009	4.88137	3.32416	0.0758098	0.0877972
ACCGATT	-1.74858	4.70638	165.687	9.55459e-16	6.66576e-15
ACCGCAA	-0.336848	5.54637	12.215	0.00118179	0.00162628
ACCGCAC	-0.441874	5.42877	19.327	8.01671e-05	0.000122341
ACCGCAG	0.0909515	5.60898	0.858145	0.35986	0.387381
ACCGCAT	-0.0767937	5.54499	0.536727	0.468099	0.494891
ACCGCCA	-0.897109	5.73512	87.8233	1.31526e-11	4.31071e-11
ACCGCCC	-0.186982	5.40064	3.52919	0.0676593	0.0787532
ACCGCCG	0.648235	5.91929	33.0982	1.07905e-06	1.99877e-06
ACCGCCT	-1.71513	5.28353	197.678	5.32653e-17	5.20083e-16
ACCGCGA	0.81828	5.6356	51.242	1.18227e-08	2.73244e-08
ACCGCGC	0.564659	5.5665	35.7945	5.14446e-07	9.82708e-07
ACCGCGG	-0.222644	5.64112	4.24706	0.0459161	0.0542789
ACCGCGT	0.294391	5.68714	6.34065	0.01594	0.0196717
ACCGCTA	-1.05076	5.40862	78.8225	5.71235e-11	1.72901e-10
ACCGCTC	-0.47716	5.56206	29.049	3.47239e-06	6.10229e-06
ACCGCTG	1.41513	6.2796	193.966	7.29274e-17	6.78503e-16
ACCGCTT	-1.91047	4.90961	218.099	1.02841e-17	1.24258e-16
ACCGGAA	0.507164	5.40011	27.1302	6.20022e-06	1.05927e-05
ACCGGAC	1.16365	6.00746	81.01	3.95723e-11	1.22278e-10
ACCGGAG	0.429744	6.97134	22.5275	2.68922e-05	4.30359e-05
ACCGGAT	1.47056	5.70616	156.431	2.39798e-15	1.50819e-14
ACCGGCA	-0.110598	5.80921	1.40355	0.243179	0.267112
ACCGGCC	0.137348	5.80865	2.50724	0.121264	0.137599
ACCGGCG	1.6412	6.26395	171.029	5.72437e-16	4.23488e-15
ACCGGCT	-0.590786	5.61511	43.727	6.7675e-08	1.42866e-07
ACCGGGA	1.01313	6.23263	81.9385	3.39318e-11	1.05411e-10
ACCGGGC	0.940766	6.24458	113.936	3.15334e-13	1.2942e-12
ACCGGGG	1.25356	6.22369	77.1218	7.63572e-11	2.27834e-10
ACCGGGT	0.672137	6.09642	48.024	2.44871e-08	5.44808e-08
ACCGGTA	-0.00702194	5.48186	0.00562733	0.940579	0.945137
ACCGGTC	0.27735	5.66326	10.0264	0.00296412	0.0039266
ACCGGTG	0.175065	5.4652	3.30502	0.0766251	0.0887039
ACCGGTT	-0.198131	5.21016	3.51553	0.0681707	0.0793136
ACCGTAA	-0.273456	5.30229	9.65333	0.00348557	0.00458807
ACCGTAC	-0.479039	5.56402	21.8352	3.38777e-05	5.36334e-05
ACCGTAG	0.146219	5.39388	1.66266	0.204712	0.226836
ACCGTAT	-0.370299	5.15828	11.5879	0.00153016	0.00208345
ACCGTCA	-0.846848	5.70115	67.8059	4.05673e-10	1.11239e-09
ACCGTCC	-0.341295	5.68408	14.4668	0.000482033	0.000687288
ACCGTCG	0.921126	5.46187	72.9879	1.57454e-10	4.54419e-10
ACCGTCT	-1.9156	5.43115	264.053	3.91975e-19	7.04952e-18
ACCGTGA	-0.295186	5.39791	5.88706	0.0198931	0.0243013
ACCGTGC	-0.176066	5.59816	2.0886	0.156255	0.175324
ACCGTGG	0.509924	5.81183	37.4748	3.28784e-07	6.42969e-07
ACCGTGT	-0.544636	5.35192	32.2794	1.35903e-06	2.48981e-06
ACCGTTA	-1.17421	4.92437	96.7013	3.4135e-12	1.21606e-11
ACCGTTC	-0.723556	5.25783	42.8737	8.33485e-08	1.74048e-07
ACCGTTG	-0.321389	5.15807	5.07012	0.0299491	0.0359556
ACCGTTT	-1.83177	5.11196	196.786	5.74175e-17	5.5272e-16
ACCTAAA	-0.118701	5.27151	1.20264	0.279407	0.30472
ACCTAAC	-1.37677	5.42087	121.979	1.13665e-13	4.99273e-13
ACCTAAG	0.381854	5.28883	11.7784	0.00141408	0.00193213
ACCTAAT	-0.966588	4.68924	58.0651	2.74616e-09	6.81816e-09
ACCTACA	-2.53361	5.08396	322.703	1.16752e-20	4.03577e-19
ACCTACC	-1.9442	5.57893	264.235	3.87338e-19	6.98915e-18
ACCTACG	0.355828	5.5858	10.3897	0.00253538	0.00338183
ACCTACT	-2.74073	4.88744	246.713	1.26355e-18	1.94935e-17
ACCTAGA	-0.390103	5.48422	18.1819	0.000120431	0.000180923
ACCTAGC	-0.553115	5.34522	25.4705	1.03883e-05	1.72988e-05
ACCTAGG	-0.0415264	5.38853	0.232513	0.632316	0.655647
ACCTAGT	-0.957579	5.05377	60.118	1.80652e-09	4.58386e-09
ACCTATA	-1.49997	5.30198	157.274	2.20114e-15	1.40107e-14
ACCTATC	-0.388719	5.24408	13.6372	0.000667179	0.000939579
ACCTATG	-0.245899	5.08288	4.85952	0.0333576	0.0398869
ACCTATT	-2.70273	4.13788	94.716	4.579e-12	1.60133e-11
ACCTCAA	-0.270438	5.62682	7.42312	0.00952982	0.0120068
ACCTCAC	-0.463857	5.51631	22.5664	2.65481e-05	4.25226e-05
ACCTCAG	-0.629072	5.66375	39.0527	2.17936e-07	4.34705e-07
ACCTCAT	-0.157995	5.59977	2.59756	0.114957	0.130786
ACCTCCA	-0.519171	5.91143	28.7109	3.84099e-06	6.71405e-06
ACCTCCC	-0.0377262	5.52035	0.135979	0.714273	0.734537
ACCTCCG	0.155048	6.00919	3.51056	0.0683581	0.0795213
ACCTCCT	-1.4282	5.47313	200.558	4.18822e-17	4.21528e-16
ACCTCGA	-0.737483	5.45993	54.3502	5.99856e-09	1.43643e-08
ACCTCGC	-0.713077	5.50102	40.7784	1.40361e-07	2.85888e-07
ACCTCGG	0.297048	5.87696	8.8561	0.00495597	0.00642242
ACCTCGT	-0.757817	5.58497	67.1105	4.62239e-10	1.25845e-09
ACCTCTA	-1.2728	5.55412	130.376	4.13151e-14	1.95525e-13
ACCTCTC	-0.272735	5.68817	7.77917	0.00807888	0.0102568
ACCTCTG	-0.245812	5.58038	6.63103	0.013859	0.0171847
ACCTCTT	-2.14085	4.76062	183.472	1.82293e-16	1.52538e-15
ACCTGAA	0.0455714	5.29105	0.156587	0.694438	0.715442
ACCTGAC	0.246244	5.57974	7.71449	0.00832377	0.0105538
ACCTGAG	0.80405	5.55676	73.608	1.41014e-10	4.0906e-10
ACCTGAT	0.610159	5.20287	33.7648	8.96102e-07	1.67504e-06
ACCTGCA	-0.78348	5.70007	64.3731	7.7939e-10	2.06493e-09
ACCTGCC	-0.315819	5.63267	12.172	0.00120277	0.00165361
ACCTGCG	1.74833	6.37357	152.8	3.48206e-15	2.09512e-14
ACCTGCT	-1.23269	5.39226	97.2979	3.12776e-12	1.11938e-11
ACCTGGA	0.049959	5.58375	0.27703	0.601585	0.626159
ACCTGGC	-0.428391	5.69746	22.2944	2.90569e-05	4.63371e-05
ACCTGGG	0.0899824	5.55206	0.829256	0.367988	0.395611
ACCTGGT	-0.15879	5.47781	1.36556	0.249551	0.273781
ACCTGTA	-0.782347	5.31658	48.3418	2.27604e-08	5.08601e-08
ACCTGTC	-0.280138	5.52198	7.50087	0.00919075	0.0115966
ACCTGTG	0.787495	5.52315	56.4696	3.82654e-09	9.33782e-09
ACCTGTT	-2.10434	4.59007	148.966	5.20313e-15	3.00911e-14
ACCTTAA	-0.538319	5.27594	24.9295	1.23292e-05	2.04144e-05
ACCTTAC	-2.08054	5.47927	219.938	8.92558e-18	1.09623e-16
ACCTTAG	0.115663	5.47802	1.37385	0.248142	0.272272
ACCTTAT	-0.824011	4.95596	43.4899	7.16921e-08	1.5088e-07
ACCTTCA	-1.27025	5.73272	157.147	2.22981e-15	1.41601e-14
ACCTTCC	-0.41853	5.72331	31.3628	1.76528e-06	3.19583e-06
ACCTTCG	1.10939	5.63209	77.864	6.72379e-11	2.01578e-10
ACCTTCT	-2.33201	5.33049	183.657	1.79308e-16	1.50193e-15
ACCTTGA	-0.483855	5.43143	24.0471	1.63582e-05	2.67238e-05
ACCTTGC	0.729764	5.83608	40.0576	1.68476e-07	3.40149e-07
ACCTTGG	-0.385609	5.65307	22.8835	2.39075e-05	3.84623e-05
ACCTTGT	-0.727891	5.34498	37.2269	3.51007e-07	6.8398e-07
ACCTTTA	-1.62347	4.94514	141.875	1.1181e-14	5.93805e-14
ACCTTTC	-0.477116	5.34086	23.1996	2.15497e-05	3.48264e-05
ACCTTTG	-0.301199	5.28526	7.93057	0.00753515	0.00959328
ACCTTTT	-2.68822	4.79682	257.976	5.86151e-19	1.00455e-17
ACGAAAA	0.169592	5.62414	3.745	0.0601166	0.0703134
ACGAAAC	-0.0834308	5.81581	0.913145	0.345068	0.372363
ACGAAAG	-0.370205	5.4074	10.0175	0.00297558	0.00394113
ACGAAAT	-0.336406	5.35623	9.79374	0.00327872	0.00432481
ACGAACA	-1.63252	5.4455	174.831	4.00701e-16	3.10028e-15
ACGAACC	-0.212505	5.98549	5.50262	0.0240756	0.0291713
ACGAACG	-0.188103	5.73376	4.19935	0.0470926	0.0555962
ACGAACT	-2.52825	5.50193	373.373	8.64338e-22	5.32552e-20
ACGAAGA	-0.0457264	5.66596	0.18874	0.666321	0.689031
ACGAAGC	-0.461629	5.47463	21.7507	3.48521e-05	5.51015e-05
ACGAAGG	-0.256759	5.56221	9.19001	0.00427256	0.00557072
ACGAAGT	-0.344382	5.53031	12.7107	0.000966169	0.00134298
ACGAATA	-1.11765	5.58561	77.355	7.33598e-11	2.1929e-10
ACGAATC	-0.0347824	5.42728	0.108196	0.743938	0.762937
ACGAATG	0.496558	5.59182	23.5956	1.89362e-05	3.07453e-05
ACGAATT	-2.05057	5.01665	153.763	3.15203e-15	1.91483e-14
ACGACAA	0.343054	6.07229	14.3138	0.000511576	0.000727638
ACGACAC	0.295393	5.9375	10.0818	0.00289407	0.00383628
ACGACAG	0.216023	6.09632	5.37014	0.0257296	0.0310881
ACGACAT	1.54913	6.47777	189.963	1.02919e-16	9.16928e-16
ACGACCA	-0.112172	6.15501	1.8248	0.184398	0.20534
ACGACCC	0.601724	5.78686	53.5575	7.11599e-09	1.68822e-08
ACGACCG	-0.510349	6.18003	31.0101	1.95405e-06	3.51816e-06
ACGACCT	0.435133	5.84325	28.7438	3.80345e-06	6.65056e-06
ACGACGA	-0.0565843	5.75639	0.377185	0.54262	0.568942
ACGACGC	-0.264095	5.66735	6.40399	0.015459	0.0190982
ACGACGG	0.456847	6.16558	20.6077	5.13837e-05	7.99041e-05
ACGACGT	0.163722	5.92197	5.28077	0.0269148	0.0324698
ACGACTA	0.291619	6.037	9.39663	0.00390048	0.00511243
ACGACTC	0.461229	6.03702	37.7866	3.02918e-07	5.94373e-07
ACGACTG	0.662933	6.18912	38.5692	2.46972e-07	4.89404e-07
ACGACTT	0.285291	5.60296	6.45862	0.0150567	0.0186195
ACGAGAA	0.267462	5.60154	10.6275	0.00229077	0.00307236
ACGAGAC	0.852484	5.79619	111.755	4.19748e-13	1.68599e-12
ACGAGAG	0.0468723	5.63654	0.254047	0.617028	0.64097
ACGAGAT	0.672169	5.53021	44.9205	5.07553e-08	1.08674e-07
ACGAGCA	-0.486378	5.87268	27.0483	6.35806e-06	1.08443e-05
ACGAGCC	0.15283	5.9011	3.84418	0.0569664	0.0667767
ACGAGCG	-0.396315	5.86826	17.7481	0.000140847	0.000210187
ACGAGCT	-0.63364	5.91444	41.1873	1.26647e-07	2.59471e-07
ACGAGGA	0.353906	5.82211	14.0475	0.000567669	0.000803932
ACGAGGC	-0.112068	5.85457	1.81866	0.185121	0.206132
ACGAGGG	-0.197949	5.7064	5.04402	0.0303503	0.0364132
ACGAGGT	0.217977	5.8019	7.20662	0.0105466	0.0132299
ACGAGTA	-0.859408	5.43968	52.4523	9.05241e-09	2.12181e-08
ACGAGTC	-0.221824	5.67948	6.3751	0.0156764	0.0193581
ACGAGTG	0.280363	5.66388	11.918	0.00133496	0.00182768
ACGAGTT	-1.71675	5.2369	182.326	2.02e-16	1.67635e-15
ACGATAA	-0.138045	5.6172	2.03052	0.161987	0.181544
ACGATAC	-0.368814	5.87235	13.882	0.000605773	0.000855823
ACGATAG	-0.308294	5.66797	11.3401	0.00169648	0.0023015
ACGATAT	-0.486833	5.47223	22.46	2.75011e-05	4.3976e-05
ACGATCA	-0.79193	6.01618	67.9304	3.96338e-10	1.08752e-09
ACGATCC	0.241788	6.04887	7.21147	0.0105226	0.0132007
ACGATCG	-0.235118	5.61489	5.63557	0.0225305	0.0273762
ACGATCT	-1.72914	5.76649	249.059	1.07409e-18	1.68886e-17
ACGATGA	0.239651	5.66692	6.02733	0.0185684	0.0227611
ACGATGC	-0.373223	5.73641	19.3613	7.9205e-05	0.000120986
ACGATGG	-0.314645	5.85796	10.4634	0.00245672	0.00328285
ACGATGT	-0.0735987	5.61992	0.92313	0.342474	0.36971
ACGATTA	-1.15145	5.18564	64.2839	7.92952e-10	2.09747e-09
ACGATTC	-0.0155962	5.56757	0.0259462	0.872849	0.883472
ACGATTG	0.454577	5.72799	26.0499	8.66167e-06	1.45507e-05
ACGATTT	-2.42694	5.34489	384.905	4.99868e-22	3.56285e-20
ACGCAAA	-0.174939	5.42186	2.52665	0.119876	0.13609
ACGCAAC	-0.941547	5.5117	76.5506	8.42553e-11	2.50306e-10
ACGCAAG	-0.329096	5.19719	9.20232	0.00424937	0.0055418
ACGCAAT	-0.493171	5.07021	18.7829	9.71592e-05	0.000147135
ACGCACA	-0.931774	5.22387	54.6016	5.68397e-09	1.36489e-08
ACGCACC	-0.196083	5.7801	5.18117	0.0283058	0.0340575
ACGCACG	0.0407082	5.457	0.12894	0.721438	0.741533
ACGCACT	-1.72257	5.3203	194.063	7.23288e-17	6.73698e-16
ACGCAGA	-0.129969	5.49622	1.64114	0.207606	0.229826
ACGCAGC	-0.479184	5.25765	18.1372	0.000122384	0.000183689
ACGCAGG	-0.503566	5.26347	20.9712	4.53764e-05	7.08382e-05
ACGCAGT	-0.506809	5.25221	14.9769	0.000395873	0.000568697
ACGCATA	-0.822575	5.45691	66.676	5.01744e-10	1.36035e-09
ACGCATC	-0.0853668	5.20092	0.59304	0.445808	0.472789
ACGCATG	-0.367341	5.05746	11.548	0.00155572	0.00211698
ACGCATT	-1.38879	4.81683	97.5222	3.02691e-12	1.08495e-11
ACGCCAA	-0.0524855	5.62066	0.259839	0.613055	0.637188
ACGCCAC	-0.456907	5.49024	16.5438	0.000219097	0.000321685
ACGCCAG	-0.669447	5.523	40.7351	1.41902e-07	2.88882e-07
ACGCCAT	-0.31268	5.53276	11.8865	0.0013524	0.00185064
ACGCCCA	-0.782151	5.70501	78.7174	5.81499e-11	1.75845e-10
ACGCCCC	0.0553414	5.35437	0.311617	0.579827	0.604895
ACGCCCG	-0.404574	5.74377	17.0292	0.00018312	0.000270536
ACGCCCT	-1.53476	5.24784	111.103	4.57588e-13	1.83035e-12
ACGCCGA	-0.270538	5.31734	6.06295	0.0182473	0.0223926
ACGCCGC	-0.654831	5.28688	39.642	1.87321e-07	3.76064e-07
ACGCCGG	-0.0192329	5.53341	0.0281856	0.867526	0.878627
ACGCCGT	-0.820863	5.36989	51.9569	1.00934e-08	2.35335e-08
ACGCCTA	-0.805494	5.42314	49.2783	1.83774e-08	4.15305e-08
ACGCCTC	0.230437	5.71589	6.01484	0.0186824	0.0228932
ACGCCTG	0.301165	5.57327	10.4582	0.00246219	0.00328934
ACGCCTT	-1.661	4.9133	129.962	4.33778e-14	2.04519e-13
ACGCGAA	-0.623182	5.31644	27.7702	5.10016e-06	8.79496e-06
ACGCGAC	0.0492558	5.54064	0.235398	0.630219	0.653844
ACGCGAG	0.057623	5.43347	0.342375	0.561775	0.587222
ACGCGAT	-0.377851	5.18835	12.9965	0.00086115	0.00120241
ACGCGCA	-0.80174	5.54769	69.9462	2.72905e-10	7.63797e-10
ACGCGCC	-0.769723	5.52229	57.0201	3.41052e-09	8.38002e-09
ACGCGCG	1.21647	5.93237	103.826	1.23131e-12	4.63944e-12
ACGCGCT	-0.927706	5.43574	64.4331	7.7039e-10	2.04208e-09
ACGCGGA	-0.531419	5.51798	26.8094	6.84327e-06	1.16392e-05
ACGCGGC	-0.327988	5.63646	10.8036	0.00212578	0.00285928
ACGCGGG	-0.361765	5.40716	10.9696	0.00198185	0.0026727
ACGCGGT	-0.531376	5.46547	23.57	1.90947e-05	3.09873e-05
ACGCGTA	-1.00827	5.27853	66.8691	4.83769e-10	1.31291e-09
ACGCGTC	-0.681303	5.37408	45.5171	4.40259e-08	9.50608e-08
ACGCGTG	-0.565901	5.24406	24.9244	1.23492e-05	2.04396e-05
ACGCGTT	-0.950734	4.9008	44.0585	6.24513e-08	1.32436e-07
ACGCTAA	-0.315568	5.28269	8.28487	0.00640967	0.00821593
ACGCTAC	-1.98571	5.40444	233.173	3.31502e-18	4.62634e-17
ACGCTAG	-0.405105	5.2938	10.3632	0.00256436	0.0034178
ACGCTAT	-0.770934	5.01397	36.4799	4.28043e-07	8.25163e-07
ACGCTCA	-1.15526	5.70165	107.29	7.63916e-13	2.95468e-12
ACGCTCC	0.20201	5.8024	4.8192	0.0340572	0.0406848
ACGCTCG	-0.0265552	5.22037	0.0613651	0.805629	0.820962
ACGCTCT	-1.83962	5.38344	171.536	5.45639e-16	4.06907e-15
ACGCTGA	0.457531	5.42339	20.6092	5.13567e-05	7.98773e-05
ACGCTGC	-0.20459	5.40201	3.75773	0.0597017	0.0698381
ACGCTGG	-0.245811	5.41941	5.04371	0.030355	0.0364163
ACGCTGT	0.0340682	5.35075	0.105895	0.746576	0.765451
ACGCTTA	-1.14295	4.88178	64.0538	8.29107e-10	2.1864e-09
ACGCTTC	-0.266759	5.19322	7.72083	0.00829943	0.0105246
ACGCTTG	-0.664431	5.10881	33.4932	9.66361e-07	1.79898e-06
ACGCTTT	-2.33442	4.99428	204.154	3.11475e-17	3.23807e-16
ACGGAAA	0.316977	5.52707	9.92407	0.00309836	0.00409582
ACGGAAC	0.148851	5.66976	3.20168	0.0811989	0.0937272
ACGGAAG	-0.321614	5.20339	9.81575	0.0032475	0.00428709
ACGGAAT	0.500029	5.35391	22.2824	2.91735e-05	4.65096e-05
ACGGACA	0.50315	5.74608	20.691	4.99359e-05	7.7734e-05
ACGGACC	0.662308	6.09335	51.0506	1.23366e-08	2.84399e-08
ACGGACG	-0.5822	5.43506	30.0134	2.61159e-06	4.64383e-06
ACGGACT	-0.104933	5.68878	1.01005	0.320982	0.347562
ACGGAGA	0.362401	5.52813	11.4815	0.00159931	0.00217399
ACGGAGC	-0.340132	5.28029	10.4184	0.00250441	0.0033433
ACGGAGG	-0.254502	5.2115	5.5361	0.023676	0.0287168
ACGGAGT	-0.149272	5.21908	2.46566	0.124301	0.140937
ACGGATA	0.240603	5.60641	5.20734	0.0279328	0.0336385
ACGGATC	0.408277	5.28072	15.9896	0.000269488	0.000392505
ACGGATG	0.171263	5.15499	2.16356	0.149204	0.167804
ACGGATT	-0.735541	4.98055	41.1293	1.28503e-07	2.63011e-07
ACGGCAA	0.142961	5.7368	2.84914	0.0992701	0.113677
ACGGCAC	-0.1674	5.5175	2.53152	0.11953	0.135744
ACGGCAG	-0.395868	5.61554	17.0983	0.000178525	0.000263914
ACGGCAT	0.424277	5.65701	25.5275	1.02033e-05	1.70062e-05
ACGGCCA	-0.573568	5.91004	49.33	1.81629e-08	4.10626e-08
ACGGCCC	0.138327	5.47959	2.22254	0.143918	0.162159
ACGGCCG	-0.401526	5.83573	18.9764	9.07198e-05	0.00013774
ACGGCCT	-0.773446	5.42717	50.0581	1.54062e-08	3.50918e-08
ACGGCGA	0.208136	5.48362	4.20442	0.0469659	0.0554587
ACGGCGC	0.0841027	5.43732	0.668768	0.418366	0.445908
ACGGCGG	-0.385033	5.60325	12.4917	0.00105581	0.00145991
ACGGCGT	-0.181233	5.54407	3.92719	0.0544697	0.0639369
ACGGCTA	-0.55726	5.63562	40.2685	1.59685e-07	3.23356e-07
ACGGCTC	-0.0809056	5.65886	0.798796	0.376843	0.404547
ACGGCTG	0.665032	5.8563	33.1586	1.06095e-06	1.96703e-06
ACGGCTT	-0.987941	5.1708	70.6271	2.40968e-10	6.79522e-10
ACGGGAA	0.593198	5.50425	52.196	9.57596e-09	2.23844e-08
ACGGGAC	1.71065	6.19261	167.017	8.39936e-16	5.95478e-15
ACGGGAG	-0.243453	5.37341	6.81239	0.0127088	0.0158174
ACGGGAT	1.49832	5.904	143.194	9.67652e-15	5.21857e-14
ACGGGCA	-0.253477	5.82269	7.01026	0.0115696	0.0144456
ACGGGCC	0.247742	5.83684	5.93997	0.0193818	0.0237112
ACGGGCG	0.759998	5.84246	58.6332	2.44345e-09	6.09801e-09
ACGGGCT	-0.676371	5.6551	41.8195	1.0815e-07	2.23193e-07
ACGGGGA	0.944985	6.06365	59.785	1.93233e-09	4.88042e-09
ACGGGGC	0.759135	6.08027	77.8872	6.6972e-11	2.00891e-10
ACGGGGG	0.527646	5.70648	32.8467	1.15794e-06	2.13597e-06
ACGGGGT	0.562204	5.80213	44.0093	6.31988e-08	1.33935e-07
ACGGGTA	-0.208802	5.52255	4.83446	0.0337905	0.0403751
ACGGGTC	-0.188439	5.61284	2.99898	0.0910868	0.104701
ACGGGTG	-0.333755	5.28582	8.7084	0.00529457	0.00684569
ACGGGTT	-0.671941	5.22056	34.6397	7.04072e-07	1.32714e-06
ACGGTAA	0.106377	5.51562	1.32057	0.257371	0.281926
ACGGTAC	-0.29522	5.73737	11.3098	0.00171804	0.002329
ACGGTAG	-0.547004	5.39768	22.4558	2.75396e-05	4.40332e-05
ACGGTAT	0.211639	5.36638	3.77508	0.0591414	0.0692087
ACGGTCA	-0.766044	5.90591	64.7549	7.24009e-10	1.92443e-09
ACGGTCC	-0.0257191	5.82947	0.0907425	0.764809	0.782675
ACGGTCG	0.186049	5.38554	3.15114	0.0835463	0.0963214
ACGGTCT	-1.50097	5.63654	217.43	1.08303e-17	1.30187e-16
ACGGTGA	-0.418335	5.38764	14.4972	0.00047639	0.000679609
ACGGTGC	-0.471612	5.47401	17.1703	0.000173873	0.000257338
ACGGTGG	-0.458148	5.49393	19.452	7.67254e-05	0.00011745
ACGGTGT	-0.473375	5.33885	21.472	3.82848e-05	6.02958e-05
ACGGTTA	-0.634707	5.13151	30.4615	2.29111e-06	4.09887e-06
ACGGTTC	-0.336266	5.39433	10.462	0.00245816	0.00328423
ACGGTTG	0.229493	5.36073	4.62765	0.0376057	0.0447542
ACGGTTT	-1.50149	5.36065	150.027	4.65177e-15	2.7142e-14
ACGTAAA	0.0994455	5.56044	0.973788	0.329718	0.35655
ACGTAAC	-1.08401	5.55978	110.254	5.1236e-13	2.03257e-12
ACGTAAG	-0.354209	5.35991	6.68188	0.0135256	0.0167933
ACGTAAT	-0.992078	4.90252	49.3551	1.80596e-08	4.08404e-08
ACGTACA	-1.29618	5.36542	130.162	4.23651e-14	2.00032e-13
ACGTACC	-0.233441	5.83217	6.70316	0.0133887	0.0166308
ACGTACG	-0.295274	5.65312	8.10592	0.00695385	0.00888219
ACGTACT	-2.50081	4.92338	212.398	1.60568e-17	1.81056e-16
ACGTAGA	-0.0525668	5.5852	0.345452	0.56003	0.585547
ACGTAGC	-0.453202	5.39006	19.1212	8.61919e-05	0.000131181
ACGTAGG	-0.236608	5.41932	6.08389	0.0180613	0.0221777
ACGTAGT	-0.453765	5.1838	16.287	0.000241083	0.000352387
ACGTATA	-1.35939	5.52084	134.63	2.52194e-14	1.24757e-13
ACGTATC	0.0561982	5.36781	0.196689	0.659816	0.682606
ACGTATG	-0.108774	5.28119	1.07171	0.306828	0.333007
ACGTATT	-2.91011	4.21138	187.15	1.31589e-16	1.14435e-15
ACGTCAA	-0.086437	5.81341	1.0603	0.309384	0.33567
ACGTCAC	-0.297675	5.63351	9.48665	0.0037493	0.00492256
ACGTCAG	-0.280543	5.70316	8.7385	0.00522363	0.00675752
ACGTCAT	-0.524951	5.63566	26.7977	6.86806e-06	1.16793e-05
ACGTCCA	-0.961244	5.89729	102.193	1.54845e-12	5.75278e-12
ACGTCCC	-0.0173134	5.432	0.0397415	0.843005	0.855643
ACGTCCG	-0.387364	5.94024	21.0387	4.4345e-05	6.93112e-05
ACGTCCT	-1.78298	5.27663	187.009	1.33226e-16	1.15736e-15
ACGTCGA	-0.646125	5.4044	45.0914	4.8724e-08	1.0453e-07
ACGTCGC	-0.67922	5.39389	33.2239	1.04177e-06	1.93233e-06
ACGTCGG	-0.0865615	5.77151	0.866768	0.357482	0.38505
ACGTCGT	-0.764337	5.4815	47.7578	2.60398e-08	5.77004e-08
ACGTCTA	-1.09437	5.62825	127.312	5.94126e-14	2.7397e-13
ACGTCTC	-0.0188469	5.74657	0.0351323	0.852274	0.864409
ACGTCTG	0.2731	5.84447	9.26059	0.00414138	0.00540829
ACGTCTT	-2.04136	4.83523	169.015	6.9332e-16	4.99752e-15
ACGTGAA	-0.00482052	5.44603	0.00233452	0.961706	0.964768
ACGTGAC	0.263276	5.60422	6.68329	0.0135166	0.0167833
ACGTGAG	-0.155071	5.43868	2.65488	0.111148	0.126602
ACGTGAT	0.456039	5.30866	19.1307	8.59039e-05	0.00013078
ACGTGCA	-0.732395	5.71896	80.7623	4.12378e-11	1.27191e-10
ACGTGCC	-0.0818981	5.63559	0.741713	0.394288	0.421947
ACGTGCG	1.43344	6.20237	117.384	2.02296e-13	8.53352e-13
ACGTGCT	-0.986973	5.38546	67.4339	4.34967e-10	1.18834e-09
ACGTGGA	-0.256537	5.59128	7.51901	0.00911348	0.0115017
ACGTGGC	-0.589421	5.64353	33.1137	1.07437e-06	1.99077e-06
ACGTGGG	-0.50169	5.43669	16.1869	0.00025027	0.000365229
ACGTGGT	-0.695881	5.43681	33.8156	8.83567e-07	1.65255e-06
ACGTGTA	-0.690753	5.38504	36.5261	4.22795e-07	8.15717e-07
ACGTGTC	-0.209118	5.58503	5.99898	0.0188282	0.023064
ACGTGTG	-0.104173	5.42672	0.934815	0.339472	0.366639
ACGTGTT	-1.93612	4.60738	107.93	7.00332e-13	2.72095e-12
ACGTTAA	-0.152539	5.46976	1.92187	0.173393	0.193718
ACGTTAC	-1.63283	5.67126	168.918	6.9974e-16	5.04157e-15
ACGTTAG	-0.553628	5.48869	24.7374	1.31074e-05	2.16288e-05
ACGTTAT	-0.71634	5.1246	30.6815	2.14912e-06	3.85514e-06
ACGTTCA	-1.19236	5.87875	179.318	2.65151e-16	2.14001e-15
ACGTTCC	0.219981	5.90551	5.98519	0.0189561	0.0232154
ACGTTCG	-0.0864623	5.48178	0.773763	0.384353	0.412042
ACGTTCT	-2.27152	5.43264	276.202	1.79551e-19	3.62286e-18
ACGTTGA	-0.22627	5.43891	3.68756	0.0620288	0.072462
ACGTTGC	-0.131804	5.60896	1.70332	0.199374	0.221145
ACGTTGG	-0.608392	5.58808	28.147	4.55029e-06	7.8916e-06
ACGTTGT	-0.440969	5.37742	9.68973	0.00343066	0.00451796
ACGTTTA	-1.35762	5.08945	127.156	6.05333e-14	2.78824e-13
ACGTTTC	-0.226776	5.42747	6.58223	0.0141873	0.0175801
ACGTTTG	-0.347241	5.37757	10.7759	0.00215089	0.00289209
ACGTTTT	-2.29098	4.94044	205.316	2.83319e-17	2.96039e-16
ACTAAAA	-0.0335127	5.79847	0.131312	0.718998	0.739211
ACTAAAC	-0.36097	5.99382	12.2567	0.00116182	0.00159988
ACTAAAG	-0.199175	5.68155	4.31002	0.0444127	0.0525499
ACTAAAT	-0.610951	5.41077	22.1969	3.0017e-05	4.77753e-05
ACTAACA	-2.05623	5.62511	195.219	6.55505e-17	6.19723e-16
ACTAACC	-0.502652	6.20849	26.9357	6.58212e-06	1.12113e-05
ACTAACG	0.117136	6.05693	1.69144	0.200916	0.222795
ACTAACT	-2.68998	5.62558	271.953	2.35101e-19	4.56928e-18
ACTAAGA	-0.1994	6.01722	4.84957	0.0335289	0.04008
ACTAAGC	-0.306504	5.85962	12.9519	0.000876723	0.00122311
ACTAAGG	0.205194	5.92091	4.57741	0.038602	0.0459099
ACTAAGT	-0.228717	5.81875	4.24324	0.0460091	0.0543799
ACTAATA	-1.58183	5.75026	174.069	4.30174e-16	3.29961e-15
ACTAATC	-0.109745	5.73116	1.72762	0.196264	0.217832
ACTAATG	-0.346032	5.57678	16.8794	0.000193503	0.000285361
ACTAATT	-2.40218	5.15385	145.426	7.59489e-15	4.22816e-14
ACTACAA	-0.562324	6.11646	39.2291	2.08257e-07	4.16362e-07
ACTACAC	-0.591275	6.06586	58.797	2.36283e-09	5.90581e-09
ACTACAG	-0.846094	6.15016	78.0303	6.53569e-11	1.96551e-10
ACTACAT	-0.351821	6.17219	10.8495	0.00208488	0.00280633
ACTACCA	-1.13968	6.23505	92.5213	6.36862e-12	2.18018e-11
ACTACCC	-0.312162	5.86784	12.1906	0.00119364	0.00164175
ACTACCG	-0.737781	6.36726	72.7863	1.63222e-10	4.69904e-10
ACTACCT	-0.741717	5.86714	57.6826	2.97198e-09	7.34766e-09
ACTACGA	-0.496472	6.01521	33.3739	9.99022e-07	1.85662e-06
ACTACGC	-0.333155	6.00049	9.79834	0.00327217	0.00431723
ACTACGG	-0.0563452	6.26472	0.350918	0.556955	0.582593
ACTACGT	-0.275858	6.17293	6.76663	0.012989	0.0161576
ACTACTA	-1.74989	5.95056	232.596	3.45776e-18	4.80508e-17
ACTACTC	-0.462322	6.13981	25.2824	1.10236e-05	1.83194e-05
ACTACTG	-0.118198	6.10997	1.3439	0.253277	0.277683
ACTACTT	-2.69261	5.35484	246.389	1.29233e-18	1.98812e-17
ACTAGAA	0.114465	5.70797	1.04258	0.313407	0.33981
ACTAGAC	0.429272	5.96936	24.8373	1.26965e-05	2.09761e-05
ACTAGAG	-0.10367	5.91283	1.33432	0.254948	0.27944
ACTAGAT	0.0155515	5.53926	0.0205028	0.886867	0.896497
ACTAGCA	-0.998174	6.0523	128.817	4.96594e-14	2.3233e-13
ACTAGCC	-0.353171	6.02082	15.9514	0.000273386	0.000398006
ACTAGCG	1.67331	6.73166	152.925	3.43727e-15	2.07121e-14
ACTAGCT	-1.23844	5.9109	170.979	5.75136e-16	4.24652e-15
ACTAGGA	0.453505	6.08684	30.7233	2.12321e-06	3.81057e-06
ACTAGGC	-0.0836903	6.18928	1.00908	0.321212	0.347788
ACTAGGG	-0.441642	5.92507	23.3777	2.03302e-05	3.29401e-05
ACTAGGT	0.561976	6.1526	34.9055	6.54707e-07	1.23879e-06
ACTAGTA	-1.07483	5.68545	137.107	1.90252e-14	9.65942e-14
ACTAGTC	-0.169397	5.99615	3.79069	0.0586422	0.0686673
ACTAGTG	-0.302928	5.74417	13.0324	0.000848837	0.00118592
ACTAGTT	-1.82122	5.3697	154.725	2.85468e-15	1.75633e-14
ACTATAA	-0.286056	5.82654	8.642	0.00545476	0.00704206
ACTATAC	-0.830761	6.02382	66.5943	5.09557e-10	1.38039e-09
ACTATAG	-0.426157	5.91023	16.4748	0.000224791	0.000329661
ACTATAT	-0.817212	5.46973	31.1379	1.88331e-06	3.39587e-06
ACTATCA	-0.369333	6.38797	14.8508	0.000415548	0.000595759
ACTATCC	-0.143453	6.25784	2.92918	0.0948002	0.108768
ACTATCG	0.0700188	6.00732	0.726222	0.399226	0.426674
ACTATCT	-2.37295	5.92694	329.83	7.92499e-21	2.89828e-19
ACTATGA	0.110442	5.98989	1.93409	0.172063	0.192324
ACTATGC	-0.561042	6.11251	43.8182	6.61931e-08	1.39882e-07
ACTATGG	-0.39844	6.16574	21.5368	3.74563e-05	5.90478e-05
ACTATGT	-0.471903	5.89426	15.576	0.000315005	0.000456244
ACTATTA	-1.3666	5.44445	120.666	1.33791e-13	5.80977e-13
ACTATTC	-0.187319	5.91619	5.07299	0.0299054	0.0359058
ACTATTG	-0.235084	5.83289	5.44823	0.0247403	0.0299391
ACTATTT	-2.49756	5.4895	324.43	1.06216e-20	3.74167e-19
ACTCAAA	0.0223083	5.6291	0.0507534	0.822914	0.837066
ACTCAAC	-1.62822	5.66591	181.921	2.09504e-16	1.72923e-15
ACTCAAG	-0.106672	5.46059	1.18076	0.283758	0.30928
ACTCAAT	-0.479363	5.16831	13.4493	0.000718739	0.00100924
ACTCACA	-1.30381	5.42219	160.068	1.6619e-15	1.08653e-14
ACTCACC	-0.285375	5.98835	9.94688	0.00306791	0.00405916
ACTCACG	0.397595	5.86468	20.7172	4.94893e-05	7.70607e-05
ACTCACT	-2.12991	5.41997	268.429	2.94835e-19	5.5333e-18
ACTCAGA	-0.366956	5.84114	24.1046	1.60573e-05	2.62531e-05
ACTCAGC	-0.447978	5.57058	26.6002	7.30011e-06	1.23763e-05
ACTCAGG	-0.0754266	5.65648	0.658644	0.421882	0.449393
ACTCAGT	-0.565146	5.51752	18.3417	0.000113721	0.000171235
ACTCATA	-0.881672	5.62056	60.5041	1.67133e-09	4.25996e-09
ACTCATC	-0.173854	5.48111	2.66973	0.110185	0.125566
ACTCATG	-0.541	5.31196	26.4498	7.64823e-06	1.29277e-05
ACTCATT	-2.13628	4.87628	206.221	2.63245e-17	2.77364e-16
ACTCCAA	-0.165432	5.7546	2.83142	0.100292	0.114763
ACTCCAC	-0.360292	5.72948	13.3942	0.000734657	0.00103089
ACTCCAG	-0.397056	5.79912	15.1927	0.000364482	0.000524844
ACTCCAT	-0.861781	5.77366	97.5049	3.03456e-12	1.08745e-11
ACTCCCA	-1.21228	5.8328	143.803	9.05448e-15	4.93431e-14
ACTCCCC	-0.236746	5.5555	4.09204	0.0498613	0.0587463
ACTCCCG	0.317091	6.10922	16.898	0.000192178	0.000283509
ACTCCCT	-1.82607	5.47178	183.918	1.75189e-16	1.47119e-15
ACTCCGA	-0.00990272	5.78007	0.0116971	0.914419	0.92162
ACTCCGC	-0.594094	5.67404	35.8012	5.13524e-07	9.81175e-07
ACTCCGG	-0.0249687	5.95244	0.0897237	0.766092	0.783666
ACTCCGT	-0.544718	5.93218	38.3018	2.64753e-07	5.22995e-07
ACTCCTA	-1.08066	5.6183	113.792	3.21318e-13	1.31678e-12
ACTCCTC	0.231327	5.93917	7.35779	0.00982509	0.0123636
ACTCCTG	-0.216895	5.78345	5.11235	0.0293123	0.0352272
ACTCCTT	-1.9531	5.09869	220	8.8832e-18	1.09184e-16
ACTCGAA	-0.190252	5.48787	2.77694	0.103508	0.118303
ACTCGAC	0.0791234	5.70408	0.741243	0.394437	0.422051
ACTCGAG	0.381727	5.7859	19.6917	7.05515e-05	0.000108354
ACTCGAT	-0.130136	5.37891	1.63508	0.208431	0.230707
ACTCGCA	-0.955797	5.85305	97.609	2.98883e-12	1.07223e-11
ACTCGCC	-0.269265	5.79296	9.52696	0.00368364	0.00483944
ACTCGCG	1.75004	6.41271	187.54	1.27156e-16	1.11051e-15
ACTCGCT	-1.18197	5.7259	112.083	4.01986e-13	1.6226e-12
ACTCGGA	0.0680879	5.86084	0.919017	0.343539	0.370811
ACTCGGC	-0.568758	5.83111	37.2156	3.52054e-07	6.85856e-07
ACTCGGG	-0.210301	5.65573	4.74872	0.0353184	0.0421393
ACTCGGT	-0.0540854	5.74377	0.394481	0.533552	0.5599
ACTCGTA	-0.989383	5.46664	85.2793	1.97026e-11	6.29869e-11
ACTCGTC	-0.397589	5.66751	19.9305	6.49212e-05	9.99783e-05
ACTCGTG	-0.273915	5.48399	7.67823	0.00846454	0.0107182
ACTCGTT	-1.99624	5.09045	103.721	1.24946e-12	4.70167e-12
ACTCTAA	-0.474789	5.51744	24.6867	1.3321e-05	2.19591e-05
ACTCTAC	-2.16864	5.56455	273.672	2.10726e-19	4.15968e-18
ACTCTAG	-0.463866	5.55532	20.3509	5.61293e-05	8.69373e-05
ACTCTAT	-0.842886	5.19194	36.6545	4.08575e-07	7.89677e-07
ACTCTCA	-1.12681	5.89367	107.184	7.75068e-13	2.99592e-12
ACTCTCC	0.152769	6.05729	2.72409	0.10674	0.121836
ACTCTCG	0.158498	5.60309	2.86482	0.098376	0.112721
ACTCTCT	-2.18957	5.63128	317.646	1.54421e-20	4.97059e-19
ACTCTGA	-0.0784607	5.64292	0.656084	0.422778	0.45019
ACTCTGC	-0.585282	5.68744	28.6247	3.94141e-06	6.8793e-06
ACTCTGG	-0.673681	5.77695	61.1033	1.4822e-09	3.79919e-09
ACTCTGT	-0.760282	5.53266	57.943	2.81622e-09	6.98154e-09
ACTCTTA	-1.50818	5.03358	99.2851	2.34401e-12	8.52479e-12
ACTCTTC	-0.372102	5.46425	11.0728	0.00189757	0.00256452
ACTCTTG	-1.37179	5.37163	166.859	8.5285e-16	6.04373e-15
ACTCTTT	-2.39088	5.15269	145.682	7.38816e-15	4.12709e-14
ACTGAAA	0.600965	5.71546	40.0852	1.67297e-07	3.37894e-07
ACTGAAC	0.550013	5.99973	40.494	1.50814e-07	3.0615e-07
ACTGAAG	-0.302943	5.37762	8.84595	0.00497849	0.00645058
ACTGAAT	0.516381	5.4206	21.2276	4.1586e-05	6.51943e-05
ACTGACA	0.370258	5.70275	21.2225	4.16585e-05	6.53016e-05
ACTGACC	0.592616	6.18933	35.6698	5.3204e-07	1.01454e-06
ACTGACG	-0.397009	5.68309	12.0478	0.0012656	0.0017365
ACTGACT	0.416022	5.81937	24.5898	1.37403e-05	2.26161e-05
ACTGAGA	0.276265	5.77897	8.45442	0.00593582	0.00763243
ACTGAGC	0.510619	5.69008	30.9432	1.99223e-06	3.58296e-06
ACTGAGG	-0.328408	5.47512	11.025	0.00193608	0.00261398
ACTGAGT	0.0114081	5.57965	0.0151983	0.902507	0.910565
ACTGATA	-0.00865265	5.7684	0.00985504	0.921422	0.927992
ACTGATC	0.620128	5.53678	47.3324	2.87386e-08	6.33207e-08
ACTGATG	-0.126088	5.30043	1.34122	0.253743	0.278157
ACTGATT	-0.453432	5.15564	14.4216	0.000490566	0.000698725
ACTGCAA	-0.095569	5.9591	0.970778	0.330457	0.357303
ACTGCAC	-0.225045	5.76575	6.45489	0.0150838	0.0186516
ACTGCAG	-0.278181	5.85413	7.75938	0.00815298	0.0103453
ACTGCAT	-0.256846	5.82686	7.48303	0.0092674	0.0116897
ACTGCCA	-0.248087	6.18336	6.8442	0.0125178	0.015588
ACTGCCC	0.440582	5.79739	26.589	7.32539e-06	1.24153e-05
ACTGCCG	-0.513681	6.05424	36.9355	3.79167e-07	7.3518e-07
ACTGCCT	0.0268206	5.73718	0.09473	0.759858	0.7779
ACTGCGA	0.303094	5.86582	8.76078	0.00517176	0.00669306
ACTGCGC	0.225547	5.73287	4.67892	0.036618	0.0436263
ACTGCGG	-0.64585	5.84132	46.398	3.57532e-08	7.79481e-08
ACTGCGT	-0.0905842	5.94442	0.829844	0.367819	0.395456
ACTGCTA	-0.357392	5.86016	17.5325	0.000152318	0.000226623
ACTGCTC	0.129192	5.91615	1.74344	0.194271	0.215792
ACTGCTG	0.802072	5.94644	103.537	1.28204e-12	4.81433e-12
ACTGCTT	-0.844869	5.34309	41.849	1.07359e-07	2.21645e-07
ACTGGAA	0.442336	5.61805	24.3063	1.50477e-05	2.46887e-05
ACTGGAC	0.633868	5.93398	47.1747	2.98123e-08	6.55454e-08
ACTGGAG	-0.271961	5.61232	6.04521	0.0184064	0.0225777
ACTGGAT	1.55142	6.002	171.111	5.67981e-16	4.21256e-15
ACTGGCA	0.187304	6.07397	4.7558	0.0351894	0.0419915
ACTGGCC	0.551123	6.1639	35.7206	5.24803e-07	1.00156e-06
ACTGGCG	1.45733	6.25584	144.323	8.55729e-15	4.68749e-14
ACTGGCT	-0.0336456	5.8816	0.120743	0.730067	0.749556
ACTGGGA	0.260532	5.87571	10.1623	0.00279536	0.00371171
ACTGGGC	-0.0278802	5.95163	0.0853585	0.771685	0.788973
ACTGGGG	0.851869	5.98026	92.4577	6.4303e-12	2.19854e-11
ACTGGGT	0.312748	5.93601	14.4265	0.000489638	0.000697585
ACTGGTA	0.294234	5.75866	9.4585	0.00379589	0.00498213
ACTGGTC	0.248684	5.88398	8.41426	0.00604459	0.00776681
ACTGGTG	-0.18213	5.52254	4.39963	0.0423653	0.0502035
ACTGGTT	-0.151822	5.45658	2.35626	0.132718	0.150128
ACTGTAA	0.102803	5.7027	1.29962	0.261119	0.285707
ACTGTAC	-0.173496	5.90112	2.76525	0.104213	0.119076
ACTGTAG	-0.507693	5.64816	23.9553	1.68504e-05	2.7495e-05
ACTGTAT	0.137397	5.50424	2.30685	0.136734	0.154415
ACTGTCA	-0.205922	6.17391	5.46743	0.0245034	0.0296743
ACTGTCC	0.499402	6.1848	37.9664	2.88984e-07	5.68461e-07
ACTGTCG	0.527269	5.67343	21.9144	3.29893e-05	5.23179e-05
ACTGTCT	-1.08266	5.86087	93.4293	5.55237e-12	1.92001e-11
ACTGTGA	-0.348458	5.77813	19.7698	6.86552e-05	0.00010551
ACTGTGC	-0.684217	5.80044	70.5765	2.43199e-10	6.85341e-10
ACTGTGG	-0.471868	5.79258	30.3776	2.34776e-06	4.19565e-06
ACTGTGT	-0.622101	5.59174	31.9963	1.47278e-06	2.68739e-06
ACTGTTA	-0.291918	5.34047	9.09795	0.00445034	0.00579007
ACTGTTC	0.0948876	5.68848	1.31505	0.258351	0.282886
ACTGTTG	-0.333964	5.4954	11.8887	0.00135114	0.00184907
ACTGTTT	-1.22369	5.50677	110.919	4.68959e-13	1.87309e-12
ACTTAAA	-0.145453	5.72337	1.80204	0.187098	0.208205
ACTTAAC	-1.25231	5.72879	123.114	9.88292e-14	4.381e-13
ACTTAAG	-0.0586654	5.57251	0.363043	0.55025	0.576131
ACTTAAT	-1.20294	5.0509	70.0908	2.65771e-10	7.4587e-10
ACTTACA	-2.42897	5.52925	289.105	8.09311e-20	1.84855e-18
ACTTACC	-0.78672	6.0626	75.2892	1.04896e-10	3.08272e-10
ACTTACG	0.218302	5.98175	6.03187	0.0185271	0.0227121
ACTTACT	-2.75147	5.2334	363.181	1.42064e-21	7.54173e-20
ACTTAGA	-0.349967	5.92234	18.8435	9.50916e-05	0.000144057
ACTTAGC	-0.592526	5.65045	36.7427	3.99091e-07	7.7244e-07
ACTTAGG	0.24948	5.78744	9.90703	0.00312134	0.00412519
ACTTAGT	-0.80182	5.42204	45.543	4.37559e-08	9.4515e-08
ACTTATA	-1.64798	5.71413	225.551	5.82863e-18	7.59716e-17
ACTTATC	0.205828	5.71464	4.95212	0.0318096	0.0381082
[truncated: 14,387 more rows]

## Sheet: DCV_stats
DCV
k-mer	logFC	logCPM	F	PValue	FDR
AAAAAAA	0.0101992	6.2512	0.0109534	0.917174	0.999851
AAAAAAC	0.0728929	6.43311	0.516169	0.476691	0.999851
AAAAAAG	0.120909	6.19194	1.57326	0.217074	0.999851
AAAAAAT	-0.114628	5.72491	0.720601	0.40104	0.999851
AAAAACA	0.0359741	6.06487	0.179339	0.674229	0.999851
AAAAACC	-0.0361511	6.60959	0.158956	0.692258	0.999851
AAAAACG	0.0830946	6.46128	0.879347	0.354055	0.999851
AAAAACT	0.0897749	5.84955	0.244496	0.623705	0.999851
AAAAAGA	0.0265187	6.51179	0.0919925	0.763244	0.999851
AAAAAGC	0.103147	6.38357	1.44347	0.236702	0.999851
AAAAAGG	0.0444714	6.55363	0.263992	0.610241	0.999851
AAAAAGT	0.0692308	6.20676	0.432002	0.514803	0.999851
AAAAATA	-0.0408837	6.25462	0.106321	0.746086	0.999851
AAAAATC	0.00959565	6.17114	0.0116315	0.914659	0.999851
AAAAATG	0.103461	6.14461	1.36873	0.249011	0.999851
AAAAATT	-0.271632	4.99679	3.9665	0.0533299	0.597215
AAAACAA	0.0424302	6.59691	0.208049	0.650788	0.999851
AAAACAC	0.0334453	6.5207	0.158338	0.692824	0.999851
AAAACAG	0.00923319	6.72326	0.00996647	0.92098	0.999851
AAAACAT	0.0810147	6.78501	0.710352	0.40438	0.999851
AAAACCA	-0.0892408	6.64411	0.818811	0.37099	0.999851
AAAACCC	-0.0612775	6.31452	0.365606	0.548852	0.999851
AAAACCG	-0.0567434	6.94116	0.391366	0.535164	0.999851
AAAACCT	-0.182482	6.0132	1.57209	0.217242	0.999851
AAAACGA	0.0843104	6.50413	1.03098	0.31608	0.999851
AAAACGC	0.0526701	6.5	0.360716	0.551524	0.999851
AAAACGG	0.0636934	7.2924	0.34742	0.558919	0.999851
AAAACGT	0.101397	6.67059	1.38859	0.245662	0.999851
AAAACTA	-0.018822	6.42756	0.0410534	0.84047	0.999851
AAAACTC	0.0389386	6.49494	0.111973	0.739672	0.999851
AAAACTG	-0.0882528	7.01381	0.698861	0.408173	0.999851
AAAACTT	-0.446569	5.25644	8.33867	0.00625509	0.109608
AAAAGAA	0.0274768	6.20982	0.103154	0.749763	0.999851
AAAAGAC	0.0437056	6.50919	0.225439	0.63753	0.999851
AAAAGAG	0.0262654	6.41074	0.0842046	0.77319	0.999851
AAAAGAT	0.0652953	6.6206	0.304321	0.58428	0.999851
AAAAGCA	0.0635393	6.54837	0.363613	0.549938	0.999851
AAAAGCC	0.0629995	6.5025	0.469681	0.497119	0.999851
AAAAGCG	0.108444	6.89131	1.04986	0.311746	0.999851
AAAAGCT	-0.0374808	6.52023	0.108554	0.743529	0.999851
AAAAGGA	-0.00296452	6.71804	0.00110933	0.973597	0.999851
AAAAGGC	0.0603777	6.77836	0.453878	0.504405	0.999851
AAAAGGG	0.0779969	6.60737	0.776312	0.383578	0.999851
AAAAGGT	0.0930569	6.98159	0.739462	0.395	0.999851
AAAAGTA	0.0277416	6.16734	0.0769894	0.78286	0.999851
AAAAGTC	0.0987849	6.40482	1.08344	0.30423	0.999851
AAAAGTG	0.0259609	6.27632	0.0839241	0.773557	0.999851
AAAAGTT	-0.222352	5.4757	2.02204	0.162845	0.931002
AAAATAA	0.0182802	6.32374	0.0265765	0.871328	0.999851
AAAATAC	-0.002658	6.55324	0.000879857	0.976485	0.999851
AAAATAG	0.0776826	6.51537	0.548717	0.463204	0.999851
AAAATAT	-0.114896	5.91013	0.70329	0.406705	0.999851
AAAATCA	0.128773	6.82749	1.33477	0.254869	0.999851
AAAATCC	-0.0160142	6.76087	0.0295199	0.864458	0.999851
AAAATCG	0.122903	6.48917	1.80556	0.186676	0.97591
AAAATCT	-0.0659712	6.14569	0.121108	0.729676	0.999851
AAAATGA	0.0371038	6.52482	0.175193	0.677795	0.999851
AAAATGC	-0.00188475	6.65064	0.000501667	0.982243	0.999851
AAAATGG	0.0844336	6.81512	0.848019	0.362679	0.999851
AAAATGT	0.0148511	6.33859	0.020028	0.888175	0.999851
AAAATTA	0.0679048	5.86896	0.306944	0.582671	0.999851
AAAATTC	0.186969	6.38291	4.36524	0.0431385	0.522983
AAAATTG	-0.0107692	6.35438	0.0119727	0.913421	0.999851
AAAATTT	-0.325454	5.36064	3.90331	0.0551753	0.611219
AAACAAA	0.011721	6.09599	0.0187612	0.891746	0.999851
AAACAAC	-0.0811859	6.1235	0.754569	0.390258	0.999851
AAACAAG	-0.125555	5.99711	1.81835	0.185158	0.972949
AAACAAT	0.0467754	5.68239	0.189436	0.665745	0.999851
AAACACA	-0.0544487	5.88605	0.33054	0.568587	0.999851
AAACACC	-0.0764944	6.38523	0.746541	0.392767	0.999851
AAACACG	-0.0533173	6.24612	0.328815	0.569594	0.999851
AAACACT	0.0257062	5.84751	0.0408696	0.840823	0.999851
AAACAGA	-0.0369673	6.30714	0.160428	0.690912	0.999851
AAACAGC	-0.132539	6.10396	2.19516	0.146345	0.90779
AAACAGG	0.0940578	6.27854	1.58471	0.215441	0.999851
AAACAGT	-0.0318296	6.04581	0.136652	0.713598	0.999851
AAACATA	-0.0192623	6.16101	0.0391601	0.844142	0.999851
AAACATC	0.000906341	5.98056	0.000125257	0.991127	0.999851
AAACATG	0.05806	5.90556	0.414576	0.523361	0.999851
AAACATT	-0.0574118	5.52978	0.198129	0.658654	0.999851
AAACCAA	-0.0169138	6.14341	0.0335676	0.855563	0.999851
AAACCAC	-0.0733489	6.02064	0.718105	0.401849	0.999851
AAACCAG	-0.0112259	6.29385	0.0154982	0.901555	0.999851
AAACCAT	0.177343	6.18207	3.4026	0.0725692	0.704786
AAACCCA	-0.0150594	6.30923	0.0376519	0.847134	0.999851
AAACCCC	-0.146991	6.09521	2.64334	0.111903	0.834131
AAACCCG	-0.0128664	6.48499	0.0130962	0.909467	0.999851
AAACCCT	-0.0281526	5.9194	0.077369	0.78234	0.999851
AAACCGA	0.0387307	6.13716	0.266826	0.608337	0.999851
AAACCGC	0.0411817	6.12413	0.273927	0.603621	0.999851
AAACCGG	-0.0107976	6.92648	0.0107213	0.918053	0.999851
AAACCGT	0.0253943	6.17455	0.0761991	0.783949	0.999851
AAACCTA	0.048038	6.03656	0.155474	0.69547	0.999851
AAACCTC	0.0708839	6.314	0.759522	0.388722	0.999851
AAACCTG	-0.0816742	6.48398	0.731728	0.39746	0.999851
AAACCTT	-0.181585	5.45833	2.13307	0.152027	0.916501
AAACGAA	-0.0239348	5.98949	0.0878661	0.768454	0.999851
AAACGAC	-0.0444169	6.19628	0.26985	0.606319	0.999851
AAACGAG	-0.117244	6.32041	1.77692	0.190132	0.979056
AAACGAT	-0.0193133	6.24361	0.0370225	0.848401	0.999851
AAACGCA	0.0148429	6.31776	0.0341983	0.854228	0.999851
AAACGCC	-0.0702766	6.27105	0.795459	0.377832	0.999851
AAACGCG	-0.0905647	6.64299	0.933651	0.339769	0.999851
AAACGCT	-0.0541671	6.07056	0.195489	0.660788	0.999851
AAACGGA	0.0348377	6.52913	0.164631	0.687108	0.999851
AAACGGC	0.0911013	6.41196	1.2346	0.273203	0.999851
AAACGGG	0.198489	6.29273	4.56191	0.0389151	0.489446
AAACGGT	-0.042079	6.7283	0.155764	0.6952	0.999851
AAACGTA	0.0438252	5.96558	0.220889	0.640937	0.999851
AAACGTC	0.132416	6.14202	2.63541	0.112425	0.834846
AAACGTG	0.0532805	5.99768	0.355745	0.554267	0.999851
AAACGTT	-0.014257	5.39157	0.00848762	0.92706	0.999851
AAACTAA	0.0821483	5.98184	0.705997	0.405811	0.999851
AAACTAC	0.0512808	6.07466	0.365076	0.54914	0.999851
AAACTAG	0.171794	6.0565	4.28382	0.0450316	0.538146
AAACTAT	-0.000230581	5.573	4.06226e-06	0.998402	0.999851
AAACTCA	-0.0160843	6.36718	0.023491	0.878964	0.999851
AAACTCC	-0.0278165	6.4729	0.0912138	0.764217	0.999851
AAACTCG	-0.0258681	6.01288	0.112116	0.739512	0.999851
AAACTCT	0.014246	5.9083	0.0108873	0.917423	0.999851
AAACTGA	0.070885	6.48012	0.491392	0.487399	0.999851
AAACTGC	-0.00429758	6.29837	0.00242904	0.960939	0.999851
AAACTGG	0.0968949	6.48613	1.42245	0.240085	0.999851
AAACTGT	0.0827388	6.32091	0.892561	0.350503	0.999851
AAACTTA	-0.00127388	5.57059	0.00015837	0.990022	0.999851
AAACTTC	-0.100848	5.91674	1.12471	0.29532	0.999851
AAACTTG	0.0228788	5.90667	0.0695073	0.79342	0.999851
AAACTTT	0.0035055	5.36618	0.000539557	0.981585	0.999851
AAAGAAA	0.0340675	5.98766	0.128731	0.721653	0.999851
AAAGAAC	-0.00871106	6.16439	0.00708574	0.933339	0.999851
AAAGAAG	0.0865224	5.78305	0.682707	0.413598	0.999851
AAAGAAT	0.118352	6.11172	1.12666	0.294908	0.999851
AAAGACA	0.00357039	6.03962	0.00145766	0.969736	0.999851
AAAGACC	0.0657297	6.46312	0.560278	0.458563	0.999851
AAAGACG	0.0363979	6.14132	0.203751	0.654168	0.999851
AAAGACT	0.189838	6.22769	3.96771	0.0532952	0.597215
AAAGAGA	0.0731028	6.29506	0.709156	0.404772	0.999851
AAAGAGC	0.0584874	5.99847	0.557685	0.459597	0.999851
AAAGAGG	0.0070592	6.13371	0.00607062	0.938288	0.999851
AAAGAGT	0.0761163	6.17236	0.775658	0.383777	0.999851
AAAGATA	0.199942	6.12637	4.73167	0.0356312	0.465242
AAAGATC	0.0592066	5.8806	0.519612	0.475233	0.999851
AAAGATG	0.0664295	6.24215	0.312794	0.579114	0.999851
AAAGATT	0.0736065	5.45021	0.270203	0.606084	0.999851
AAAGCAA	0.027017	6.32299	0.084258	0.77312	0.999851
AAAGCAC	-5.13109e-05	6.09765	3.59825e-07	0.999524	0.999851
AAAGCAG	-0.0413265	6.40566	0.180989	0.672824	0.999851
AAAGCAT	0.049614	6.45204	0.367412	0.547871	0.999851
AAAGCCA	-0.0909648	6.40936	1.17673	0.284571	0.999851
AAAGCCC	-0.0725785	6.09292	0.671107	0.41756	0.999851
AAAGCCG	-0.0389552	6.50366	0.141642	0.708659	0.999851
AAAGCCT	0.0185263	5.9149	0.0363013	0.849866	0.999851
AAAGCGA	0.0321194	6.20115	0.129723	0.72063	0.999851
AAAGCGC	-0.0129066	6.13269	0.0241187	0.877371	0.999851
AAAGCGG	0.083664	6.7933	0.785229	0.380886	0.999851
AAAGCGT	0.046813	6.33532	0.296959	0.588845	0.999851
AAAGCTA	0.0958201	6.5606	1.01769	0.31918	0.999851
AAAGCTC	0.0226822	6.48522	0.063301	0.802651	0.999851
AAAGCTG	0.0578997	6.86621	0.260888	0.612341	0.999851
AAAGCTT	-0.138486	5.8888	1.44927	0.235778	0.999851
AAAGGAA	0.00855084	6.42288	0.00614879	0.937893	0.999851
AAAGGAC	0.0260451	6.73017	0.0520363	0.820729	0.999851
AAAGGAG	0.117074	6.53462	1.87026	0.179143	0.965009
AAAGGAT	-0.0485855	6.65703	0.157677	0.693433	0.999851
AAAGGCA	-0.0261259	6.52178	0.0791075	0.779972	0.999851
AAAGGCC	0.120746	6.49361	2.15744	0.149765	0.914898
AAAGGCG	0.0816875	6.58961	0.616019	0.437192	0.999851
AAAGGCT	0.153069	6.69548	2.22588	0.143625	0.904734
AAAGGGA	-0.0228408	6.73484	0.0507908	0.82285	0.999851
AAAGGGC	0.0723233	6.63418	0.608327	0.440047	0.999851
AAAGGGG	0.130178	6.54445	2.54874	0.118318	0.847998
AAAGGGT	0.0574852	6.9113	0.206168	0.652262	0.999851
AAAGGTA	0.146626	6.47403	2.27003	0.139819	0.897821
AAAGGTC	0.117936	6.54265	1.54115	0.221736	0.999851
AAAGGTG	-0.0857952	6.32598	0.830849	0.367533	0.999851
AAAGGTT	0.183991	6.32845	2.47263	0.123786	0.864489
AAAGTAA	0.0644763	6.06249	0.507614	0.480343	0.999851
AAAGTAC	0.0291077	6.2847	0.114315	0.737067	0.999851
AAAGTAG	0.0941671	6.13586	0.91754	0.343923	0.999851
AAAGTAT	0.220821	6.22311	3.91981	0.0546868	0.60745
AAAGTCA	-0.00201881	6.43794	0.000496614	0.982332	0.999851
AAAGTCC	0.0882941	6.40657	0.975276	0.329353	0.999851
AAAGTCG	0.0352836	6.06501	0.155719	0.695242	0.999851
AAAGTCT	-0.00407869	6.07923	0.00133328	0.971056	0.999851
AAAGTGA	-0.0213212	6.22352	0.0573117	0.812029	0.999851
AAAGTGC	0.0137	6.26787	0.0247436	0.875805	0.999851
AAAGTGG	0.0826945	6.41292	0.875412	0.355122	0.999851
AAAGTGT	0.189496	6.33097	6.2231	0.0168759	0.260353
AAAGTTA	0.0230329	5.68675	0.0528677	0.819328	0.999851
AAAGTTC	0.121606	5.97559	2.48704	0.122729	0.864489
AAAGTTG	0.0768756	6.40871	0.71242	0.403702	0.999851
AAAGTTT	0.157438	5.60179	1.00481	0.322225	0.999851
AAATAAA	-0.0949327	6.04524	0.653931	0.423534	0.999851
AAATAAC	-0.0134203	6.04543	0.013425	0.908343	0.999851
AAATAAG	-0.104516	6.13016	1.90175	0.175608	0.958713
AAATAAT	-4.08725	4.26326	377.126	7.2203e-22	9.31475e-20
AAATACA	-0.573616	5.72312	21.6165	3.64626e-05	0.000799738
AAATACC	-0.067224	6.14766	0.254709	0.61657	0.999851
AAATACG	-0.0514184	6.37984	0.263237	0.61075	0.999851
AAATACT	-4.49839	3.89821	345.329	3.49948e-21	3.56121e-19
AAATAGA	0.093648	6.30482	1.08381	0.30415	0.999851
AAATAGC	0.154626	6.11705	2.91562	0.095541	0.784634
AAATAGG	0.0311897	6.38759	0.139886	0.710386	0.999851
AAATAGT	-3.96197	4.86859	603.283	1.30812e-25	1.07161e-22
AAATATA	-0.564443	5.86283	13.0303	0.000849542	0.0169536
AAATATC	-0.041862	5.45565	0.0848729	0.772317	0.999851
AAATATG	0.0108896	5.94841	0.0159867	0.900023	0.999851
AAATATT	-4.13974	2.90664	315.778	1.71392e-20	1.39706e-18
AAATCAA	0.0312134	6.55658	0.137366	0.712885	0.999851
AAATCAC	0.155816	6.0299	2.2593	0.140733	0.898935
AAATCAG	0.000518356	6.49527	2.74911e-05	0.995843	0.999851
AAATCAT	-0.835549	5.65641	25.0071	1.20288e-05	0.000269234
AAATCCA	-0.374347	6.18306	5.37556	0.0256597	0.362109
AAATCCC	-0.0480026	5.72217	0.112498	0.739085	0.999851
AAATCCG	0.116551	6.73188	1.73452	0.195391	0.986531
AAATCCT	-3.78468	5.0438	607.022	1.16578e-25	1.00527e-22
AAATCGA	0.0201419	6.27853	0.045276	0.832587	0.999851
AAATCGC	-0.0653461	6.14721	0.262398	0.611318	0.999851
AAATCGG	0.0255634	7.27285	0.0557639	0.814536	0.999851
AAATCGT	-0.473049	5.79767	9.3942	0.00390465	0.0709244
AAATCTA	-0.129809	6.01122	0.505126	0.481414	0.999851
AAATCTC	-0.105958	5.94411	0.455058	0.503855	0.999851
AAATCTG	0.0973012	6.73468	1.35412	0.251509	0.999851
AAATCTT	-4.16737	4.39985	341.701	4.22467e-21	4.22054e-19
AAATGAA	-0.213387	5.97762	3.53079	0.0675994	0.678645
AAATGAC	-0.0653462	6.34352	0.579742	0.450916	0.999851
AAATGAG	0.143224	6.26318	2.61519	0.113769	0.836624
AAATGAT	-0.27824	5.28189	2.70912	0.107677	0.823226
AAATGCA	-0.294094	6.33107	4.64333	0.0373006	0.477795
AAATGCC	0.0357872	6.21688	0.0869994	0.769565	0.999851
AAATGCG	-0.0520982	6.97545	0.16555	0.686284	0.999851
AAATGCT	-3.75999	5.28308	569.294	3.84874e-25	2.52231e-22
AAATGGA	-0.0399218	6.45925	0.134044	0.716221	0.999851
AAATGGC	0.118427	6.46952	1.61	0.211886	0.999851
AAATGGG	0.0783771	6.29121	0.736396	0.395972	0.999851
AAATGGT	-0.273801	5.78089	3.70385	0.0614799	0.64694
AAATGTA	-1.43379	5.70565	96.8369	3.34623e-12	9.93199e-11
AAATGTC	0.0361264	6.02446	0.123754	0.72686	0.999851
AAATGTG	0.10025	6.22908	1.03605	0.314908	0.999851
AAATGTT	-4.02812	3.56428	350.632	2.66578e-21	2.81782e-19
AAATTAA	-0.0822315	6.07859	0.941763	0.337704	0.999851
AAATTAC	0.0166349	6.20838	0.0207413	0.886215	0.999851
AAATTAG	0.209373	6.30583	5.78906	0.0208789	0.309855
AAATTAT	-2.77302	4.77457	286.278	9.61057e-20	6.13434e-18
AAATTCA	-0.501807	6.31435	10.8577	0.00207772	0.0392635
AAATTCC	-0.167324	6.15304	2.13008	0.152307	0.916501
AAATTCG	-0.0594173	6.32211	0.406874	0.527225	0.999851
AAATTCT	-4.38141	5.1812	716.007	5.28355e-27	9.0213e-24
AAATTGA	0.111023	6.25662	2.01391	0.163672	0.931112
AAATTGC	0.0235677	6.56891	0.0954682	0.758954	0.999851
AAATTGG	0.0574173	6.53118	0.445994	0.50811	0.999851
AAATTGT	-1.30835	5.34561	60.6396	1.62644e-09	4.33295e-08
AAATTTA	-0.484331	5.46513	11.4864	0.00159605	0.030692
AAATTTC	-0.781744	5.5998	26.859	6.73938e-06	0.000153572
AAATTTG	0.0210617	6.13434	0.0533456	0.818528	0.999851
AAATTTT	-4.08279	4.19066	416.459	1.20171e-22	2.04737e-20
AACAAAA	0.0385031	6.0416	0.214422	0.645854	0.999851
AACAAAC	-0.0270915	6.23262	0.0975465	0.75643	0.999851
AACAAAG	0.036295	5.9264	0.160464	0.690879	0.999851
AACAAAT	0.0774202	5.55133	0.416519	0.522394	0.999851
AACAACA	0.0940005	5.82038	1.17442	0.285038	0.999851
AACAACC	-0.124667	6.26519	1.84785	0.181711	0.969124
AACAACG	0.0258331	6.1749	0.0669869	0.797114	0.999851
AACAACT	-0.0110559	5.83016	0.0107415	0.917976	0.999851
AACAAGA	-0.0326456	6.23149	0.125876	0.724626	0.999851
AACAAGC	0.108938	6.14383	1.36867	0.249021	0.999851
AACAAGG	-0.00808263	6.31496	0.00705329	0.933492	0.999851
AACAAGT	0.0823746	5.97778	0.468865	0.497491	0.999851
AACAATA	-0.017015	6.00288	0.0339201	0.854815	0.999851
AACAATC	0.0838224	5.88502	0.884983	0.352533	0.999851
AACAATG	-0.113626	5.80363	1.72246	0.196919	0.988152
AACAATT	-0.121622	5.21827	0.812596	0.372794	0.999851
AACACAA	-0.0641499	6.32659	0.610931	0.439077	0.999851
AACACAC	-0.0146038	6.27918	0.0329893	0.856798	0.999851
AACACAG	-0.073805	6.43513	0.771072	0.385173	0.999851
AACACAT	0.0383192	6.37107	0.115844	0.735383	0.999851
AACACCA	-0.0348575	6.4759	0.164448	0.687272	0.999851
AACACCC	-0.133228	6.14694	1.78944	0.188612	0.977042
AACACCG	0.0472306	6.67231	0.33928	0.563541	0.999851
AACACCT	-0.0983956	5.94141	0.678045	0.415183	0.999851
AACACGA	0.0548619	6.20055	0.351036	0.556889	0.999851
AACACGC	-0.00834637	6.18988	0.0107031	0.918122	0.999851
AACACGG	-0.0833102	6.93767	0.648934	0.425296	0.999851
AACACGT	0.000223103	6.35333	8.20959e-06	0.997728	0.999851
AACACTA	-0.0389396	6.20776	0.181058	0.672765	0.999851
AACACTC	-0.0393532	6.38851	0.218311	0.642886	0.999851
AACACTG	-0.0356824	6.64434	0.150425	0.700202	0.999851
AACACTT	-0.280663	5.4868	8.5545	0.00567376	0.100063
AACAGAA	0.0552145	5.99568	0.418702	0.521312	0.999851
AACAGAC	-0.121512	6.32293	1.5734	0.217054	0.999851
AACAGAG	-0.0161064	6.18839	0.0348657	0.852829	0.999851
AACAGAT	0.0202683	6.27755	0.040822	0.840914	0.999851
AACAGCA	-0.0655094	6.30986	0.542299	0.465814	0.999851
AACAGCC	0.0501693	6.33624	0.366612	0.548305	0.999851
AACAGCG	0.0701816	6.70715	0.420096	0.520623	0.999851
AACAGCT	-0.0113372	6.26339	0.0198594	0.888643	0.999851
AACAGGA	0.0974806	6.40387	1.38671	0.245978	0.999851
AACAGGC	-0.0473399	6.4775	0.372475	0.545138	0.999851
AACAGGG	0.0774675	6.24704	0.789367	0.379647	0.999851
AACAGGT	-0.00902927	6.65399	0.0091263	0.924373	0.999851
AACAGTA	0.00802268	5.93137	0.00963227	0.922312	0.999851
AACAGTC	0.00518879	6.26933	0.00358538	0.952553	0.999851
AACAGTG	-0.0158953	5.99183	0.0330605	0.856645	0.999851
AACAGTT	0.0572876	5.49392	0.274036	0.603549	0.999851
AACATAA	0.132375	6.13373	2.98255	0.0919461	0.774355
AACATAC	0.0721856	6.34432	0.636568	0.429706	0.999851
AACATAG	0.185644	6.25774	4.01658	0.0519152	0.588202
AACATAT	0.0982486	5.80402	0.840583	0.36477	0.999851
AACATCA	-0.0163763	6.56315	0.0399561	0.842588	0.999851
AACATCC	-0.0226468	6.50505	0.0588753	0.809533	0.999851
AACATCG	0.0438162	6.24022	0.231415	0.633119	0.999851
AACATCT	-0.0571838	6.12143	0.194394	0.661678	0.999851
AACATGA	-0.0128006	6.25544	0.0204994	0.886876	0.999851
AACATGC	-0.0603383	6.41464	0.484939	0.490254	0.999851
AACATGG	0.00117375	6.48115	0.000205429	0.988636	0.999851
AACATGT	-0.0133397	6.17477	0.0282882	0.867288	0.999851
AACATTA	-0.175243	5.70166	3.37175	0.0738247	0.708994
AACATTC	0.00220351	6.24374	0.000693745	0.979119	0.999851
AACATTG	0.108533	6.02658	1.78503	0.189146	0.977546
AACATTT	0.00294874	5.66176	0.000551107	0.981389	0.999851
AACCAAA	0.0202587	5.6409	0.0540482	0.817358	0.999851
AACCAAC	-0.017127	5.79533	0.0398565	0.842781	0.999851
AACCAAG	-0.09076	5.53547	0.794614	0.378083	0.999851
AACCAAT	-0.0575071	5.17142	0.177474	0.675827	0.999851
AACCACA	-0.139981	5.45167	2.33234	0.134645	0.886667
AACCACC	-0.143226	6.01544	1.92339	0.173227	0.955285
AACCACG	-0.0614946	5.81625	0.408863	0.526222	0.999851
AACCACT	0.0577667	5.48414	0.218957	0.642396	0.999851
AACCAGA	-0.0292869	5.85904	0.171571	0.68095	0.999851
AACCAGC	-0.0122685	5.75031	0.0172901	0.896051	0.999851
AACCAGG	0.0476562	5.96111	0.304103	0.584414	0.999851
AACCAGT	0.052023	5.57482	0.252409	0.618161	0.999851
AACCATA	-0.131418	5.69784	2.13463	0.151881	0.916501
AACCATC	-0.202751	5.52579	3.35244	0.0746231	0.71188
AACCATG	0.0389562	5.41385	0.177444	0.675852	0.999851
AACCATT	0.0494638	4.9608	0.199342	0.65768	0.999851
AACCCAA	0.112493	5.89846	1.23248	0.273609	0.999851
AACCCAC	-0.0542854	5.77854	0.335508	0.565708	0.999851
AACCCAG	-0.0678374	5.86789	0.483303	0.490982	0.999851
AACCCAT	-0.0392395	5.75989	0.132089	0.718205	0.999851
AACCCCA	0.0261031	6.14952	0.0929625	0.762038	0.999851
AACCCCC	-0.147126	5.82211	2.21076	0.144956	0.907583
AACCCCG	-0.0714622	6.17604	0.504304	0.481768	0.999851
AACCCCT	-0.110445	5.45736	0.909323	0.346068	0.999851
AACCCGA	-0.0383353	5.90307	0.240225	0.626743	0.999851
AACCCGC	-0.119009	5.93503	1.92448	0.173108	0.95495
AACCCGG	-0.129499	6.43249	1.44502	0.236455	0.999851
AACCCGT	0.0196235	5.98298	0.0552024	0.815454	0.999851
AACCCTA	0.0387701	5.8779	0.174127	0.678719	0.999851
AACCCTC	-0.00575947	6.15378	0.00434287	0.947788	0.999851
AACCCTG	0.0884585	6.14823	0.923458	0.342389	0.999851
AACCCTT	0.113779	5.76555	0.64428	0.426947	0.999851
AACCGAA	0.162758	5.6441	3.0581	0.0880696	0.763643
AACCGAC	0.158158	5.8751	2.92649	0.0949467	0.783286
AACCGAG	-0.000992727	6.21754	0.000116455	0.991444	0.999851
AACCGAT	0.117076	5.72186	1.37739	0.247544	0.999851
AACCGCA	-0.101323	5.96195	1.4926	0.229023	0.999851
AACCGCC	-0.0221073	5.93284	0.0701035	0.792557	0.999851
AACCGCG	-0.000113848	6.27768	1.44147e-06	0.999048	0.999851
AACCGCT	-0.0427872	5.7753	0.182688	0.671384	0.999851
AACCGGA	-0.0215998	6.50371	0.0766216	0.783366	0.999851
AACCGGC	-0.0624614	6.1099	0.49528	0.485692	0.999851
AACCGGG	0.0544319	6.05698	0.396425	0.532551	0.999851
AACCGGT	-0.212551	6.15136	3.82043	0.0577039	0.624822
AACCGTA	-0.122747	5.55256	1.89726	0.176106	0.958766
AACCGTC	0.0121744	5.78971	0.020095	0.88799	0.999851
AACCGTG	0.123671	5.55879	1.83187	0.183568	0.970498
AACCGTT	-0.0802292	5.15502	0.610836	0.439112	0.999851
AACCTAA	0.00727397	5.58411	0.00465102	0.94597	0.999851
AACCTAC	0.17416	5.68058	3.05281	0.0883351	0.764212
AACCTAG	0.00713743	5.62142	0.00541683	0.941699	0.999851
AACCTAT	-0.114615	5.20573	1.18048	0.283816	0.999851
AACCTCA	-0.0605578	6.04142	0.562102	0.457838	0.999851
AACCTCC	-0.152594	6.07605	3.00389	0.0908317	0.771582
AACCTCG	0.0892614	5.67065	0.68455	0.412973	0.999851
AACCTCT	-0.103158	5.64593	0.667664	0.418747	0.999851
AACCTGA	0.173942	5.93508	4.35642	0.0433394	0.524426
AACCTGC	-0.068673	5.9024	0.546	0.464306	0.999851
AACCTGG	0.136881	5.96898	2.66152	0.110716	0.830748
AACCTGT	-0.0440159	5.80288	0.238847	0.627731	0.999851
AACCTTA	0.00670596	5.17972	0.00362977	0.952261	0.999851
AACCTTC	-0.0485868	5.63214	0.247911	0.621299	0.999851
AACCTTG	-0.00362391	5.47654	0.00102817	0.974581	0.999851
AACCTTT	-0.0880175	5.19096	0.708187	0.40509	0.999851
AACGAAA	0.0201457	5.72527	0.048415	0.826973	0.999851
AACGAAC	-0.0572453	5.87288	0.529694	0.471009	0.999851
AACGAAG	-0.0557319	5.46127	0.305304	0.583676	0.999851
AACGAAT	0.117326	5.54208	1.66573	0.204303	0.994654
AACGACA	0.0175474	5.74232	0.0295414	0.864409	0.999851
AACGACC	-0.00265894	6.15708	0.000943296	0.975652	0.999851
AACGACG	0.0479177	5.94703	0.255763	0.615845	0.999851
AACGACT	0.00632658	6.05463	0.00272656	0.958618	0.999851
AACGAGA	0.00473409	6.24656	0.00240169	0.96116	0.999851
AACGAGC	0.0621239	5.98336	0.564382	0.456933	0.999851
AACGAGG	0.219109	5.91509	5.30852	0.0265407	0.372615
AACGAGT	0.106589	5.74472	1.3198	0.257507	0.999851
AACGATA	0.0025971	5.70148	0.000790539	0.97771	0.999851
AACGATC	0.199438	5.46842	3.87336	0.0560747	0.618595
AACGATG	0.0011374	5.78002	0.000140186	0.990613	0.999851
AACGATT	0.147814	5.13303	1.42732	0.239297	0.999851
AACGCAA	0.0758523	5.95536	0.683437	0.41335	0.999851
AACGCAC	-0.0548063	5.82588	0.243978	0.624071	0.999851
AACGCAG	0.045357	5.95302	0.297755	0.588348	0.999851
AACGCAT	0.0698185	5.89343	0.722013	0.400583	0.999851
AACGCCA	-0.0740497	6.17999	0.776436	0.383541	0.999851
AACGCCC	-0.00589988	5.78258	0.00450188	0.946842	0.999851
AACGCCG	-0.0376958	6.10119	0.195509	0.660771	0.999851
AACGCCT	0.0140585	5.55337	0.0185815	0.892262	0.999851
AACGCGA	0.0472392	5.8852	0.27653	0.601912	0.999851
AACGCGC	-0.010484	5.78991	0.0155291	0.901457	0.999851
AACGCGG	-0.115299	6.247	2.15802	0.149713	0.914898
AACGCGT	0.10822	5.92442	1.49577	0.228539	0.999851
AACGCTA	-0.0333143	6.06911	0.179778	0.673854	0.999851
AACGCTC	0.0981701	6.04244	1.22077	0.275866	0.999851
AACGCTG	0.004736	6.49611	0.00156891	0.968603	0.999851
AACGCTT	0.0110194	5.45712	0.00934284	0.923484	0.999851
AACGGAA	0.0752164	6.05967	0.524163	0.473319	0.999851
AACGGAC	-0.0480805	6.32618	0.246363	0.622387	0.999851
AACGGAG	0.124282	5.96688	1.65664	0.205517	0.994903
AACGGAT	0.225749	6.21943	3.12707	0.0846912	0.754178
AACGGCA	0.0658321	6.17785	0.593208	0.445744	0.999851
AACGGCC	0.0570331	6.14094	0.459393	0.501842	0.999851
AACGGCG	0.0393615	6.18575	0.179781	0.673852	0.999851
AACGGCT	-0.107895	6.15581	1.66142	0.204877	0.994903
AACGGGA	-0.0965878	6.41699	0.831018	0.367484	0.999851
AACGGGC	0.0223889	6.44965	0.0679555	0.795686	0.999851
AACGGGG	0.150827	6.51972	1.29303	0.262311	0.999851
AACGGGT	0.0872408	6.51702	0.60442	0.441508	0.999851
AACGGTA	0.0406539	6.05642	0.157124	0.693943	0.999851
AACGGTC	-0.00670921	6.09791	0.00661898	0.935567	0.999851
AACGGTG	0.00795882	5.7692	0.00876516	0.92588	0.999851
AACGGTT	0.113801	5.93811	0.925468	0.34187	0.999851
AACGTAA	-0.0903979	5.74136	1.09818	0.301009	0.999851
AACGTAC	0.0648169	5.96566	0.396124	0.532706	0.999851
AACGTAG	0.0101439	5.78056	0.0135277	0.907995	0.999851
AACGTAT	0.0179121	5.68425	0.0285689	0.866637	0.999851
AACGTCA	-0.0845004	6.15371	1.31	0.259253	0.999851
AACGTCC	-0.132141	6.02932	2.4657	0.124298	0.864489
AACGTCG	0.109926	5.68465	1.19061	0.281788	0.999851
AACGTCT	-0.0189426	5.81822	0.0278359	0.868343	0.999851
AACGTGA	-0.185905	5.86419	3.62936	0.0640352	0.660819
AACGTGC	-0.013087	5.93258	0.0227442	0.880888	0.999851
AACGTGG	0.00743124	6.08411	0.00791363	0.929562	0.999851
AACGTGT	0.0997194	5.81037	1.19151	0.281609	0.999851
AACGTTA	0.0358325	5.40441	0.125677	0.724835	0.999851
AACGTTC	0.103227	5.63974	1.27504	0.265606	0.999851
AACGTTG	-0.00382495	5.75362	0.00155647	0.968728	0.999851
AACGTTT	-0.0580883	5.40657	0.274789	0.603054	0.999851
AACTAAA	-0.0707821	5.63624	0.216188	0.644502	0.999851
AACTAAC	0.0467052	5.81703	0.17716	0.676096	0.999851
AACTAAG	0.0161761	5.63256	0.023919	0.877875	0.999851
AACTAAT	-3.17267	4.71866	299.174	4.44023e-20	3.20479e-18
AACTACA	-0.186682	5.37469	3.03451	0.0892602	0.766477
AACTACC	-0.0820625	5.93489	0.410926	0.525186	0.999851
AACTACG	-0.00439356	5.83711	0.00248013	0.960531	0.999851
AACTACT	-3.56735	4.85844	351.273	2.58023e-21	2.7451e-19
AACTAGA	0.0429574	5.88412	0.205867	0.652499	0.999851
AACTAGC	0.0784621	5.75615	0.619683	0.435843	0.999851
AACTAGG	0.101556	6.06566	1.38672	0.245975	0.999851
AACTAGT	-3.60095	5.16577	714.439	5.50617e-27	9.0213e-24
AACTATA	-0.373926	5.58683	13.1333	0.000815222	0.0162885
AACTATC	0.0486037	5.54281	0.256184	0.615555	0.999851
AACTATG	-0.023305	5.55453	0.0534574	0.818341	0.999851
AACTATT	-3.85763	3.79512	225.254	5.96018e-18	2.71255e-16
AACTCAA	-0.0307206	5.99344	0.0963826	0.75784	0.999851
AACTCAC	-0.0608078	5.89107	0.486282	0.489657	0.999851
AACTCAG	0.00161271	6.03596	0.000317385	0.985875	0.999851
AACTCAT	-0.467166	5.75632	23.6031	1.88897e-05	0.0004205
AACTCCA	-0.202006	6.10446	4.73558	0.0355593	0.465242
AACTCCC	-0.297029	5.73376	7.90618	0.00762005	0.13073
AACTCCG	0.0154771	6.32342	0.0275957	0.868907	0.999851
AACTCCT	-2.02287	5.35586	206.796	2.51287e-17	1.03967e-15
AACTCGA	0.0551321	5.86103	0.428344	0.516579	0.999851
AACTCGC	0.042929	5.92255	0.209957	0.649301	0.999851
AACTCGG	0.112421	6.77038	0.803442	0.375473	0.999851
AACTCGT	-0.157538	5.83292	2.95925	0.0931798	0.778652
AACTCTA	-0.303438	5.80288	6.63056	0.0138622	0.219863
AACTCTC	-0.339698	5.88681	14.2808	0.000518201	0.0105077
AACTCTG	0.0441019	6.21665	0.303961	0.584502	0.999851
AACTCTT	-3.12608	4.71752	316.241	1.67013e-20	1.36817e-18
AACTGAA	0.0251055	5.89726	0.0338479	0.854968	0.999851
AACTGAC	-0.0054489	6.0803	0.00432383	0.947902	0.999851
AACTGAG	0.150914	5.90234	2.33951	0.134064	0.884808
AACTGAT	-0.339143	5.77301	12.5643	0.00102513	0.0202116
AACTGCA	-0.17477	6.02332	3.97738	0.0530187	0.597017
AACTGCC	-0.0664489	6.14478	0.613816	0.438007	0.999851
AACTGCG	-0.0542114	6.45303	0.193672	0.662266	0.999851
AACTGCT	-2.28338	5.59074	322.133	1.20471e-20	1.0334e-18
AACTGGA	0.0191287	6.13575	0.0346892	0.853197	0.999851
AACTGGC	-0.000451085	6.22985	2.98259e-05	0.99567	0.999851
AACTGGG	0.0806263	5.90919	0.589277	0.447244	0.999851
AACTGGT	-0.561035	6.14832	27.1509	6.16095e-06	0.000140782
AACTGTA	-0.280352	5.85603	9.71372	0.00339497	0.0622879
AACTGTC	0.0468084	6.1746	0.283678	0.597272	0.999851
AACTGTG	0.178997	5.84197	3.84606	0.0569085	0.619739
AACTGTT	-3.6568	4.99828	288.237	8.53061e-20	5.52433e-18
AACTTAA	-0.048566	5.73838	0.161726	0.689731	0.999851
AACTTAC	-0.0468605	5.9099	0.139466	0.7108	0.999851
AACTTAG	-0.0128101	5.87981	0.017104	0.896608	0.999851
AACTTAT	-2.40738	5.12125	236.11	2.67848e-18	1.27201e-16
AACTTCA	-0.301415	6.04529	7.3161	0.0100186	0.16554
AACTTCC	-0.631859	5.98036	34.4413	7.4345e-07	1.77303e-05
AACTTCG	0.034503	5.87994	0.108088	0.744061	0.999851
AACTTCT	-3.50655	5.44126	498.508	4.48511e-24	1.63298e-21
AACTTGA	-4.95492e-05	5.8685	3.81252e-07	0.99951	0.999851
AACTTGC	-0.0671088	6.02607	0.481966	0.491579	0.999851
AACTTGG	-0.0552839	6.16359	0.5154	0.477017	0.999851
AACTTGT	-1.2883	5.61638	162.071	1.36181e-15	4.72709e-14
AACTTTA	-0.255095	5.27006	4.66163	0.036948	0.476366
AACTTTC	-0.11779	5.70186	1.24431	0.271354	0.999851
AACTTTG	-0.162148	5.68958	3.16925	0.0826962	0.744857
AACTTTT	-4.25662	4.84615	221.629	7.84305e-18	3.47299e-16
AAGAAAA	-0.0370348	5.97766	0.125254	0.725279	0.999851
AAGAAAC	0.192194	6.09484	5.53225	0.0237216	0.342729
AAGAAAG	0.136733	5.807	1.77434	0.190447	0.979056
AAGAAAT	-0.0883917	6.00385	0.588067	0.447707	0.999851
AAGAACA	-0.138492	5.72726	1.34308	0.253419	0.999851
AAGAACC	0.0833245	6.3445	1.01894	0.318888	0.999851
AAGAACG	0.0727416	6.05648	0.934015	0.339676	0.999851
AAGAACT	0.0302163	5.83046	0.0890421	0.766956	0.999851
AAGAAGA	0.0635231	6.13126	0.695734	0.409215	0.999851
AAGAAGC	0.00525547	5.93758	0.00407395	0.949428	0.999851
AAGAAGG	0.0393391	6.028	0.148191	0.702326	0.999851
AAGAAGT	-0.0434481	6.03009	0.256851	0.615097	0.999851
AAGAATA	0.0893192	5.97845	0.704558	0.406286	0.999851
AAGAATC	0.040329	5.83662	0.187304	0.667514	0.999851
AAGAATG	0.0596026	6.00445	0.302954	0.585123	0.999851
AAGAATT	0.106626	5.39718	0.612703	0.438419	0.999851
AAGACAA	0.170275	6.50873	3.97023	0.0532229	0.597215
AAGACAC	0.00164401	6.33402	0.000408921	0.983968	0.999851
AAGACAG	-0.0436211	6.52362	0.189436	0.665745	0.999851
AAGACAT	-0.0171636	7.06314	0.0140654	0.906193	0.999851
AAGACCA	-0.061125	6.47247	0.565354	0.456549	0.999851
AAGACCC	0.116292	6.40003	1.08196	0.304557	0.999851
AAGACCG	-0.0329274	6.48164	0.107131	0.745156	0.999851
AAGACCT	0.131836	6.04417	2.48653	0.122766	0.864489
AAGACGA	0.13352	6.21843	2.84889	0.0992845	0.795441
AAGACGC	-0.0669485	6.13005	0.591945	0.446225	0.999851
AAGACGG	0.0472638	6.73426	0.17451	0.678387	0.999851
AAGACGT	0.0440283	6.45806	0.159081	0.692143	0.999851
AAGACTA	0.184501	6.41694	3.85016	0.0567824	0.619623
AAGACTC	0.154387	6.44053	3.23792	0.079561	0.731087
AAGACTG	0.0496688	6.70408	0.178943	0.674567	0.999851
AAGACTT	0.0447198	5.93093	0.182036	0.671936	0.999851
AAGAGAA	0.153603	6.12667	2.72988	0.10638	0.819467
AAGAGAC	0.0132582	6.26544	0.0271909	0.869863	0.999851
AAGAGAG	0.0426782	6.04676	0.225266	0.637659	0.999851
AAGAGAT	0.0509575	6.38975	0.176169	0.676951	0.999851
AAGAGCA	-0.0224961	6.12352	0.0435485	0.835764	0.999851
AAGAGCC	0.0208524	6.23309	0.0865053	0.770201	0.999851
AAGAGCG	-0.00841157	6.38279	0.00894469	0.925127	0.999851
AAGAGCT	0.0626951	6.17096	0.576967	0.451993	0.999851
AAGAGGA	0.0902028	6.28952	0.878035	0.35441	0.999851
AAGAGGC	0.040395	6.3106	0.211755	0.647908	0.999851
AAGAGGG	0.0746635	6.10291	0.886784	0.352049	0.999851
AAGAGGT	0.0287466	6.6028	0.0539944	0.817447	0.999851
AAGAGTA	0.0630462	5.87868	0.37776	0.542313	0.999851
AAGAGTC	0.0878589	6.16567	1.13585	0.292974	0.999851
AAGAGTG	-0.0125466	6.0457	0.0236311	0.878606	0.999851
AAGAGTT	0.131693	5.82663	1.39584	0.244456	0.999851
AAGATAA	0.0731437	6.02153	0.538418	0.467403	0.999851
AAGATAC	0.134396	6.25244	2.62039	0.113422	0.835071
AAGATAG	0.0830492	6.02443	0.984936	0.326998	0.999851
AAGATAT	0.0208444	6.10514	0.0221774	0.88237	0.999851
AAGATCA	-0.00423244	6.35166	0.00177827	0.966575	0.999851
AAGATCC	0.0675894	6.41802	0.602117	0.442373	0.999851
AAGATCG	0.124568	5.97082	1.67108	0.203592	0.993936
AAGATCT	-0.011322	6.01581	0.0136206	0.907681	0.999851
AAGATGA	0.00293666	6.41111	0.000974162	0.975257	0.999851
AAGATGC	0.0468612	6.20602	0.333678	0.566765	0.999851
AAGATGG	0.152904	6.2988	2.98024	0.0920675	0.774748
AAGATGT	-0.0552809	6.29843	0.247806	0.621372	0.999851
AAGATTA	0.15591	5.51715	1.7735	0.19055	0.979056
AAGATTC	0.194944	5.96733	5.15213	0.0287258	0.396833
AAGATTG	-0.0675701	6.20079	0.617483	0.436652	0.999851
AAGATTT	0.089749	5.62272	0.655577	0.422955	0.999851
AAGCAAA	-0.0587025	5.82528	0.397633	0.53193	0.999851
AAGCAAC	0.142987	5.84207	2.93833	0.0943039	0.780364
AAGCAAG	0.0295905	5.59328	0.114697	0.736644	0.999851
AAGCAAT	-0.146428	5.63902	1.25863	0.268654	0.999851
AAGCACA	0.00400696	5.63673	0.00214559	0.963287	0.999851
AAGCACC	0.069606	6.08351	0.483342	0.490964	0.999851
AAGCACG	0.0115044	5.76457	0.0155647	0.901345	0.999851
AAGCACT	0.11487	5.58429	1.09019	0.30275	0.999851
AAGCAGA	0.0381662	5.91063	0.171273	0.681212	0.999851
AAGCAGC	0.105729	5.66258	0.936815	0.338962	0.999851
AAGCAGG	0.0886308	5.81282	1.02279	0.317987	0.999851
AAGCAGT	0.0318624	5.67876	0.0588962	0.809499	0.999851
AAGCATA	0.0187597	5.79823	0.0475535	0.828494	0.999851
AAGCATC	-0.0245827	5.53026	0.0602877	0.807308	0.999851
AAGCATG	0.110454	5.78484	1.13261	0.293654	0.999851
AAGCATT	0.173044	5.15506	2.63158	0.112679	0.834846
AAGCCAA	-0.0415576	5.91547	0.244431	0.62375	0.999851
AAGCCAC	-0.0134306	5.7772	0.0201114	0.887944	0.999851
AAGCCAG	0.0520081	5.89364	0.319608	0.575026	0.999851
AAGCCAT	0.112291	6.03538	1.3471	0.252722	0.999851
AAGCCCA	-0.118083	5.93887	1.76486	0.191611	0.980947
AAGCCCC	-0.0635233	5.67714	0.517658	0.476059	0.999851
AAGCCCG	-0.0617306	6.0299	0.475547	0.49446	0.999851
AAGCCCT	-0.0291933	5.52964	0.0776091	0.782011	0.999851
AAGCCGA	-0.0186521	5.63206	0.0463006	0.830733	0.999851
AAGCCGC	0.0361483	5.55045	0.111805	0.739859	0.999851
AAGCCGG	-0.136578	6.17469	1.98594	0.166556	0.941307
AAGCCGT	0.0439501	5.72815	0.293062	0.591292	0.999851
AAGCCTA	0.0755868	5.7395	0.629633	0.43221	0.999851
AAGCCTC	0.0401532	5.89531	0.195152	0.661062	0.999851
AAGCCTG	0.0588537	6.30426	0.218458	0.642775	0.999851
AAGCCTT	-0.105225	5.30317	1.02961	0.3164	0.999851
AAGCGAA	-0.00178717	5.81534	0.000435641	0.983452	0.999851
AAGCGAC	-0.00524835	6.10467	0.00556006	0.940935	0.999851
AAGCGAG	-0.0208054	5.90983	0.0618931	0.804812	0.999851
AAGCGAT	0.0599094	6.10703	0.243319	0.624539	0.999851
AAGCGCA	0.0144132	6.41393	0.0251087	0.8749	0.999851
AAGCGCC	0.0397087	6.07916	0.249436	0.620231	0.999851
AAGCGCG	-0.0904928	6.04674	0.980761	0.328013	0.999851
AAGCGCT	-0.0160966	5.76855	0.0168212	0.897462	0.999851
AAGCGGA	0.0922695	6.14602	1.1797	0.283972	0.999851
AAGCGGC	-0.0675284	6.14634	0.619122	0.436049	0.999851
AAGCGGG	0.101021	5.92294	1.53311	0.222924	0.999851
AAGCGGT	0.00524026	6.31681	0.00248077	0.960526	0.999851
AAGCGTA	0.166919	5.8322	3.09481	0.0862528	0.756703
AAGCGTC	0.147311	5.80556	2.33922	0.134088	0.884808
AAGCGTG	0.0861246	5.85485	1.10681	0.299141	0.999851
AAGCGTT	0.0253947	5.45872	0.0802737	0.7784	0.999851
AAGCTAA	0.03119	5.8374	0.10496	0.747659	0.999851
AAGCTAC	0.0720992	5.92035	0.811693	0.373057	0.999851
AAGCTAG	0.218054	5.96504	7.02346	0.0114976	0.185592
AAGCTAT	-0.00810933	5.62916	0.00395549	0.950168	0.999851
AAGCTCA	0.0811958	6.08801	0.887652	0.351816	0.999851
AAGCTCC	-0.073575	6.18044	0.607409	0.44039	0.999851
AAGCTCG	0.139201	5.66604	2.54426	0.118632	0.848761
AAGCTCT	0.20828	5.70265	5.54832	0.0235319	0.340956
AAGCTGA	0.141877	6.25552	1.62607	0.209664	0.999851
AAGCTGC	0.0778916	6.33722	0.461776	0.500741	0.999851
AAGCTGG	0.143299	6.32348	2.48041	0.123214	0.864489
AAGCTGT	0.147109	6.22959	1.54144	0.221694	0.999851
AAGCTTA	-0.0586428	5.38704	0.258743	0.613803	0.999851
AAGCTTC	0.0209589	5.67302	0.0602213	0.807411	0.999851
AAGCTTG	0.0851849	5.94528	0.714762	0.402937	0.999851
AAGCTTT	-0.0185636	5.34193	0.0404599	0.841612	0.999851
AAGGAAA	0.0925263	6.11533	0.942627	0.337485	0.999851
AAGGAAC	-0.0567256	6.16519	0.34662	0.55937	0.999851
AAGGAAG	0.0438429	5.58464	0.219101	0.642287	0.999851
AAGGAAT	0.159962	6.15358	1.65035	0.206362	0.995888
AAGGACA	-0.0327608	6.17164	0.167802	0.684276	0.999851
AAGGACC	0.032071	6.4334	0.124674	0.725888	0.999851
AAGGACG	0.0778192	5.91045	0.507429	0.480422	0.999851
AAGGACT	0.142961	6.37941	1.90491	0.175258	0.958101
AAGGAGA	-0.0164076	6.21597	0.0275533	0.869006	0.999851
AAGGAGC	0.0297441	5.96494	0.102117	0.750981	0.999851
AAGGAGG	0.110592	5.74314	1.35482	0.251389	0.999851
AAGGAGT	0.0368429	6.1429	0.06973	0.793097	0.999851
AAGGATA	0.0486727	6.34021	0.213638	0.646456	0.999851
AAGGATC	0.0350635	5.89063	0.10508	0.747519	0.999851
AAGGATG	-0.0237266	5.65841	0.0738164	0.787268	0.999851
AAGGATT	0.013549	5.7911	0.0131549	0.909265	0.999851
AAGGCAA	0.097438	6.21279	1.43028	0.238817	0.999851
AAGGCAC	0.0425626	5.98018	0.292899	0.591395	0.999851
AAGGCAG	0.0410759	5.97508	0.192696	0.663064	0.999851
AAGGCAT	0.0893249	6.55108	0.458007	0.502484	0.999851
AAGGCCA	0.0545749	6.34068	0.424314	0.518548	0.999851
AAGGCCC	0.150741	5.85779	3.52453	0.0678331	0.678954
AAGGCCG	0.0477341	6.17869	0.350082	0.557423	0.999851
AAGGCCT	-0.170873	5.85918	3.05264	0.0883434	0.764212
AAGGCGA	-0.00624032	5.81198	0.00422342	0.94851	0.999851
AAGGCGC	0.0556735	5.71027	0.247032	0.621916	0.999851
AAGGCGG	0.0852771	6.16292	0.998129	0.323818	0.999851
AAGGCGT	0.0668409	6.04203	0.574735	0.452864	0.999851
AAGGCTA	0.0276981	6.14742	0.0968251	0.757303	0.999851
AAGGCTC	-0.0810858	6.12599	1.19417	0.281082	0.999851
AAGGCTG	0.0433166	6.51762	0.125701	0.72481	0.999851
AAGGCTT	0.0507001	5.78407	0.105738	0.746758	0.999851
AAGGGAA	0.0559633	6.0929	0.329913	0.568953	0.999851
AAGGGAC	-0.0202917	6.51752	0.0385319	0.845381	0.999851
AAGGGAG	-0.0130142	5.86569	0.0254706	0.87401	0.999851
AAGGGAT	-0.0911302	6.35996	0.5373	0.467863	0.999851
AAGGGCA	0.0770932	6.27115	0.785217	0.38089	0.999851
AAGGGCC	0.106357	6.21252	1.61477	0.211224	0.999851
AAGGGCG	0.057086	6.16638	0.511146	0.478829	0.999851
AAGGGCT	-0.0232991	6.31858	0.0731915	0.788148	0.999851
AAGGGGA	0.0284503	6.33702	0.0827816	0.77506	0.999851
AAGGGGC	-0.0052629	6.32657	0.00462396	0.946127	0.999851
AAGGGGG	0.132322	5.94356	2.18254	0.147479	0.910779
AAGGGGT	0.156998	6.41964	1.83905	0.182731	0.969764
AAGGGTA	-0.0693973	6.24232	0.408883	0.526212	0.999851
AAGGGTC	0.0464921	6.73141	0.199307	0.657708	0.999851
AAGGGTG	0.156664	5.79588	3.40518	0.072465	0.704191
AAGGGTT	0.155045	6.00886	1.66684	0.204155	0.994654
AAGGTAA	0.160686	6.10196	3.11194	0.0854197	0.755887
AAGGTAC	0.00856402	6.21448	0.0113666	0.915632	0.999851
AAGGTAG	0.108696	5.85231	1.05242	0.311164	0.999851
AAGGTAT	-0.087823	6.12242	0.462056	0.500612	0.999851
AAGGTCA	0.0245601	6.43304	0.0870734	0.76947	0.999851
AAGGTCC	-0.119759	6.36603	2.43774	0.126389	0.870066
AAGGTCG	-0.149254	5.74971	2.46528	0.124329	0.864489
AAGGTCT	0.125133	6.1914	1.82351	0.184549	0.972791
AAGGTGA	0.0835295	6.08165	0.606711	0.44065	0.999851
AAGGTGC	0.0645696	5.94546	0.725581	0.399432	0.999851
AAGGTGG	0.00640404	5.95207	0.00484637	0.944849	0.999851
AAGGTGT	0.0943369	6.21785	0.774771	0.384046	0.999851
AAGGTTA	-0.0395212	5.78324	0.191432	0.6641	0.999851
AAGGTTC	-0.051608	5.93471	0.357773	0.553145	0.999851
AAGGTTG	0.101493	5.94301	1.33418	0.254973	0.999851
AAGGTTT	-0.105585	5.9961	0.769916	0.385526	0.999851
AAGTAAA	-0.0359134	5.76877	0.181573	0.672328	0.999851
AAGTAAC	0.149642	5.77617	1.48205	0.230645	0.999851
AAGTAAG	-0.00294404	5.65432	0.000918819	0.97597	0.999851
AAGTAAT	-0.749969	5.49217	38.5739	2.46674e-07	6.05923e-06
AAGTACA	-0.0636113	5.57701	0.557914	0.459506	0.999851
AAGTACC	-0.0943882	6.08153	0.879858	0.353916	0.999851
AAGTACG	0.0251725	5.9674	0.0501548	0.823943	0.999851
AAGTACT	-4.03698	5.08597	402.862	2.19341e-22	3.32748e-20
AAGTAGA	0.02813	5.88604	0.0889384	0.767087	0.999851
AAGTAGC	0.228392	5.67003	5.59238	0.0230204	0.335258
AAGTAGG	0.133193	5.85612	1.57128	0.217358	0.999851
AAGTAGT	-1.04489	5.51981	63.7157	8.85411e-10	2.38988e-08
AAGTATA	-0.0378839	5.75709	0.144765	0.705619	0.999851
AAGTATC	0.170355	5.58993	2.72155	0.106898	0.820566
AAGTATG	0.135599	5.69441	1.2361	0.272916	0.999851
AAGTATT	-3.89308	4.45256	352.379	2.43917e-21	2.66423e-19
AAGTCAA	-0.0214897	6.00789	0.0348162	0.852932	0.999851
AAGTCAC	0.0591224	5.83374	0.484646	0.490384	0.999851
AAGTCAG	0.0487759	6.00824	0.25264	0.618001	0.999851
AAGTCAT	0.0473701	6.25786	0.28495	0.596453	0.999851
AAGTCCA	-0.0590721	6.1184	0.331376	0.568101	0.999851
AAGTCCC	0.0858278	5.64957	1.0252	0.317424	0.999851
AAGTCCG	-0.0379047	6.22377	0.187226	0.667579	0.999851
AAGTCCT	-0.669937	5.40273	22.355	2.84776e-05	0.000627963
AAGTCGA	0.024114	5.65753	0.0538483	0.81769	0.999851
AAGTCGC	-0.109257	5.62555	1.25936	0.268517	0.999851
AAGTCGG	-0.0139845	6.59863	0.0167653	0.897631	0.999851
AAGTCGT	0.000660873	5.77896	4.95186e-05	0.994421	0.999851
AAGTCTA	-0.0267891	5.8888	0.116712	0.734431	0.999851
AAGTCTC	-0.0701737	5.96639	0.761444	0.388128	0.999851
AAGTCTG	0.0863482	6.58272	0.442894	0.50958	0.999851
AAGTCTT	-2.58861	4.98178	245.799	1.34653e-18	6.80914e-17
AAGTGAA	0.00907586	5.9792	0.0110136	0.916948	0.999851
AAGTGAC	0.0726875	6.13204	0.87531	0.35515	0.999851
AAGTGAG	0.0411173	5.78963	0.204628	0.653475	0.999851
AAGTGAT	0.029738	6.12929	0.0640236	0.801552	0.999851
AAGTGCA	-0.0174589	5.99042	0.0476846	0.828262	0.999851
AAGTGCC	-0.0832479	5.89741	0.748648	0.392107	0.999851
AAGTGCG	0.054741	6.44164	0.181141	0.672695	0.999851
AAGTGCT	-0.572471	5.53065	16.2504	0.000244402	0.00506871
AAGTGGA	-0.0678671	6.01674	0.798834	0.376832	0.999851
AAGTGGC	-0.00885921	6.05708	0.0129207	0.910073	0.999851
AAGTGGG	-0.0144396	5.84521	0.0272272	0.869777	0.999851
AAGTGGT	-0.171383	6.33532	1.68617	0.201604	0.991106
AAGTGTA	-0.109971	5.7873	1.85823	0.180516	0.966015
AAGTGTC	0.0416202	5.87542	0.186031	0.668575	0.999851
AAGTGTG	0.0388039	5.79916	0.233468	0.63162	0.999851
AAGTGTT	-1.41602	5.42238	70.7959	2.33675e-10	6.4237e-09
AAGTTAA	-0.0963619	5.71378	0.867704	0.357226	0.999851
AAGTTAC	-0.0555699	5.91403	0.325116	0.571764	0.999851
AAGTTAG	0.0688022	5.83328	0.541377	0.466191	0.999851
AAGTTAT	-0.269229	5.74835	5.53743	0.0236603	0.342447
AAGTTCA	-0.0254601	6.04297	0.0776356	0.781975	0.999851
AAGTTCC	-0.177153	6.03008	3.88271	0.0557921	0.616385
AAGTTCG	0.0106551	5.8254	0.016409	0.898719	0.999851
AAGTTCT	-2.08247	5.42846	138.324	1.65883e-14	5.46846e-13
AAGTTGA	0.0426881	5.89437	0.196298	0.660132	0.999851
AAGTTGC	0.000223976	5.95095	5.72915e-06	0.998102	0.999851
AAGTTGG	0.0117671	6.01613	0.0221584	0.882421	0.999851
AAGTTGT	-0.13141	5.86346	1.48443	0.230279	0.999851
AAGTTTA	0.0669135	5.27671	0.346469	0.559455	0.999851
AAGTTTC	-0.23003	5.6133	6.71438	0.0133171	0.212244
AAGTTTG	0.143847	5.74199	1.28058	0.264585	0.999851
AAGTTTT	-3.32058	5.002	320.491	1.31878e-20	1.11665e-18
AATAAAA	0.0585363	6.17905	0.375809	0.543353	0.999851
AATAAAC	0.0315234	6.4454	0.133242	0.717032	0.999851
AATAAAG	0.0322734	6.13983	0.113282	0.738212	0.999851
AATAAAT	0.0200393	5.76456	0.0371035	0.848237	0.999851
AATAACA	-0.00541405	5.93849	0.00280029	0.958063	0.999851
AATAACC	-0.110158	6.44807	1.16443	0.287066	0.999851
AATAACG	0.0173414	6.41125	0.0339792	0.85469	0.999851
AATAACT	-0.224245	5.91843	2.62685	0.112992	0.834846
AATAAGA	0.103451	6.43655	1.52657	0.223894	0.999851
AATAAGC	0.0979153	6.3456	1.85688	0.180671	0.966015
AATAAGG	0.19032	6.62111	5.08257	0.0297598	0.408363
AATAAGT	-0.0064369	6.21034	0.0028308	0.957835	0.999851
AATAATA	0.0110392	6.13047	0.00845084	0.927218	0.999851
AATAATC	0.0288271	6.18945	0.119392	0.73152	0.999851
AATAATG	0.141118	6.07364	2.02795	0.162247	0.930988
AATAATT	-1.05829	5.21301	43.4734	7.198e-08	1.81713e-06
AATACAA	0.108603	6.48071	1.52326	0.224387	0.999851
AATACAC	0.0344111	6.47641	0.149328	0.701243	0.999851
AATACAG	0.0438918	6.59632	0.180539	0.673206	0.999851
AATACAT	0.0927565	6.63159	0.639322	0.428718	0.999851
AATACCA	-0.0338595	6.70305	0.110306	0.741544	0.999851
AATACCC	-0.100165	6.26477	1.00018	0.323327	0.999851
AATACCG	-0.0665623	6.79251	0.458615	0.502202	0.999851
AATACCT	-0.314646	6.05049	9.06277	0.00452033	0.081655
AATACGA	0.0560508	6.46549	0.478084	0.493318	0.999851
AATACGC	-0.0472364	6.47048	0.359791	0.552033	0.999851
AATACGG	0.0203759	7.34292	0.0270305	0.870243	0.999851
AATACGT	-0.0902723	6.61711	0.492351	0.486976	0.999851
AATACTA	-0.043969	6.31819	0.218983	0.642376	0.999851
AATACTC	-0.0829721	6.56331	1.07235	0.306685	0.999851
AATACTG	-0.0162211	6.92019	0.0248479	0.875546	0.999851
AATACTT	-1.00387	5.44096	69.5624	2.92842e-10	7.99655e-09
AATAGAA	0.0110198	6.10168	0.0164197	0.898686	0.999851
AATAGAC	0.0222769	6.45613	0.0585865	0.809991	0.999851
AATAGAG	0.0229745	6.33297	0.0529238	0.819234	0.999851
AATAGAT	0.0420409	6.47906	0.131792	0.718508	0.999851
AATAGCA	0.0390676	6.44972	0.22678	0.636534	0.999851
AATAGCC	0.0897366	6.44523	1.00519	0.322134	0.999851
AATAGCG	-0.0972845	6.85139	1.15969	0.288035	0.999851
AATAGCT	0.0640879	6.3929	0.482301	0.491429	0.999851
AATAGGA	0.0732572	6.58765	0.654906	0.423191	0.999851
AATAGGC	0.0689377	6.71545	0.682796	0.413567	0.999851
AATAGGG	-0.0550245	6.38862	0.380007	0.541121	0.999851
AATAGGT	0.0674448	6.93469	0.370248	0.546337	0.999851
AATAGTA	-0.111329	6.0854	0.955921	0.334141	0.999851
AATAGTC	0.0190762	6.44484	0.0426136	0.83751	0.999851
AATAGTG	0.025956	6.18796	0.124351	0.726229	0.999851
AATAGTT	-0.186612	5.58755	2.32012	0.135642	0.890011
AATATAA	-0.0599851	6.27984	0.586297	0.448386	0.999851
AATATAC	0.0167194	6.43387	0.0386465	0.845154	0.999851
AATATAG	-0.0285222	6.36896	0.1056	0.746918	0.999851
AATATAT	0.0182028	5.80523	0.0265827	0.871313	0.999851
AATATCA	0.0308591	6.87103	0.0905859	0.765005	0.999851
AATATCC	-0.0157376	6.73554	0.0329225	0.856942	0.999851
AATATCG	-0.023434	6.40768	0.0675758	0.796244	0.999851
AATATCT	-0.243869	6.13893	2.71098	0.10756	0.822717
AATATGA	0.0964327	6.48662	1.42326	0.239954	0.999851
AATATGC	0.0672416	6.57884	0.569078	0.45508	0.999851
AATATGG	0.0763926	6.77011	0.851684	0.361655	0.999851
AATATGT	0.0614178	6.1829	0.391577	0.535055	0.999851
AATATTA	-0.0194637	5.73729	0.0253243	0.874369	0.999851
AATATTC	-0.0543587	6.36688	0.412829	0.524233	0.999851
AATATTG	0.106267	6.30711	1.49065	0.229322	0.999851
AATATTT	-0.788002	5.47507	27.5855	5.39472e-06	0.000123965
AATCAAA	-0.00769613	6.09169	0.00531057	0.942273	0.999851
AATCAAC	-0.0795436	6.14101	0.685079	0.412794	0.999851
AATCAAG	-0.0172705	5.90109	0.0398069	0.842878	0.999851
AATCAAT	0.072367	5.78118	0.379999	0.541125	0.999851
AATCACA	0.0928847	5.76004	0.895543	0.349708	0.999851
AATCACC	0.0350851	6.37848	0.180227	0.673472	0.999851
AATCACG	0.0073087	6.18675	0.00471262	0.945614	0.999851
AATCACT	-0.47398	5.7254	15.7034	0.000300185	0.00617868
AATCAGA	0.0866478	6.24039	1.24478	0.271264	0.999851
AATCAGC	-0.00422816	6.01546	0.00221233	0.962721	0.999851
AATCAGG	0.0894045	6.38045	1.2713	0.266296	0.999851
AATCAGT	-0.0529157	5.8663	0.13935	0.710915	0.999851
AATCATA	0.0727422	5.9774	0.697335	0.408681	0.999851
AATCATC	0.0379056	5.92524	0.15612	0.69487	0.999851
AATCATG	-0.00717201	5.79353	0.00570212	0.940187	0.999851
AATCATT	-0.990486	4.41141	33.4942	9.66085e-07	2.28733e-05
AATCCAA	0.0175546	6.13305	0.0487197	0.826438	0.999851
AATCCAC	-0.0875545	6.05351	0.916421	0.344214	0.999851
AATCCAG	0.0433598	6.19773	0.353194	0.555685	0.999851
AATCCAT	0.112644	6.11144	2.34469	0.133647	0.884808
AATCCCA	-0.0789635	6.13705	0.582135	0.44999	0.999851
AATCCCC	0.024634	5.88618	0.0814714	0.776798	0.999851
AATCCCG	-0.0654242	6.35741	0.589812	0.447039	0.999851
AATCCCT	0.089685	5.76013	0.461098	0.501054	0.999851
AATCCGA	-0.104836	6.08426	1.40286	0.243293	0.999851
AATCCGC	-0.0947909	6.02044	1.15535	0.288926	0.999851
AATCCGG	-0.133086	6.78144	1.43746	0.237662	0.999851
AATCCGT	-0.13861	6.17909	1.91302	0.174363	0.958101
AATCCTA	-0.166388	5.9603	2.38959	0.130086	0.877735
AATCCTC	-0.0295661	6.25434	0.103743	0.749074	0.999851
AATCCTG	-0.0239495	6.35536	0.0648986	0.80023	0.999851
AATCCTT	-0.262436	5.39489	4.93771	0.0320453	0.430581
AATCGAA	-0.00268857	5.86392	0.000843405	0.976977	0.999851
AATCGAC	0.0959355	6.13945	1.53231	0.223042	0.999851
AATCGAG	-0.0866888	6.17538	0.994448	0.324701	0.999851
AATCGAT	0.0737064	6.10254	0.633815	0.430697	0.999851
AATCGCA	-0.0871233	6.16783	0.950624	0.335468	0.999851
AATCGCC	-0.00703377	6.14391	0.00627941	0.937238	0.999851
AATCGCG	-0.0120273	6.52029	0.0190208	0.891004	0.999851
AATCGCT	0.0193302	5.95329	0.0218788	0.883159	0.999851
AATCGGA	0.0269563	6.33415	0.124285	0.726298	0.999851
AATCGGC	0.0898177	6.28247	1.40463	0.243	0.999851
AATCGGG	-0.00698301	6.07002	0.00685793	0.934417	0.999851
AATCGGT	0.0985431	6.51509	1.11787	0.296774	0.999851
AATCGTA	-0.00472728	5.82748	0.00385729	0.950789	0.999851
AATCGTC	0.0292132	6.06319	0.145118	0.705278	0.999851
AATCGTG	0.0420659	5.8735	0.195677	0.660635	0.999851
AATCGTT	-0.245648	5.29266	4.86876	0.0331995	0.440794
AATCTAA	0.0103333	5.91863	0.0133009	0.908766	0.999851
AATCTAC	0.0876111	6.07687	0.889858	0.351225	0.999851
AATCTAG	-0.0155402	5.9914	0.0329339	0.856917	0.999851
AATCTAT	0.048394	5.58105	0.145361	0.705043	0.999851
AATCTCA	-0.0156787	6.33544	0.0362898	0.84989	0.999851
AATCTCC	-0.021433	6.53827	0.0391814	0.8441	0.999851
AATCTCG	-0.025257	5.90905	0.0788133	0.780371	0.999851
AATCTCT	0.188232	6.16871	4.42844	0.0417291	0.511222
AATCTGA	0.0254628	6.30174	0.0978296	0.756088	0.999851
AATCTGC	0.130136	6.15478	1.83661	0.183015	0.969964
AATCTGG	0.180144	6.3771	3.73275	0.0605189	0.642191
AATCTGT	0.0499175	6.12539	0.353736	0.555383	0.999851
AATCTTA	-0.131665	5.46195	1.91436	0.174216	0.957835
AATCTTC	0.0980699	5.89277	1.09738	0.301181	0.999851
AATCTTG	0.0137209	5.83575	0.0160764	0.899745	0.999851
AATCTTT	-0.129939	5.41203	1.12787	0.294651	0.999851
AATGAAA	0.00932127	5.98793	0.00806032	0.928914	0.999851
AATGAAC	0.161396	6.24962	3.58185	0.0657265	0.668029
AATGAAG	0.0705457	5.79375	0.438371	0.511738	0.999851
AATGAAT	0.0955061	5.91304	0.860878	0.359104	0.999851
AATGACA	0.0415452	6.02199	0.221876	0.640194	0.999851
AATGACC	0.031702	6.59687	0.106023	0.74643	0.999851
AATGACG	-0.0492769	6.04457	0.318237	0.575844	0.999851
AATGACT	0.0937538	6.13056	1.33893	0.254142	0.999851
AATGAGA	0.135525	6.05388	2.62825	0.112899	0.834846
AATGAGC	0.050084	5.93499	0.328454	0.569805	0.999851
AATGAGG	0.13519	6.10877	2.6602	0.110802	0.830748
AATGAGT	0.0345756	5.87419	0.131907	0.718391	0.999851
AATGATA	0.0313159	6.05715	0.131873	0.718425	0.999851
AATGATC	-0.116563	5.90392	1.51385	0.225798	0.999851
AATGATG	0.104188	5.97435	1.52087	0.224745	0.999851
AATGATT	-0.0133268	5.39917	0.011412	0.915465	0.999851
AATGCAA	-0.0152797	6.1777	0.0329076	0.856974	0.999851
AATGCAC	0.102941	6.10285	1.9491	0.170447	0.949742
AATGCAG	0.00249167	6.23446	0.000678688	0.979347	0.999851
AATGCAT	0.0442137	6.24264	0.270961	0.605581	0.999851
AATGCCA	0.00392646	6.40469	0.00173952	0.966941	0.999851
AATGCCC	-0.100822	6.05693	1.30518	0.260118	0.999851
AATGCCG	-0.0221449	6.4028	0.0495676	0.82496	0.999851
AATGCCT	-0.0939242	5.93146	1.2894	0.262972	0.999851
AATGCGA	0.0602593	6.26187	0.418794	0.521267	0.999851
AATGCGC	0.0673363	6.1401	0.627096	0.433132	0.999851
AATGCGG	0.0052788	6.38433	0.00360335	0.952435	0.999851
AATGCGT	-0.120439	6.31418	1.55924	0.219095	0.999851
AATGCTA	-0.148575	6.26226	3.10639	0.0856887	0.756262
AATGCTC	-0.0366024	6.32994	0.183392	0.670791	0.999851
AATGCTG	-0.0474173	6.73991	0.1428	0.707528	0.999851
AATGCTT	-0.181473	5.77912	2.7717	0.103824	0.814287
AATGGAA	-0.0400065	6.24284	0.105007	0.747604	0.999851
AATGGAC	0.0349964	6.55405	0.139562	0.710706	0.999851
AATGGAG	0.019651	6.0375	0.0380018	0.846434	0.999851
AATGGAT	-0.0147231	6.45157	0.0132797	0.908838	0.999851
AATGGCA	0.12095	6.39734	2.12873	0.152433	0.916501
AATGGCC	-0.0384744	6.47224	0.207259	0.651406	0.999851
AATGGCG	-0.00111036	6.50511	0.000147469	0.990372	0.999851
AATGGCT	0.0230556	6.39805	0.0854558	0.771559	0.999851
AATGGGA	0.03467	6.3746	0.186636	0.66807	0.999851
AATGGGC	0.114904	6.38158	2.06523	0.158532	0.927971
AATGGGG	0.0239636	6.24935	0.0841513	0.773259	0.999851
AATGGGT	0.10657	6.71068	0.89591	0.34961	0.999851
AATGGTA	0.113551	6.23289	1.58598	0.21526	0.999851
AATGGTC	0.0207619	6.41542	0.0492954	0.825433	0.999851
AATGGTG	0.018164	5.94975	0.0387938	0.844863	0.999851
AATGGTT	0.0960488	6.63903	0.718651	0.401672	0.999851
AATGTAA	0.0972189	6.03551	0.989138	0.32598	0.999851
AATGTAC	0.0430717	6.20855	0.21101	0.648484	0.999851
AATGTAG	0.0766125	6.05799	0.663363	0.420237	0.999851
AATGTAT	0.00229071	6.04148	0.00061312	0.98037	0.999851
AATGTCA	-0.059451	6.43583	0.576846	0.452041	0.999851
AATGTCC	-0.0273832	7.02671	0.0769895	0.78286	0.999851
AATGTCG	0.15759	6.02819	2.75976	0.104546	0.815125
AATGTCT	0.00986044	6.05602	0.00782255	0.929968	0.999851
AATGTGA	0.0194086	6.09192	0.0517631	0.821192	0.999851
AATGTGC	-0.0342804	6.15771	0.169719	0.682579	0.999851
AATGTGG	0.0612061	6.24988	0.460493	0.501333	0.999851
AATGTGT	0.0149338	5.98169	0.0236578	0.878539	0.999851
AATGTTA	0.0634892	5.57036	0.411441	0.524927	0.999851
AATGTTC	0.00991261	5.94475	0.0119152	0.913628	0.999851
AATGTTG	0.00494057	6.05524	0.00317111	0.955375	0.999851
AATGTTT	0.0955914	5.68533	0.627311	0.433054	0.999851
AATTAAA	-0.40899	5.96995	15.4393	0.000331785	0.00681199
AATTAAC	-0.110835	6.09989	1.55913	0.219111	0.999851
AATTAAG	0.0382834	5.99522	0.140321	0.709957	0.999851
AATTAAT	-3.45371	5.01221	303.218	3.50652e-20	2.62332e-18
AATTACA	-2.43967	5.55901	248.065	1.15044e-18	5.94598e-17
AATTACC	-0.0130228	6.15309	0.0107275	0.91803	0.999851
AATTACG	0.0131129	6.30045	0.0202745	0.887494	0.999851
AATTACT	-4.24506	4.90085	285.011	1.03852e-19	6.54424e-18
AATTAGA	-0.206875	6.24459	4.25258	0.045782	0.54394
AATTAGC	-0.0433153	6.08628	0.219992	0.641614	0.999851
AATTAGG	0.169746	6.51295	3.72734	0.0606975	0.642861
AATTAGT	-3.91997	5.44485	628.471	6.09654e-26	5.61819e-23
AATTATA	-2.69125	5.73611	268.929	2.85469e-19	1.6128e-17
AATTATC	-0.133702	5.95719	1.10778	0.298934	0.999851
AATTATG	-0.103687	5.90281	1.89244	0.176645	0.95928
AATTATT	-3.854	4.02054	310.572	2.2987e-20	1.78721e-18
AATTCAA	-0.185395	6.32568	3.11884	0.0850863	0.754767
AATTCAC	-0.104169	6.1808	1.09608	0.301465	0.999851
AATTCAG	0.00451801	6.399	0.00232293	0.961801	0.999851
AATTCAT	-3.33259	5.96308	566.441	4.22511e-25	2.66247e-22
AATTCCA	-1.71895	6.23587	139.745	1.4153e-14	4.69397e-13
AATTCCC	-0.87787	5.86137	48.6612	2.11535e-08	5.4408e-07
AATTCCG	-0.0283316	6.64877	0.07202	0.789809	0.999851
AATTCCT	-3.67403	5.51127	529.845	1.45647e-24	7.01847e-22
AATTCGA	0.0947554	6.18009	1.00722	0.321652	0.999851
AATTCGC	-0.00661623	6.15503	0.00688501	0.934288	0.999851
AATTCGG	-0.0198917	7.10733	0.0289503	0.865758	0.999851
AATTCGT	-1.50157	5.97478	179.233	2.67222e-16	9.81651e-15
AATTCTA	-1.7248	5.95737	118.119	1.84271e-13	5.83966e-12
AATTCTC	-2.94188	5.99188	542.175	9.51583e-25	5.01433e-22
AATTCTG	-0.116799	6.55313	2.07379	0.157694	0.927405
AATTCTT	-3.28452	4.93202	243.25	1.60989e-18	7.97688e-17
AATTGAA	-0.818359	5.78382	59.207	2.17306e-09	5.76129e-08
AATTGAC	-0.0551936	6.20194	0.419894	0.520723	0.999851
AATTGAG	0.00502884	6.31317	0.0023842	0.961301	0.999851
AATTGAT	-3.02725	5.82154	355.955	2.03617e-21	2.28498e-19
AATTGCA	-0.0722116	6.43473	0.655853	0.422859	0.999851
AATTGCC	-0.168882	6.27268	4.13694	0.0486815	0.567282
AATTGCG	0.000287268	6.79918	3.88336e-06	0.998438	0.999851
AATTGCT	-3.26163	5.84246	487.059	6.87662e-24	2.08642e-21
AATTGGA	-0.145983	6.18482	1.67636	0.202894	0.992006
AATTGGC	-0.0733441	6.37096	0.69876	0.408207	0.999851
AATTGGG	0.0496592	6.15743	0.309689	0.580997	0.999851
AATTGGT	-3.12085	6.10041	515.936	2.38063e-24	1.00011e-21
AATTGTA	-2.93178	5.65626	328.478	8.52431e-21	7.74796e-19
AATTGTC	0.107769	6.20405	1.25872	0.268638	0.999851
AATTGTG	0.0229611	6.32429	0.044889	0.833293	0.999851
AATTGTT	-3.74799	4.67237	226.143	5.57568e-18	2.55888e-16
AATTTAA	-0.615082	5.98726	26.8053	6.8519e-06	0.000155919
AATTTAC	-0.0700874	6.16404	0.369069	0.546974	0.999851
AATTTAG	0.0679351	6.16226	0.497152	0.484873	0.999851
AATTTAT	-3.417	5.36416	465.374	1.58595e-23	4.06004e-21
AATTTCA	-2.79819	6.13671	271.137	2.47712e-19	1.41906e-17
AATTTCC	-3.01203	5.96992	318.005	1.51362e-20	1.25249e-18
AATTTCG	0.0657183	6.16937	0.485787	0.489877	0.999851
AATTTCT	-4.03405	5.60878	562.234	4.85217e-25	2.83921e-22
AATTTGA	-0.170328	6.17049	2.93038	0.094735	0.782722
AATTTGC	-0.0796248	6.36894	0.902834	0.347776	0.999851
AATTTGG	-0.000184055	6.49521	5.33755e-06	0.998168	0.999851
AATTTGT	-3.62331	5.66738	589.863	1.98912e-25	1.55189e-22
AATTTTA	-2.50992	5.40388	288.53	8.38007e-20	5.44838e-18
AATTTTC	-1.46092	5.889	91.9275	6.96984e-12	2.03192e-10
AATTTTG	-0.0928056	6.05165	0.919599	0.343388	0.999851
AATTTTT	-3.57241	4.95586	274.389	2.01345e-19	1.17815e-17
ACAAAAA	-0.00132851	6.02562	0.00013777	0.990694	0.999851
ACAAAAC	-0.0541191	6.26912	0.272453	0.604593	0.999851
ACAAAAG	0.106381	5.9875	1.40366	0.243161	0.999851
ACAAAAT	0.00948789	5.65174	0.00854087	0.926832	0.999851
ACAAACA	0.00161603	5.85578	0.00038184	0.984508	0.999851
ACAAACC	-0.0843312	6.43347	0.953596	0.334723	0.999851
ACAAACG	-0.104035	6.38964	1.24829	0.2706	0.999851
ACAAACT	-0.0976264	6.01665	1.01095	0.320768	0.999851
ACAAAGA	0.169297	6.17976	4.00783	0.0521592	0.589143
ACAAAGC	0.113188	6.07271	2.02211	0.162838	0.931002
ACAAAGG	0.0320064	6.13518	0.169752	0.68255	0.999851
ACAAAGT	0.0955141	6.06464	1.07731	0.305585	0.999851
ACAAATA	0.0697086	5.9606	0.431657	0.514971	0.999851
ACAAATC	0.137235	5.9396	2.35835	0.132552	0.882456
ACAAATG	0.0932343	5.7933	0.767569	0.386244	0.999851
ACAAATT	-0.0709563	5.43969	0.358682	0.552644	0.999851
ACAACAA	-0.0350489	6.25345	0.118789	0.732172	0.999851
ACAACAC	-0.0763137	6.17095	0.975896	0.329201	0.999851
ACAACAG	0.132833	6.38746	2.26054	0.140627	0.898935
ACAACAT	0.0555179	6.52322	0.452337	0.505126	0.999851
ACAACCA	-0.0745474	6.37254	0.759305	0.388789	0.999851
ACAACCC	-0.254546	6.11061	6.31127	0.0161686	0.251812
ACAACCG	0.0278137	6.67425	0.104765	0.747884	0.999851
ACAACCT	-0.0771827	5.957	0.532238	0.469953	0.999851
ACAACGA	-0.0478308	6.1554	0.312568	0.579251	0.999851
ACAACGC	0.0248438	6.1684	0.0996055	0.753958	0.999851
ACAACGG	0.0105591	6.51811	0.0136451	0.907598	0.999851
ACAACGT	-0.0246422	6.36728	0.0876519	0.768728	0.999851
ACAACTA	-0.134386	6.10828	1.86518	0.179721	0.965804
ACAACTC	-0.142251	6.27287	3.19471	0.0815182	0.740352
ACAACTG	0.040791	6.35483	0.260494	0.612609	0.999851
ACAACTT	-0.0071694	5.56969	0.00545079	0.941517	0.999851
ACAAGAA	0.0264216	5.91715	0.0777711	0.781789	0.999851
ACAAGAC	-0.0113935	6.13499	0.019324	0.890145	0.999851
ACAAGAG	-0.0327623	6.14826	0.166037	0.685849	0.999851
ACAAGAT	0.0907605	5.88607	1.15139	0.289742	0.999851
ACAAGCA	0.00827701	6.28582	0.00999483	0.920868	0.999851
ACAAGCC	0.020314	6.25845	0.0637106	0.802028	0.999851
ACAAGCG	-0.0440435	6.60333	0.171963	0.680607	0.999851
ACAAGCT	0.0362811	6.35467	0.183057	0.671073	0.999851
ACAAGGA	-0.0285413	6.32356	0.108419	0.743683	0.999851
ACAAGGC	-0.00663358	6.37246	0.00559669	0.940741	0.999851
ACAAGGG	-0.0618776	6.22478	0.564034	0.457071	0.999851
ACAAGGT	0.0615656	6.33858	0.595878	0.444729	0.999851
ACAAGTA	0.0539147	5.8972	0.341154	0.56247	0.999851
ACAAGTC	0.0903201	6.09132	1.11133	0.298171	0.999851
ACAAGTG	0.00443206	5.94321	0.00236749	0.961437	0.999851
ACAAGTT	0.0678245	5.5672	0.377632	0.542382	0.999851
ACAATAA	-0.0172869	6.01925	0.0334706	0.855769	0.999851
ACAATAC	-0.0904361	6.27365	1.22184	0.275658	0.999851
ACAATAG	0.146724	6.16162	3.08731	0.0866205	0.757305
ACAATAT	0.129299	5.82358	2.36279	0.132198	0.881623
ACAATCA	0.013242	6.43543	0.0172877	0.896058	0.999851
ACAATCC	-0.000128076	6.47286	2.1163e-06	0.998847	0.999851
ACAATCG	0.0747328	6.28933	0.586127	0.448452	0.999851
ACAATCT	-0.0215234	6.20061	0.043574	0.835716	0.999851
ACAATGA	-0.0126789	6.11668	0.0196302	0.889284	0.999851
ACAATGC	0.020209	6.32531	0.0681928	0.795337	0.999851
ACAATGG	0.0432609	6.39243	0.255834	0.615796	0.999851
ACAATGT	0.0121912	6.12895	0.0214133	0.8844	0.999851
ACAATTA	-0.0158024	5.60162	0.0351955	0.852143	0.999851
ACAATTC	0.0878851	6.05971	0.971349	0.330317	0.999851
ACAATTG	0.00443189	5.985	0.0030545	0.956203	0.999851
ACAATTT	0.00528948	5.79095	0.00229168	0.962059	0.999851
ACACAAA	0.0766993	5.79682	0.742544	0.394026	0.999851
ACACAAC	-0.0029046	5.8238	0.00102897	0.974571	0.999851
ACACAAG	-0.0131726	5.67381	0.0160276	0.899896	0.999851
ACACAAT	0.0474651	5.3391	0.22618	0.636979	0.999851
ACACACA	-0.181079	5.59544	4.05365	0.0508947	0.581901
ACACACC	0.126333	6.13317	2.17707	0.147974	0.911772
ACACACG	0.0308687	6.08494	0.08758	0.76882	0.999851
ACACACT	-0.0953392	5.60163	0.867545	0.357269	0.999851
ACACAGA	0.14259	5.92832	2.38008	0.130831	0.879182
ACACAGC	-0.00320476	5.77186	0.00122128	0.972297	0.999851
ACACAGG	0.141282	5.77516	2.75409	0.104892	0.815125
ACACAGT	-0.00778822	5.78213	0.00628059	0.937232	0.999851
ACACATA	-0.0125878	5.83946	0.0271432	0.869976	0.999851
ACACATC	0.00749737	5.5964	0.00581891	0.939578	0.999851
ACACATG	-0.0433603	5.56662	0.194856	0.661302	0.999851
ACACATT	0.0779015	5.26322	0.663668	0.420131	0.999851
ACACCAA	-0.185273	5.93702	4.51441	0.0398919	0.496648
ACACCAC	0.156549	5.80767	2.95613	0.0933463	0.778722
ACACCAG	-0.0529999	6.0272	0.496913	0.484978	0.999851
ACACCAT	-0.0396597	5.92291	0.271162	0.605447	0.999851
ACACCCA	-0.105375	6.06526	1.2587	0.268642	0.999851
ACACCCC	-0.0788548	5.8337	0.867204	0.357363	0.999851
ACACCCG	-0.063794	6.22985	0.462742	0.500296	0.999851
ACACCCT	-0.204448	5.68424	5.14626	0.0288116	0.397014
ACACCGA	-0.0605602	5.87292	0.472434	0.495868	0.999851
ACACCGC	-0.137412	5.80974	2.52767	0.119803	0.855275
ACACCGG	-0.050639	6.34953	0.392182	0.534741	0.999851
ACACCGT	-0.0437494	5.95914	0.234292	0.631021	0.999851
ACACCTA	-0.0578083	5.80791	0.450754	0.505867	0.999851
ACACCTC	-0.0699781	6.05822	0.832474	0.367069	0.999851
ACACCTG	0.102677	5.852	1.19181	0.281551	0.999851
ACACCTT	0.111739	5.27684	0.970438	0.330541	0.999851
ACACGAA	-0.0973612	5.67172	1.33918	0.254099	0.999851
ACACGAC	-0.00808924	5.84327	0.00698315	0.933822	0.999851
ACACGAG	0.0158196	6.16386	0.0335615	0.855576	0.999851
ACACGAT	-0.0715577	5.50818	0.547549	0.463677	0.999851
ACACGCA	0.0694796	6.00385	0.66831	0.418524	0.999851
ACACGCC	-0.0107376	5.9242	0.0144497	0.904926	0.999851
ACACGCG	0.00716959	6.71964	0.00208545	0.963805	0.999851
ACACGCT	0.108182	5.8318	1.22674	0.274711	0.999851
ACACGGA	0.0486581	6.04541	0.35311	0.555731	0.999851
ACACGGC	-0.000609942	6.03514	4.13802e-05	0.9949	0.999851
ACACGGG	-0.0441384	5.94618	0.223121	0.63926	0.999851
ACACGGT	0.0371945	5.92873	0.154684	0.696205	0.999851
ACACGTA	-0.0414424	5.6693	0.199786	0.657324	0.999851
ACACGTC	0.0417478	5.76209	0.200822	0.656496	0.999851
ACACGTG	0.0588679	5.67756	0.25463	0.616625	0.999851
ACACGTT	-0.0124777	5.23696	0.013786	0.907125	0.999851
ACACTAA	-0.0403781	5.69073	0.220272	0.641402	0.999851
ACACTAC	0.0137918	5.80264	0.0251597	0.874775	0.999851
ACACTAG	0.0113862	5.78041	0.0158551	0.900434	0.999851
ACACTAT	-0.0288373	5.33672	0.0692188	0.793839	0.999851
ACACTCA	-0.13352	6.09837	3.41244	0.0721736	0.70308
ACACTCC	-0.046418	6.30381	0.291019	0.592583	0.999851
ACACTCG	0.054801	5.89319	0.254944	0.616409	0.999851
ACACTCT	0.0940057	5.83628	1.08457	0.303982	0.999851
ACACTGA	0.00301435	5.84076	0.00104228	0.974407	0.999851
ACACTGC	0.14406	5.92216	2.22582	0.14363	0.904734
ACACTGG	-0.00356227	5.9949	0.00178364	0.966525	0.999851
ACACTGT	0.0391764	5.73483	0.174223	0.678636	0.999851
ACACTTA	-0.172849	5.33369	2.67806	0.109649	0.828638
ACACTTC	-0.00149559	5.65216	0.000200085	0.988785	0.999851
ACACTTG	0.076927	5.57528	0.593413	0.445666	0.999851
ACACTTT	0.0488003	5.37123	0.273579	0.60385	0.999851
ACAGAAA	0.0483181	5.68897	0.22631	0.636883	0.999851
ACAGAAC	-0.00390272	5.87137	0.00171687	0.967157	0.999851
ACAGAAG	0.0725687	5.60677	0.434342	0.513673	0.999851
ACAGAAT	0.00799357	5.38995	0.00511906	0.943321	0.999851
ACAGACA	-0.0374832	5.66939	0.166996	0.684993	0.999851
ACAGACC	-0.106784	6.24238	1.31317	0.258687	0.999851
ACAGACG	0.151549	5.92128	2.17428	0.148227	0.912502
ACAGACT	-0.113232	5.69149	1.12723	0.294788	0.999851
ACAGAGA	0.0464258	5.96704	0.338885	0.563767	0.999851
ACAGAGC	0.125412	5.60616	1.4832	0.230468	0.999851
ACAGAGG	0.010588	5.65465	0.0123106	0.912213	0.999851
ACAGAGT	0.113183	5.59258	1.53124	0.223201	0.999851
ACAGATA	0.00561582	5.70867	0.00386398	0.950747	0.999851
ACAGATC	-0.145611	5.48426	2.5925	0.115299	0.842946
ACAGATG	0.136235	5.41196	1.92853	0.172666	0.95495
ACAGATT	-0.0436264	5.11015	0.140569	0.709713	0.999851
ACAGCAA	0.00446043	5.98908	0.00251658	0.960242	0.999851
ACAGCAC	-0.0262487	5.7999	0.0790965	0.779987	0.999851
ACAGCAG	-0.0260004	6.09478	0.0718273	0.790083	0.999851
ACAGCAT	0.017615	5.92224	0.0438349	0.835233	0.999851
ACAGCCA	0.0271864	6.12977	0.143251	0.707088	0.999851
ACAGCCC	-0.0748606	5.81165	0.691577	0.410606	0.999851
ACAGCCG	0.070632	6.34918	0.47336	0.495449	0.999851
ACAGCCT	-0.117204	5.66848	1.4429	0.236793	0.999851
ACAGCGA	-0.0602966	6.19086	0.302539	0.585379	0.999851
ACAGCGC	-0.127303	6.07099	1.40728	0.242564	0.999851
ACAGCGG	-0.0297105	6.19923	0.109453	0.742509	0.999851
ACAGCGT	-0.0392451	6.25222	0.123632	0.726989	0.999851
ACAGCTA	-0.168366	5.96655	3.80799	0.0580944	0.627434
ACAGCTC	0.0301026	6.04475	0.102416	0.750628	0.999851
ACAGCTG	0.0384135	6.22406	0.200745	0.656557	0.999851
ACAGCTT	-0.0230845	5.41957	0.0475659	0.828472	0.999851
ACAGGAA	0.0543846	5.86028	0.298821	0.587684	0.999851
ACAGGAC	0.14847	6.25843	2.41934	0.127788	0.872967
ACAGGAG	0.291568	5.77839	6.12026	0.0177432	0.270675
ACAGGAT	0.0989658	6.21062	0.776819	0.383424	0.999851
ACAGGCA	0.0721439	6.15765	0.831454	0.36736	0.999851
ACAGGCC	-0.0980272	6.055	1.35881	0.250703	0.999851
ACAGGCG	-0.0648503	6.72244	0.219512	0.641976	0.999851
ACAGGCT	0.0437907	5.96241	0.148347	0.702177	0.999851
ACAGGGA	0.0627882	6.14403	0.519518	0.475273	0.999851
ACAGGGC	-0.102956	6.16969	1.43459	0.238124	0.999851
ACAGGGG	0.0343646	6.17531	0.117015	0.734101	0.999851
ACAGGGT	0.0491473	6.28386	0.25373	0.617246	0.999851
ACAGGTA	-0.0697743	5.83004	0.72429	0.399848	0.999851
ACAGGTC	-0.0699642	5.94256	0.549272	0.46298	0.999851
ACAGGTG	-0.0589688	5.6842	0.433212	0.514218	0.999851
ACAGGTT	0.0242432	5.55413	0.0544331	0.816721	0.999851
ACAGTAA	0.0574469	5.7202	0.447396	0.507448	0.999851
ACAGTAC	0.0558673	5.94177	0.558032	0.459459	0.999851
ACAGTAG	0.0957609	5.81266	0.491231	0.487469	0.999851
ACAGTAT	-0.16269	5.52653	3.12505	0.0847876	0.754178
ACAGTCA	-0.0571929	6.14779	0.294544	0.590359	0.999851
ACAGTCC	0.041608	6.13618	0.216299	0.644417	0.999851
ACAGTCG	0.0204663	5.94424	0.0392034	0.844057	0.999851
ACAGTCT	0.0886569	5.88222	0.837808	0.365554	0.999851
ACAGTGA	-0.0255605	5.76268	0.0990407	0.754633	0.999851
ACAGTGC	-0.0461149	5.99387	0.255053	0.616333	0.999851
ACAGTGG	0.00583012	5.94241	0.00393346	0.950307	0.999851
ACAGTGT	0.0129561	5.73011	0.0216093	0.883876	0.999851
ACAGTTA	0.259866	5.39218	7.25076	0.0103302	0.16942
ACAGTTC	0.0449369	5.67805	0.275805	0.602387	0.999851
ACAGTTG	0.0777564	5.61556	0.828204	0.368288	0.999851
ACAGTTT	-0.154174	5.67297	2.59721	0.11498	0.841
ACATAAA	0.0331414	5.83225	0.144421	0.705952	0.999851
ACATAAC	-0.0539	5.92158	0.197434	0.659215	0.999851
ACATAAG	-0.0273291	5.92622	0.0622105	0.804322	0.999851
ACATAAT	-2.2155	5.16995	268.066	3.01841e-19	1.69944e-17
ACATACA	-0.0559086	5.68596	0.399935	0.530751	0.999851
ACATACC	-0.154313	6.14025	2.36302	0.13218	0.881623
ACATACG	0.0595635	6.23085	0.394855	0.53336	0.999851
ACATACT	-3.28824	5.34594	358.696	1.77494e-21	2.00556e-19
ACATAGA	0.042954	5.97764	0.256774	0.61515	0.999851
ACATAGC	-0.17276	5.81522	3.27955	0.0777251	0.723446
ACATAGG	0.0778994	5.88249	1.23397	0.273323	0.999851
ACATAGT	-1.29538	5.51632	106.417	8.60691e-13	2.62599e-11
ACATATA	0.10006	5.8474	0.894224	0.350059	0.999851
ACATATC	0.0511982	5.80789	0.327246	0.570513	0.999851
ACATATG	0.0103018	5.62057	0.00924033	0.923904	0.999851
ACATATT	-3.57947	4.56545	225.719	5.75561e-18	2.62674e-16
ACATCAA	-0.0296964	6.14902	0.118711	0.732257	0.999851
ACATCAC	-0.0854426	5.95113	1.32072	0.257343	0.999851
ACATCAG	0.00328617	6.27884	0.00126523	0.971804	0.999851
ACATCAT	0.0647746	6.03935	0.550762	0.462378	0.999851
ACATCCA	-0.0510444	6.3108	0.291999	0.591963	0.999851
ACATCCC	-0.124557	5.93678	1.9947	0.165647	0.938761
ACATCCG	0.0779214	6.51704	0.887967	0.351732	0.999851
ACATCCT	-0.349449	5.7042	11.1963	0.00180169	0.0343242
ACATCGA	0.107704	5.9548	1.36832	0.24908	0.999851
ACATCGC	0.027582	5.98438	0.0768248	0.783086	0.999851
ACATCGG	-0.104209	6.412	1.18953	0.282004	0.999851
ACATCGT	-0.131384	6.07559	2.50398	0.121499	0.862123
ACATCTA	-0.0259619	6.02116	0.0847277	0.772506	0.999851
ACATCTC	0.0514034	6.15962	0.295147	0.58998	0.999851
ACATCTG	-0.00349715	6.11656	0.00180306	0.966343	0.999851
ACATCTT	-2.66526	5.19108	259.536	5.28222e-19	2.84684e-17
ACATGAA	0.010895	5.76744	0.0129244	0.91006	0.999851
ACATGAC	-0.0871706	5.94784	1.21775	0.276452	0.999851
ACATGAG	-0.0411316	6.11855	0.112276	0.739333	0.999851
ACATGAT	-0.367955	5.55818	8.57671	0.00561731	0.0991824
ACATGCA	-0.00417922	6.1428	0.00251591	0.960248	0.999851
ACATGCC	-0.0941904	6.02837	1.27447	0.265709	0.999851
ACATGCG	-0.0852318	6.84509	0.272186	0.60477	0.999851
ACATGCT	-0.473059	5.85889	28.1195	4.58825e-06	0.000105581
ACATGGA	0.0234574	6.00464	0.0809115	0.777545	0.999851
ACATGGC	-0.0614687	6.11149	0.42052	0.520414	0.999851
ACATGGG	0.133812	6.01276	1.83473	0.183234	0.969984
ACATGGT	-0.276121	5.91822	7.31519	0.0100229	0.16554
ACATGTA	-0.0666252	5.76298	0.682758	0.41358	0.999851
ACATGTC	0.0387696	5.99793	0.245221	0.623192	0.999851
ACATGTG	0.259995	6.01661	7.90218	0.00763406	0.130833
ACATGTT	-3.54976	5.0097	283.902	1.11176e-19	6.9523e-18
ACATTAA	-0.0871852	5.87504	0.961247	0.332814	0.999851
ACATTAC	-0.0172287	6.03509	0.0337874	0.855096	0.999851
ACATTAG	0.00129433	6.05616	0.000108444	0.991743	0.999851
ACATTAT	-0.24779	5.50441	5.8592	0.0201681	0.302319
ACATTCA	0.102952	6.32473	1.1399	0.292126	0.999851
ACATTCC	-0.0591882	6.48094	0.54826	0.463389	0.999851
ACATTCG	0.0640079	6.30195	0.220383	0.641318	0.999851
ACATTCT	-0.91242	5.89948	88.5136	1.18033e-11	3.39273e-10
ACATTGA	-0.0292477	5.95912	0.124403	0.726175	0.999851
ACATTGC	0.0250021	6.40294	0.0426794	0.837387	0.999851
ACATTGG	0.00456727	6.21996	0.00343834	0.953535	0.999851
ACATTGT	-0.00358992	5.88936	0.00197429	0.964782	0.999851
ACATTTA	0.000433828	5.56554	2.23028e-05	0.996256	0.999851
ACATTTC	0.022071	5.93724	0.0703873	0.792147	0.999851
ACATTTG	-0.0677499	5.81677	0.73899	0.395149	0.999851
ACATTTT	-3.34346	5.35322	476.028	1.04731e-23	2.95848e-21
ACCAAAA	-0.0167628	5.54647	0.033568	0.855562	0.999851
ACCAAAC	0.0162155	5.75586	0.0394984	0.84348	0.999851
ACCAAAG	0.0543348	5.5883	0.251068	0.619093	0.999851
ACCAAAT	-0.138576	5.20593	1.42445	0.23976	0.999851
ACCAACA	-0.104107	5.37809	1.04134	0.313693	0.999851
ACCAACC	-0.153944	5.90977	2.55012	0.118221	0.847998
ACCAACG	0.0860073	5.85491	0.822585	0.369901	0.999851
ACCAACT	-0.0897016	5.54821	0.781126	0.382122	0.999851
[truncated: 15,096 more rows]

## Sheet: FBNYV_stats
FBNYV
[truncated: 16,385 more rows]

## Sheet: MSMV_stats
MSMV
[truncated: 16,385 more rows]

## Sheet: PCV2_stats
PCV2
[truncated: 16,385 more rows]

## Sheet: TYCLV_stats
TYLCV
[truncated: 16,385 more rows]

## Sheet: TGMV_stats
TGMV
[truncated: 16,385 more rows]

[truncated: 2 more sheets: WDV_stats, WDV(Y106F)_stats]
