# Supplementary material for: Molecular underpinnings of ssDNA specificity by Rep HUH-endonucleases and implications for HUH-tag multiplexing and engineering
Source: Nucleic Acids Res. 2021 Jan 7;49(2):1046–64. doi: 10.1093/nar/gkaa1248 (PMC7826260; doi:10.1093/nar/gkaa1248)
Supplement: gkaa1248_Supplemental_Files [file gkaa1248_supplemental_files.zip › Predicted_orthogonality.xlsx]

## Sheet: two-way
Predicted two way orthogonality sets of Rep HUH-tags and k-mers. Two way sets were ranked by sum of LogFCs for each Rep HUH-tag per given k-mer and ranked. Only top 10 sums are shown.
ranked	HUH1	HUH2	Sequence1	Sequence2	LogFC1	LogFC2	LogFC_Sum
#1	BBTV	DCV	TAGATTT	TGATACT	-3.48038	-3.9871	-7.46749
#2	BBTV	DCV	CAGAATT	TGATACT	-3.39912	-3.9871	-7.38623
#3	BBTV	DCV	TAGATTT	AAATCCT	-3.48038	-3.78468	-7.26506
#4	BBTV	DCV	TAGATTT	TAATTGT	-3.48038	-3.77164	-7.25202
#5	BBTV	DCV	TAGATTT	AAATGCT	-3.48038	-3.75999	-7.24037
#6	BBTV	DCV	TAGAATT	TGATACT	-3.21627	-3.9871	-7.20337
#7	BBTV	DCV	CAGAATT	AAATCCT	-3.39912	-3.78468	-7.1838
#8	BBTV	DCV	CAGAATT	TAATTGT	-3.39912	-3.77164	-7.17076
#9	BBTV	DCV	CAGAATT	AAATGCT	-3.39912	-3.75999	-7.15911
#10	BBTV	DCV	TAGATTT	TCATAAT	-3.48038	-3.67847	-7.15885
#1	BBTV	MSMV	AAGTATT	TAATTGT	-4.18596	-3.94635	-8.13232
#2	BBTV	MSMV	AATTAAT	TAATTGT	-3.88813	-3.94635	-7.83448
#3	BBTV	MSMV	AAGTATT	TAATTTC	-4.18596	-3.58005	-7.76601
#4	BBTV	MSMV	AAGTATT	AAATGCT	-4.18596	-3.48754	-7.6735
#5	BBTV	MSMV	AAGTATT	TAATATC	-4.18596	-3.47693	-7.66289
#6	BBTV	MSMV	AAGTATT	TAATGTC	-4.18596	-3.42425	-7.61021
#7	BBTV	MSMV	AATTAAT	TAATTTC	-3.88813	-3.58005	-7.46818
#8	BBTV	MSMV	AAGTATT	TAATCTC	-4.18596	-3.27704	-7.463
#9	BBTV	MSMV	AAGTACT	TAATTGT	-3.47864	-3.94635	-7.42499
#10	BBTV	MSMV	AAGTATT	TAATCGT	-4.18596	-3.22648	-7.41244
#1	BBTV	TGMV	AATTAGT	TAATTGT	-3.99364	-4.16597	-8.15961
#2	BBTV	TGMV	AATTAGT	TAATCGT	-3.99364	-4.13473	-8.12837
#3	BBTV	TGMV	AATTAGT	TAATCTC	-3.99364	-4.11517	-8.10881
#4	BBTV	TGMV	AATTAAT	TAATTGT	-3.88813	-4.16597	-8.0541
#5	BBTV	TGMV	AATTAAT	TAATCGT	-3.88813	-4.13473	-8.02286
#6	BBTV	TGMV	AATTAGT	CAATTAT	-3.99364	-4.01024	-8.00388
#7	BBTV	TGMV	AATTAAT	TAATCTC	-3.88813	-4.11517	-8.0033
#8	BBTV	TGMV	CATTAGT	TAATTGT	-3.82618	-4.16597	-7.99215
#9	BBTV	TGMV	CATTAGT	TAATCGT	-3.82618	-4.13473	-7.96091
#10	BBTV	TGMV	CATTAGT	TAATCTC	-3.82618	-4.11517	-7.94135
#1	BBTV	WDV	AATTAGT	TAAATCT	-3.99364	-4.11422	-8.10786
#2	BBTV	WDV	AATTAGT	TAATTTC	-3.99364	-4.05727	-8.0509
#3	BBTV	WDV	AATTAAT	TAAATCT	-3.88813	-4.11422	-8.00236
#4	BBTV	WDV	AATTAGT	CAATTAT	-3.99364	-3.98145	-7.97508
#5	BBTV	WDV	AATTAGT	TAATTGT	-3.99364	-3.96423	-7.95787
#6	BBTV	WDV	AATTAAT	TAATTTC	-3.88813	-4.05727	-7.9454
#7	BBTV	WDV	CATTAGT	TAAATCT	-3.82618	-4.11422	-7.9404
#8	BBTV	WDV	AATTAGT	TAATGGT	-3.99364	-3.9409	-7.93454
#9	BBTV	WDV	AATTAGT	TAATCAT	-3.99364	-3.90382	-7.89745
#10	BBTV	WDV	AATTAGT	TAATCTC	-3.99364	-3.89259	-7.88622
#1	CLCV	BBTV	TAAAACT	CATTTAT	-4.50568	-3.56304	-8.06872
#2	CLCV	BBTV	AAATGCT	CATTTAT	-4.42715	-3.56304	-7.99019
#3	CLCV	BBTV	TAATGGT	CATTTAT	-4.39366	-3.56304	-7.9567
#4	CLCV	BBTV	TAAATCT	CATTTAT	-4.38274	-3.56304	-7.94578
#5	CLCV	BBTV	TAAGTTT	CATTTAT	-4.30411	-3.56304	-7.86715
#6	CLCV	BBTV	TAAAGTT	CATTTAT	-4.28579	-3.56304	-7.84882
#7	CLCV	BBTV	TAATCAT	CATTTAT	-4.25037	-3.56304	-7.81341
#8	CLCV	BBTV	TAAAACT	ATTTAAT	-4.50568	-3.29315	-7.79884
#9	CLCV	BBTV	TAAAACT	AATTTAT	-4.50568	-3.2926	-7.79828
#10	CLCV	BBTV	TAATTGT	CATTTAT	-4.20009	-3.56304	-7.76313
#1	CLCV	DCV	TAAAACT	TTGTACT	-4.50568	-3.66793	-8.17362
#2	CLCV	DCV	TAAAACT	TATTCAT	-4.50568	-3.6473	-8.15299
#3	CLCV	DCV	TAAAACT	TATTCTC	-4.50568	-3.62562	-8.1313
#4	CLCV	DCV	TAAAACT	TGATAAT	-4.50568	-3.57857	-8.08425
#5	CLCV	DCV	TAAATCT	TTGTACT	-4.38274	-3.66793	-8.05068
#6	CLCV	DCV	TAAATCT	TATTCAT	-4.38274	-3.6473	-8.03005
#7	CLCV	DCV	TAAATCT	TATTCTC	-4.38274	-3.62562	-8.00836
#8	CLCV	DCV	TAAGTTT	TTGTACT	-4.30411	-3.66793	-7.97204
#9	CLCV	DCV	TAAAACT	ATTCATT	-4.50568	-3.45958	-7.96527
#10	CLCV	DCV	TAAATCT	TGATAAT	-4.38274	-3.57857	-7.96131
#1	CLCV	FBNYV	TAATCCT	AAGTCTT	-5.2578	-3.05374	-8.31154
#2	CLCV	FBNYV	TAATTCT	AAGTCTT	-4.94116	-3.05374	-7.9949
#3	CLCV	FBNYV	AAATTTT	AAGTCTT	-4.90213	-3.05374	-7.95587
#4	CLCV	FBNYV	TAAATTT	AAGTCTT	-4.79646	-3.05374	-7.8502
#5	CLCV	FBNYV	TAATGCT	AAGTCTT	-4.7079	-3.05374	-7.76164
#6	CLCV	FBNYV	AAATTCT	AAGTCTT	-4.67829	-3.05374	-7.73203
#7	CLCV	FBNYV	TAATTAT	AAGTCTT	-4.59603	-3.05374	-7.64978
#8	CLCV	FBNYV	CAATTTT	AAGTCTT	-4.58422	-3.05374	-7.63796
#9	CLCV	FBNYV	AAATCTT	AAGTCTT	-4.56149	-3.05374	-7.61523
#10	CLCV	FBNYV	TAAAACT	AAGTCTT	-4.50568	-3.05374	-7.55943
#1	CLCV	PCV2	TAATTCC	AAGTCTT	-3.90315	-4.18878	-8.09193
#2	CLCV	PCV2	TAAAGCT	AAGTCTT	-3.64546	-4.18878	-7.83424
#3	CLCV	PCV2	TAATTCC	ATTTAAT	-3.90315	-3.91468	-7.81783
#4	CLCV	PCV2	TAATCGC	AAGTCTT	-3.61176	-4.18878	-7.80054
#5	CLCV	PCV2	TAATTCC	CAGTCAT	-3.90315	-3.88843	-7.79158
#6	CLCV	PCV2	TAATGCC	AAGTCTT	-3.58927	-4.18878	-7.77805
#7	CLCV	PCV2	TAATTAC	AAGTCTT	-3.57779	-4.18878	-7.76657
#8	CLCV	PCV2	TAAACTC	AAGTCTT	-3.57511	-4.18878	-7.76389
#9	CLCV	PCV2	TAATTCC	ATTCATT	-3.90315	-3.84476	-7.74791
#10	CLCV	PCV2	TAATTCC	AAGTAAT	-3.90315	-3.84173	-7.74488
#1	CPV	DCV	TAACGTT	AATTGGT	-3.94547	-3.12085	-7.06632
#2	CPV	DCV	TAACGTT	TGTTAAT	-3.94547	-3.10005	-7.04552
#3	CPV	DCV	TAAAACT	AATTGGT	-3.90354	-3.12085	-7.02439
#4	CPV	DCV	TAAAACT	TGTTAAT	-3.90354	-3.10005	-7.00359
#5	CPV	DCV	TAACGTT	AATTGAT	-3.94547	-3.02725	-6.97271
#6	CPV	DCV	TAAAACT	AATTGAT	-3.90354	-3.02725	-6.93078
#7	CPV	DCV	TAACTCT	AATTGGT	-3.64803	-3.12085	-6.76888
#8	CPV	DCV	TAACTCT	TGTTAAT	-3.64803	-3.10005	-6.74808
#9	CPV	DCV	TAACTCT	AATTGAT	-3.64803	-3.02725	-6.67528
#10	CPV	DCV	TAACGCT	AATTGGT	-3.5012	-3.12085	-6.62205
#1	CPV	PCV2	TAATTAC	AAGTAAT	-3.47247	-3.84173	-7.3142
#2	CPV	PCV2	TAATTAC	AAGTTGT	-3.47247	-3.79663	-7.26911
#3	CPV	PCV2	TAATTAC	AAGTGTT	-3.47247	-3.77543	-7.2479
#4	CPV	PCV2	TAATTAC	AACTGAT	-3.47247	-3.74929	-7.22176
#5	CPV	PCV2	TAATTAC	AAGTCAT	-3.47247	-3.74741	-7.21989
#6	CPV	PCV2	TAATTAC	AAGTAGT	-3.47247	-3.67361	-7.14608
#7	CPV	PCV2	ATAAGTT	AAGTAAT	-3.24953	-3.84173	-7.09126
#8	CPV	PCV2	TAATTAC	AAGTGGT	-3.47247	-3.61673	-7.0892
#9	CPV	PCV2	TAATTCC	AAGTAAT	-3.21299	-3.84173	-7.05471
#10	CPV	PCV2	ACAAACT	AAGTAAT	-3.205	-3.84173	-7.04673
#1	DCV	FBNYV	AAATTCT	TAGATTT	-4.38141	-3.1147	-7.49611
#2	DCV	FBNYV	AAATTCT	TAGAATT	-4.38141	-3.09094	-7.47235
#3	DCV	FBNYV	ATATACT	TAGATTT	-4.24236	-3.1147	-7.35707
#4	DCV	FBNYV	ATATACT	TAGAATT	-4.24236	-3.09094	-7.3333
#5	DCV	FBNYV	AAATCTT	TAGATTT	-4.16737	-3.1147	-7.28208
#6	DCV	FBNYV	CAATTTT	TAGATTT	-4.14736	-3.1147	-7.26207
#7	DCV	FBNYV	AAATCTT	TAGAATT	-4.16737	-3.09094	-7.25831
#8	DCV	FBNYV	CATTTCT	TAGATTT	-4.13447	-3.1147	-7.24917
#9	DCV	FBNYV	CAATTTT	TAGAATT	-4.14736	-3.09094	-7.2383
#10	DCV	FBNYV	CATTTCT	TAGAATT	-4.13447	-3.09094	-7.22541
#1	DCV	MSMV	AAGTACT	TAATATC	-4.03698	-3.47693	-7.51391
#2	DCV	MSMV	AAGTACT	TAATGTC	-4.03698	-3.42425	-7.46123
#3	DCV	MSMV	AAGTATT	TAATATC	-3.89308	-3.47693	-7.37001
#4	DCV	MSMV	AAGTATT	TAATGTC	-3.89308	-3.42425	-7.31733
#5	DCV	MSMV	TCGTACT	TAATATC	-3.81696	-3.47693	-7.29389
#6	DCV	MSMV	AAGTACT	TAAATCT	-4.03698	-3.21136	-7.24834
#7	DCV	MSMV	AGATATT	TAATATC	-3.77117	-3.47693	-7.2481
#8	DCV	MSMV	AAGTACT	TAATTCC	-4.03698	-3.20868	-7.24566
#9	DCV	MSMV	TCGTACT	TAATGTC	-3.81696	-3.42425	-7.24122
#10	DCV	MSMV	AGATATT	TAATGTC	-3.77117	-3.42425	-7.19542
#1	DCV	TGMV	AATTTCT	TAATATC	-4.03405	-3.93864	-7.97269
#2	DCV	TGMV	TATTCCT	TAATATC	-3.93819	-3.93864	-7.87683
#3	DCV	TGMV	AATTAGT	TAATATC	-3.91997	-3.93864	-7.85861
#4	DCV	TGMV	AATTTCT	TAAATCT	-4.03405	-3.80372	-7.83777
#5	DCV	TGMV	AATTTCT	TAAGATT	-4.03405	-3.73885	-7.7729
#6	DCV	TGMV	TCGTACT	TAATATC	-3.81696	-3.93864	-7.7556
#7	DCV	TGMV	TATTCCT	TAAATCT	-3.93819	-3.80372	-7.74191
#8	DCV	TGMV	AATTAGT	TAAATCT	-3.91997	-3.80372	-7.72369
#9	DCV	TGMV	ATGTATT	TAATATC	-3.73981	-3.93864	-7.67845
#10	DCV	TGMV	TATTCCT	TAAGATT	-3.93819	-3.73885	-7.67704
#1	DCV	WDV	AACTTTT	TAAATCT	-4.25662	-4.11422	-8.37085
#2	DCV	WDV	AAGTACT	TAAATCT	-4.03698	-4.11422	-8.15121
#3	DCV	WDV	AACTTTT	TAATATC	-4.25662	-3.88071	-8.13733
#4	DCV	WDV	AACTTTT	TAAGTTT	-4.25662	-3.79778	-8.0544
#5	DCV	WDV	AACTTTT	TAAAGTT	-4.25662	-3.79289	-8.04951
#6	DCV	WDV	AATTAGT	TAAATCT	-3.91997	-4.11422	-8.03419
#7	DCV	WDV	AACTTTT	TAAAACT	-4.25662	-3.77003	-8.02665
#8	DCV	WDV	AACTTTT	TAACTTT	-4.25662	-3.75561	-8.01223
#9	DCV	WDV	AACTTTT	TAAGATT	-4.25662	-3.7411	-7.99772
#10	DCV	WDV	AACTTTT	TAACTCT	-4.25662	-3.67284	-7.92947
#1	FBNYV	TCV	CAGTATT	TAATTCT	-4.62497	-3.52305	-8.14801
#2	FBNYV	TCV	CAGTATT	TAATGCT	-4.62497	-3.47393	-8.0989
#3	FBNYV	TCV	TAGTATT	TAATTCT	-4.07012	-3.52305	-7.59317
#4	FBNYV	TCV	TAGTATT	TAATGCT	-4.07012	-3.47393	-7.54405
#5	FBNYV	TCV	AATTATT	TAATTCT	-3.87579	-3.52305	-7.39884
#6	FBNYV	TCV	TAGTACT	TAATTCT	-3.85863	-3.52305	-7.38168
#7	FBNYV	TCV	AATTATT	TAATGCT	-3.87579	-3.47393	-7.34972
#8	FBNYV	TCV	TAGTACT	TAATGCT	-3.85863	-3.47393	-7.33256
#9	FBNYV	TCV	CATTATT	TAATTCT	-3.75277	-3.52305	-7.27581
#10	FBNYV	TCV	TATTATT	TAATTCT	-3.74969	-3.52305	-7.27274
#1	MSMV	FBNYV	TAATTCT	AAGTACT	-4.52138	-3.71976	-8.24114
#2	MSMV	FBNYV	TAATTCT	AAGTATT	-4.52138	-3.62711	-8.14849
#3	MSMV	FBNYV	TAATGCT	AAGTACT	-4.08373	-3.71976	-7.80349
#4	MSMV	FBNYV	TAATTCT	CAGTAAT	-4.52138	-3.19767	-7.71906
#5	MSMV	FBNYV	TAATGCT	AAGTATT	-4.08373	-3.62711	-7.71084
#6	MSMV	FBNYV	TAATTGT	AAGTACT	-3.94635	-3.71976	-7.66611
#7	MSMV	FBNYV	TAATTCT	TAGTAAT	-4.52138	-3.11984	-7.64123
#8	MSMV	FBNYV	AAATTCT	AAGTACT	-3.90353	-3.71976	-7.62329
#9	MSMV	FBNYV	TAATTCT	TAGAATT	-4.52138	-3.09094	-7.61232
#10	MSMV	FBNYV	TAATTCT	AAGTCTT	-4.52138	-3.05374	-7.57513
#1	MSMV	PCV2	TAATTCC	AAGTTCT	-3.20868	-4.48963	-7.69831
#2	MSMV	PCV2	TAATTCC	AAGTTTT	-3.20868	-4.47802	-7.68669
#3	MSMV	PCV2	TAATTCC	AGATATT	-3.20868	-4.37424	-7.58292
#4	MSMV	PCV2	TAATTCC	AAGTATT	-3.20868	-4.34708	-7.55576
#5	MSMV	PCV2	TAATTCC	AAGTACT	-3.20868	-4.32367	-7.53235
#6	MSMV	PCV2	TAATTCC	AACTGTT	-3.20868	-4.31371	-7.52239
#7	MSMV	PCV2	TAATTCC	AGTTACT	-3.20868	-4.29745	-7.50613
#8	MSMV	PCV2	TAATTCC	AAGTCTT	-3.20868	-4.18878	-7.39746
#9	MSMV	PCV2	TAATTCC	TAGTCCT	-3.20868	-4.16677	-7.37544
#10	MSMV	PCV2	TAATTCC	TAGTAAT	-3.20868	-4.13152	-7.3402
#1	PCV2	TGMV	CAGTAGT	TAATTCC	-4.66378	-3.58192	-8.2457
#2	PCV2	TGMV	AATTTCT	TAATTCC	-4.53403	-3.58192	-8.11595
#3	PCV2	TGMV	CAGTAGT	TAATCAC	-4.66378	-3.40913	-8.07291
#4	PCV2	TGMV	AAGTTCT	TAATTCC	-4.48963	-3.58192	-8.07155
#5	PCV2	TGMV	AAGTTTT	TAATTCC	-4.47802	-3.58192	-8.05994
#6	PCV2	TGMV	AATTTCT	TAATCAC	-4.53403	-3.40913	-7.94316
#7	PCV2	TGMV	AAGTTCT	TAATCAC	-4.48963	-3.40913	-7.89876
#8	PCV2	TGMV	AAGTTTT	TAATCAC	-4.47802	-3.40913	-7.88714
#9	PCV2	TGMV	AGTTACT	TAATTCC	-4.29745	-3.58192	-7.87937
#10	PCV2	TGMV	AAGTCTT	TAATTCC	-4.18878	-3.58192	-7.7707
#1	PCV2	WDV	CAGTAGT	TAATTCC	-4.66378	-3.50043	-8.16421
#2	PCV2	WDV	CAGTAGT	TAAACTC	-4.66378	-3.35914	-8.02292
#3	PCV2	WDV	AACTTTT	TAATTCC	-4.51289	-3.50043	-8.01332
#4	PCV2	WDV	AAGTTCT	TAATTCC	-4.48963	-3.50043	-7.99006
#5	PCV2	WDV	AAGTTTT	TAATTCC	-4.47802	-3.50043	-7.97844
#6	PCV2	WDV	CAGTAGT	TAATCAC	-4.66378	-3.2289	-7.89269
#7	PCV2	WDV	AACTTTT	TAAACTC	-4.51289	-3.35914	-7.87203
#8	PCV2	WDV	AAGTTCT	TAAACTC	-4.48963	-3.35914	-7.84877
#9	PCV2	WDV	AAGTTTT	TAAACTC	-4.47802	-3.35914	-7.83716
#10	PCV2	WDV	AAGTACT	TAATTCC	-4.32367	-3.50043	-7.82409
#1	TGMV	FBNYV	TAATTCT	ATGTATT	-4.64412	-3.33834	-7.98246
#2	TGMV	FBNYV	TAATGCT	ATGTATT	-4.63139	-3.33834	-7.96972
#3	TGMV	FBNYV	TAATCCT	ATGTATT	-4.54177	-3.33834	-7.88011
#4	TGMV	FBNYV	TAATTCT	CAGTAAT	-4.64412	-3.19767	-7.84179
#5	TGMV	FBNYV	TAATGCT	CAGTAAT	-4.63139	-3.19767	-7.82906
#6	TGMV	FBNYV	TAATTCT	CAGTAGT	-4.64412	-3.17887	-7.82299
#7	TGMV	FBNYV	TAATGCT	CAGTAGT	-4.63139	-3.17887	-7.81026
#8	TGMV	FBNYV	TAATTCT	ACGTATT	-4.64412	-3.14884	-7.79296
#9	TGMV	FBNYV	TAATGCT	ACGTATT	-4.63139	-3.14884	-7.78023
#10	TGMV	FBNYV	AAATTCT	ATGTATT	-4.41589	-3.33834	-7.75423
#1	WDV	FBNYV	TAATTCT	AAGTACT	-5.00807	-3.71976	-8.72783
#2	WDV	FBNYV	TAATTAT	AAGTACT	-4.72107	-3.71976	-8.44083
#3	WDV	FBNYV	TAATGCT	AAGTACT	-4.70704	-3.71976	-8.4268
#4	WDV	FBNYV	AAATTTT	AAGTACT	-4.65854	-3.71976	-8.3783
#5	WDV	FBNYV	TAATCCT	AAGTACT	-4.59011	-3.71976	-8.30987
#6	WDV	FBNYV	TAATTCT	CAGTAAT	-5.00807	-3.19767	-8.20574
#7	WDV	FBNYV	TAATTCT	CAGTAGT	-5.00807	-3.17887	-8.18694
#8	WDV	FBNYV	CAATTTT	AAGTACT	-4.42674	-3.71976	-8.1465
#9	WDV	FBNYV	TAATTCT	CAGTTCT	-5.00807	-3.12638	-8.13445
#10	WDV	FBNYV	TAATTCT	CAGTCTT	-5.00807	-3.10977	-8.11784

## Sheet: three-way
Predicted three way orthogonality sets of Rep HUH-tags and k-mers. Three way sets were ranked by sum of LogFCs for each Rep HUH-tag per given k-mer and ranked. Only top 10 sums are shown.
ranked	HUH1	HUH2	HUH3	Sequence1	Sequence2	Sequence3	LogFC1	LogFC2	LogFC3	LogFC_Sum
#1	BBTV	DCV	MSMV	TAGAATT	AGATTTT	TAATATC	-3.21627	-3.57938	-3.47693	-10.2726
#2	BBTV	DCV	MSMV	TAGAATT	TGATAAT	TAATATC	-3.21627	-3.57857	-3.47693	-10.2718
#3	BBTV	DCV	MSMV	TAGAATT	TGATTTT	TAATATC	-3.21627	-3.54633	-3.47693	-10.2395
#4	BBTV	DCV	MSMV	TAGAATT	AGATTTT	TAATGTC	-3.21627	-3.57938	-3.42425	-10.2199
#5	BBTV	DCV	MSMV	TAGAATT	TGATAAT	TAATGTC	-3.21627	-3.57857	-3.42425	-10.2191
#6	BBTV	DCV	MSMV	TAGAATT	AGATACT	TAATATC	-3.21627	-3.50568	-3.47693	-10.1989
#7	BBTV	DCV	MSMV	TAGAATT	TGATTTT	TAATGTC	-3.21627	-3.54633	-3.42425	-10.1869
#8	BBTV	DCV	MSMV	TAGAATT	AGATACT	TAATGTC	-3.21627	-3.50568	-3.42425	-10.1462
#9	BBTV	DCV	MSMV	TAGAATT	AGATTTT	TAAATCT	-3.21627	-3.57938	-3.21136	-10.007
#10	BBTV	DCV	MSMV	TAGAATT	TGATAAT	TAAATCT	-3.21627	-3.57857	-3.21136	-10.0062
#1	BBTV	DCV	TGMV	CAGAATT	AGATTTT	TAATATC	-3.39912	-3.57938	-3.93864	-10.9171
#2	BBTV	DCV	TGMV	CAGAATT	TGATAAT	TAATATC	-3.39912	-3.57857	-3.93864	-10.9163
#3	BBTV	DCV	TGMV	CAGAATT	TGATTTT	TAATATC	-3.39912	-3.54633	-3.93864	-10.8841
#4	BBTV	DCV	TGMV	CAGAATT	AGATACT	TAATATC	-3.39912	-3.50568	-3.93864	-10.8434
#5	BBTV	DCV	TGMV	CAGAATT	AGATTTT	TAAATCT	-3.39912	-3.57938	-3.80372	-10.7822
#6	BBTV	DCV	TGMV	CAGAATT	TGATAAT	TAAATCT	-3.39912	-3.57857	-3.80372	-10.7814
#7	BBTV	DCV	TGMV	CAGAATT	ATATAGT	TAATATC	-3.39912	-3.41338	-3.93864	-10.7511
#8	BBTV	DCV	TGMV	CAGAATT	TGATTTT	TAAATCT	-3.39912	-3.54633	-3.80372	-10.7492
#9	BBTV	DCV	TGMV	CAGAATT	AGATTTT	TAAGATT	-3.39912	-3.57938	-3.73885	-10.7173
#10	BBTV	DCV	TGMV	CAGAATT	TGATAAT	TAAGATT	-3.39912	-3.57857	-3.73885	-10.7165
#1	BBTV	DCV	WDV	CAGAATT	ATATAGT	TAAATCT	-3.39912	-3.41338	-4.11422	-10.9267
#2	BBTV	DCV	WDV	CAGAATT	ACATTTT	TAAATCT	-3.39912	-3.34346	-4.11422	-10.8568
#3	BBTV	DCV	WDV	CAGAATT	TGATAGT	TAAATCT	-3.39912	-3.32464	-4.11422	-10.838
#4	BBTV	DCV	WDV	CAGAATT	CCCTACT	TAAATCT	-3.39912	-3.31582	-4.11422	-10.8292
#5	BBTV	DCV	WDV	CAGAATT	CGATACT	TAAATCT	-3.39912	-3.2971	-4.11422	-10.8104
#6	BBTV	DCV	WDV	CAGAATT	CCATCTT	TAAATCT	-3.39912	-3.29043	-4.11422	-10.8038
#7	BBTV	DCV	WDV	CAGAATT	ACATACT	TAAATCT	-3.39912	-3.28824	-4.11422	-10.8016
#8	BBTV	DCV	WDV	CAGAATT	TGTTCTT	TAAATCT	-3.39912	-3.28781	-4.11422	-10.8012
#9	BBTV	DCV	WDV	CAGAATT	CTATAGT	TAAATCT	-3.39912	-3.27046	-4.11422	-10.7838
#10	BBTV	DCV	WDV	CAGAATT	TCCTACT	TAAATCT	-3.39912	-3.25469	-4.11422	-10.768
#1	DCV	MSMV	FBNYV	AGATATT	TAATATC	TAGAATT	-3.77117	-3.47693	-3.09094	-10.339
#2	DCV	MSMV	FBNYV	AGATATT	TAATGTC	TAGAATT	-3.77117	-3.42425	-3.09094	-10.2864
#3	DCV	MSMV	FBNYV	TATTCAT	TAATATC	TAGAATT	-3.6473	-3.47693	-3.09094	-10.2152
#4	DCV	MSMV	FBNYV	TTCTACT	TAATATC	TAGAATT	-3.64485	-3.47693	-3.09094	-10.2127
#5	DCV	MSMV	FBNYV	TATTCAT	TAATGTC	TAGAATT	-3.6473	-3.42425	-3.09094	-10.1625
#6	DCV	MSMV	FBNYV	TTCTACT	TAATGTC	TAGAATT	-3.64485	-3.42425	-3.09094	-10.16
#7	DCV	MSMV	FBNYV	AGATTTT	TAATATC	TAGAATT	-3.57938	-3.47693	-3.09094	-10.1472
#8	DCV	MSMV	FBNYV	TGATAAT	TAATATC	TAGAATT	-3.57857	-3.47693	-3.09094	-10.1464
#9	DCV	MSMV	FBNYV	TGATTTT	TAATATC	TAGAATT	-3.54633	-3.47693	-3.09094	-10.1142
#10	DCV	MSMV	FBNYV	AGATTTT	TAATGTC	TAGAATT	-3.57938	-3.42425	-3.09094	-10.0946
