# Supplementary material for: Molecular underpinnings of ssDNA specificity by Rep HUH-endonucleases and implications for HUH-tag multiplexing and engineering
Source: Nucleic Acids Res. 2021 Jan 7;49(2):1046–64. doi: 10.1093/nar/gkaa1248 (PMC7826260; doi:10.1093/nar/gkaa1248)
Supplement: gkaa1248_Supplemental_Files [file gkaa1248_supplemental_files.zip › Synthetic_oligo_substrates.xlsx]

## Sheet: Orthogonal_oligo_list
Lists of synthetic oligos used for standard in vitro cleavage assays
WDV and DCV two-way orthogonality validation oligos
k-mer #	sequence
#12344	GCTCGTCCGTAAATCTACCGGAGATT
#5112	GCTCGTCCGCATTTCTACCGGAGATT
DCV, BBTV, and WDV three-way orthogonality validation oligos
k-mer #	sequence
#4624	GCTCGTCCGCAGAATTACCGGAGATT
#12344	GCTCGTCCGTAAATCTACCGGAGATT
#3276	GCTCGTCCGATATAGTACCGGAGATT
PCV2, WDV, and WDVc1 oligos
k-mer #	sequence
#768, oP	GCTCGTCCGAAGTTTTACCGGAGATT
#12318, oW	GCTCGTCCGTAAACTCACCGGAGATT
#720, wtP	GCTCGTCCGAAGTATTACCGGAGATT
#12496, wtW	GCTCGTCCGTAATATTACCGGAGATT
Small oligo library synthetic oligos
Truncations	CGTATAATATTACCGGATGGCCGCGC
	TATAATATTACCGGATGGCCGCGC
	ATAATATTACCGGATG
	TAATATTACCGGATG
	AATATTACCGGATG
	ATATTACCGGATG
	TATTACCGGATGGCCGCGC
	ATTACCGGATGGCCGCGC
	TTACCGGATGGCCGCGC
	TACCGGATGGCCGCGC
	pACCGGATGGCCGCGC
	AACGTATAATATTACCGGAT
	AACGTATAATATTACCGGA
	AACGTATAATATTACCGG
	AACGTATAATATTACCG
	AACGTATAATATTACC
	AACGTATAATATTAC
Substitutions	CGTATAATATTACCGGATGGCCGCGC
	CGTGTAATATTACCGGATGGCCGCGC
	TAAAATATTACCGGATG
	TATGATATTACCGGATG
	TATTATATTACCGGATG
	TATAGTATTACCGGATG
	TATATTATTACCGGATG
	TATAAAATTACCGGATG
	TATAATCTTACCGGATG
	TATAATAGTACCGGATG
	TATAATATAACCGGATG
	CGTATAATATCACCGGATGGCCGCGC
	CGTATAATATTGCCGGATGGCCGCGC
	TATAATATTATCGGATG
	TATAATATTAACGGATG
	TATAATATTAGCGGATG
	TATAATATTACTGGATG
	CGTATAATATTACCAGATGGCCGCGC
	TATAATATTACCGTATG
	TATAATATTACCGGCTG
	TATAATATCGCCGGATG
	TATAATATAGCCGGATG
	TATAATATCTCCGGATG
	TATAATAAAACCGGATG
	TATAAAAATACCGGATG
	TATAAAAAAACCGGATG
	AAAAAAAAAACCGGATG
